# Supplementary material for: PrimedSherlock: a tool for rapid design of highly specific CRISPR-Cas12 crRNAs
Source: BMC Bioinformatics. 2022 Oct 14;23:428. doi: 10.1186/s12859-022-04968-5 (PMC9569017; doi:10.1186/s12859-022-04968-5)
Supplement: Supplementary file 2 — Additional file 2. PrimedRPA-generated file listing primers used as input for PrimedSherlock. Primer combinations, primer dimer formation likelihood, and off-target affinity are shown. [file 12859_2022_4968_MOESM2_ESM.xlsx]

## Sheet: Info
For each virus / serotype this excel file contains the
list of conserved primers for each virus generated with
Primed RPA.
This was used as an input for PrimedSherlock
The github contains all files for each virus needed to replicate
each primer & crRNA combo output.

## Sheet: DENV1
Amplicon Size	FP Binding Start Site	FP GC%	Forward Primer (FP)	Forward Primer Length	Max Background Binding Seq	Max Background Cross Reactivity Score	Max Dimerisation Percentage Score	Max Dimerisation String	Minimum Primer 3' Identity Anchor	RP Binding Start Site	RP GC%	Reverse Primer (RP)	Reverse Primer Length
98	1386	50	GTCCTGCGCAAACTGTGCATTGAAGCTA	28		0	35.7143	GTCCTGCGCAAACTGTGCATTGAAGCTA |----||---|---|||-|---|----|--------------------------- CTCTTCGGTGTGACCACCTTCTTGTTCT	1	1456	50	TCTTGTTCTTCCACCAGTGTGGCTTCTC	28
99	1386	50	GTCCTGCGCAAACTGTGCATTGAAGCTA	28		0	35.7143	GTCTTGTTCTTCCACCAGTGTGGCTTCT ---|-|--|||---|----|---|-|-|--------------------------- GTCCTGCGCAAACTGTGCATTGAAGCTA	0	1457	50	GTCTTGTTCTTCCACCAGTGTGGCTTCT	28
103	1386	50	GTCCTGCGCAAACTGTGCATTGAAGCTA	28		0	35.7143	GTCCTGCGCAAACTGTGCATTGAAGCTA -|--|-|--|||---|----|---|-|---------------------------- TCGCGTCTTGTTCTTCCACCAGTGTGGC	1	1461	57.1429	TCGCGTCTTGTTCTTCCACCAGTGTGGC	28
104	1386	50	GTCCTGCGCAAACTGTGCATTGAAGCTA	28		0	35.7143	GTCCTGCGCAAACTGTGCATTGAAGCTA --|--|-|--|||---|----|---|-|--------------------------- TTCGCGTCTTGTTCTTCCACCAGTGTGG	1	1462	53.5714	TTCGCGTCTTGTTCTTCCACCAGTGTGG	28
105	1386	50	GTCCTGCGCAAACTGTGCATTGAAGCTA	28		0	35.7143	GTTCGCGTCTTGTTCTTCCACCAGTGTG --|--|||||-|----|-|------|----------------------------- GTCCTGCGCAAACTGTGCATTGAAGCTA	0	1463	53.5714	GTTCGCGTCTTGTTCTTCCACCAGTGTG	28
106	1386	50	GTCCTGCGCAAACTGTGCATTGAAGCTA	28		0	39.2857	AGTTCGCGTCTTGTTCTTCCACCAGTGT -||--|||||-|----|-|------|----------------------------- GTCCTGCGCAAACTGTGCATTGAAGCTA	0	1464	50	AGTTCGCGTCTTGTTCTTCCACCAGTGT	28
107	1386	50	GTCCTGCGCAAACTGTGCATTGAAGCTA	28		0	39.2857	AAGTTCGCGTCTTGTTCTTCCACCAGTG -||--|||||-|----|-|------|----------------------------- GTCCTGCGCAAACTGTGCATTGAAGCTA	0	1465	50	AAGTTCGCGTCTTGTTCTTCCACCAGTG	28
108	1386	50	GTCCTGCGCAAACTGTGCATTGAAGCTA	28		0	39.2857	GTCCTGCGCAAACTGTGCATTGAAGCTA --||--|||||-|----|-|------|---------------------------- AAAGTTCGCGTCTTGTTCTTCCACCAGT	0	1466	46.4286	AAAGTTCGCGTCTTGTTCTTCCACCAGT	28
109	1386	50	GTCCTGCGCAAACTGTGCATTGAAGCTA	28		0	39.2857	GTCCTGCGCAAACTGTGCATTGAAGCTA ---||--|||||-|----|-|------|--------------------------- CAAAGTTCGCGTCTTGTTCTTCCACCAG	0	1467	50	CAAAGTTCGCGTCTTGTTCTTCCACCAG	28
110	1386	50	GTCCTGCGCAAACTGTGCATTGAAGCTA	28		0	35.7143	GTCCTGCGCAAACTGTGCATTGAAGCTA ----||--|||||-|----|-|--------------------------------- ACAAAGTTCGCGTCTTGTTCTTCCACCA	0	1468	46.4286	ACAAAGTTCGCGTCTTGTTCTTCCACCA	28
124	1386	50	GTCCTGCGCAAACTGTGCATTGAAGCTA	28		0	42.8571	CTGCGCTTGAAACACACAGCTGCTTGCA -----|||-|---||||--|-||-|------------------------------ GTCCTGCGCAAACTGTGCATTGAAGCTA	1	1482	53.5714	ACGTTCGTCGACACACAAAGTTCGCGTC	28
125	1386	50	GTCCTGCGCAAACTGTGCATTGAAGCTA	28	gb|FJ159131.1|	64.2857	42.8571	TGCGCTTGAAACACACAGCTGCTTGCAA -----|||-|---||||--|-||-|------------------------------ GTCCTGCGCAAACTGTGCATTGAAGCTA	1	1483	50	AACGTTCGTCGACACACAAAGTTCGCGT	28
126	1386	50	GTCCTGCGCAAACTGTGCATTGAAGCTA	28	gb|FJ159131.1|	64.2857	42.8571	GCGCTTGAAACACACAGCTGCTTGCAAA -----|||-|---||||--|-||-|------------------------------ GTCCTGCGCAAACTGTGCATTGAAGCTA	0	1484	50	AAACGTTCGTCGACACACAAAGTTCGCG	28
215	1386	50	GTCCTGCGCAAACTGTGCATTGAAGCTA	28		0	39.2857	TCCAGTTTTGTCACACACTTGAACTTAG -----|---||||-|||--|--|----|--------------------------- GTCCTGCGCAAACTGTGCATTGAAGCTA	0	1573	39.2857	TCCAGTTTTGTCACACACTTGAACTTAG	28
216	1386	50	GTCCTGCGCAAACTGTGCATTGAAGCTA	28		0	39.2857	TTCCAGTTTTGTCACACACTTGAACTTA -----|---||||-|||--|--|----|--------------------------- GTCCTGCGCAAACTGTGCATTGAAGCTA	0	1574	35.7143	TTCCAGTTTTGTCACACACTTGAACTTA	28
217	1386	50	GTCCTGCGCAAACTGTGCATTGAAGCTA	28		0	39.2857	CTTCCAGTTTTGTCACACACTTGAACTT -----|---||||-|||--|--|----|--------------------------- GTCCTGCGCAAACTGTGCATTGAAGCTA	0	1575	39.2857	CTTCCAGTTTTGTCACACACTTGAACTT	28
218	1386	50	GTCCTGCGCAAACTGTGCATTGAAGCTA	28		0	42.8571	CCTTCCAGTTTTGTCACACACTTGAACT |----|---||||-|||--|--|----|--------------------------- GTCCTGCGCAAACTGTGCATTGAAGCTA	1	1576	42.8571	CCTTCCAGTTTTGTCACACACTTGAACT	28
219	1386	50	GTCCTGCGCAAACTGTGCATTGAAGCTA	28		0	39.2857	GTCCTGCGCAAACTGTGCATTGAAGCTA -|----|---||||-|||--|--|------------------------------- TCCTTCCAGTTTTGTCACACACTTGAAC	0	1577	42.8571	TCCTTCCAGTTTTGTCACACACTTGAAC	28
220	1386	50	GTCCTGCGCAAACTGTGCATTGAAGCTA	28		0	39.2857	GTCCTGCGCAAACTGTGCATTGAAGCTA --|----|---||||-|||--|--|------------------------------ TTCCTTCCAGTTTTGTCACACACTTGAA	1	1578	39.2857	TTCCTTCCAGTTTTGTCACACACTTGAA	28
221	1386	50	GTCCTGCGCAAACTGTGCATTGAAGCTA	28		0	39.2857	GTCCTGCGCAAACTGTGCATTGAAGCTA ---|----|---||||-|||--|--|----------------------------- TTTCCTTCCAGTTTTGTCACACACTTGA	1	1579	39.2857	TTTCCTTCCAGTTTTGTCACACACTTGA	28
222	1386	50	GTCCTGCGCAAACTGTGCATTGAAGCTA	28		0	39.2857	GTCCTGCGCAAACTGTGCATTGAAGCTA ----|----|---||||-|||--|--|---------------------------- CTTTCCTTCCAGTTTTGTCACACACTTG	0	1580	42.8571	CTTTCCTTCCAGTTTTGTCACACACTTG	28
314	1386	50	GTCCTGCGCAAACTGTGCATTGAAGCTA	28	gb|KU509281.1|	64.2857	42.8571	TCCACCCTTTACTTTCGTGTCTTGTACC ----||-|-||-----|||--|||--|---------------------------- GTCCTGCGCAAACTGTGCATTGAAGCTA	0	1672	46.4286	CCATGTTCTGTGCTTTCATTTCCCACCT	28
315	1386	50	GTCCTGCGCAAACTGTGCATTGAAGCTA	28	gb|KF955486.1|	64.2857	42.8571	CCACCCTTTACTTTCGTGTCTTGTACCC ----||-|-||-----|||--|||--|---------------------------- GTCCTGCGCAAACTGTGCATTGAAGCTA	0	1673	50	CCCATGTTCTGTGCTTTCATTTCCCACC	28
316	1386	50	GTCCTGCGCAAACTGTGCATTGAAGCTA	28		0	42.8571	CACCCTTTACTTTCGTGTCTTGTACCCT ----||-|-||-----|||--|||--|---------------------------- GTCCTGCGCAAACTGTGCATTGAAGCTA	0	1674	46.4286	TCCCATGTTCTGTGCTTTCATTTCCCAC	28
324	1386	50	GTCCTGCGCAAACTGTGCATTGAAGCTA	28	gb|KX380840.1|	64.2857	39.2857	GTCCTGCGCAAACTGTGCATTGAAGCTA --|||----|---||----||---|||---------------------------- TGCAGTTGTCCCATGTTCTGTGCTTTCA	0	1682	46.4286	TGCAGTTGTCCCATGTTCTGTGCTTTCA	28
326	1386	50	GTCCTGCGCAAACTGTGCATTGAAGCTA	28	MN018387.1	64.2857	35.7143	GTTGCAGTTGTCCCATGTTCTGTGCTTT ---|--||--|||-|-|-|----|------------------------------- GTCCTGCGCAAACTGTGCATTGAAGCTA	0	1684	46.4286	GTTGCAGTTGTCCCATGTTCTGTGCTTT	28
334	1386	50	GTCCTGCGCAAACTGTGCATTGAAGCTA	28	gb|KX377336.1|	64.2857	42.8571	GTCCTGCGCAAACTGTGCATTGAAGCTA ---|-||-|--|||||----|--||------------------------------ CTTGTACCCTGTTGACGTTGATATTGTG	0	1692	42.8571	GTGTTATAGTTGCAGTTGTCCCATGTTC	28
338	1386	50	GTCCTGCGCAAACTGTGCATTGAAGCTA	28	gb|KX547213.1|	64.2857	39.2857	TACCCTGTTGACGTTGATATTGTGGAGT ----||-|--|||||----|--||------------------------------- GTCCTGCGCAAACTGTGCATTGAAGCTA	1	1696	42.8571	TGAGGTGTTATAGTTGCAGTTGTCCCAT	28
339	1386	50	GTCCTGCGCAAACTGTGCATTGAAGCTA	28	gb|KX547213.1|	64.2857	39.2857	ACCCTGTTGACGTTGATATTGTGGAGTT ----||-|--|||||----|--||------------------------------- GTCCTGCGCAAACTGTGCATTGAAGCTA	0	1697	42.8571	TTGAGGTGTTATAGTTGCAGTTGTCCCA	28
340	1386	50	GTCCTGCGCAAACTGTGCATTGAAGCTA	28	gb|KX547213.1|	64.2857	39.2857	CTTGAGGTGTTATAGTTGCAGTTGTCCC |--||-|-|||--|---|-|--|-------------------------------- GTCCTGCGCAAACTGTGCATTGAAGCTA	1	1698	46.4286	CTTGAGGTGTTATAGTTGCAGTTGTCCC	28
342	1386	50	GTCCTGCGCAAACTGTGCATTGAAGCTA	28	gb|FJ639777.1|	64.2857	39.2857	GTCCTGCGCAAACTGTGCATTGAAGCTA --|--||-|-|||--|---|-|--|------------------------------ AGCTTGAGGTGTTATAGTTGCAGTTGTC	0	1700	42.8571	AGCTTGAGGTGTTATAGTTGCAGTTGTC	28
343	1386	50	GTCCTGCGCAAACTGTGCATTGAAGCTA	28	gb|FJ639777.1|	64.2857	39.2857	GTCCTGCGCAAACTGTGCATTGAAGCTA ---|--||-|-|||--|---|-|--|----------------------------- GAGCTTGAGGTGTTATAGTTGCAGTTGT	1	1701	42.8571	GAGCTTGAGGTGTTATAGTTGCAGTTGT	28
369	1386	50	GTCCTGCGCAAACTGTGCATTGAAGCTA	28	gb|DQ401690.1|	64.2857	42.8571	AGGATGCTGCCTTTATGTCGACTGGCTG -||||-||-------|-||----|-|-|--------------------------- GTCCTGCGCAAACTGTGCATTGAAGCTA	0	1727	53.5714	GTCGGTCAGCTGTATTTCCGTCGTAGGA	28
371	1386	50	GTCCTGCGCAAACTGTGCATTGAAGCTA	28	gb|DQ401690.1|	64.2857	42.8571	GTCCTGCGCAAACTGTGCATTGAAGCTA -|-|--||-|||----||-------|||--------------------------- GATGCTGCCTTTATGTCGACTGGCTGAT	0	1729	50	TAGTCGGTCAGCTGTATTTCCGTCGTAG	28
372	1386	50	GTCCTGCGCAAACTGTGCATTGAAGCTA	28	gb|DQ401690.1|	60.7143	42.8571	ATGCTGCCTTTATGTCGACTGGCTGATG -|-|--||-|||----||-------|||--------------------------- GTCCTGCGCAAACTGTGCATTGAAGCTA	0	1730	50	GTAGTCGGTCAGCTGTATTTCCGTCGTA	28
373	1386	50	GTCCTGCGCAAACTGTGCATTGAAGCTA	28	gb|DQ401690.1|	64.2857	39.2857	TGCTGCCTTTATGTCGACTGGCTGATGC ---|--||-|||----||-------|||--------------------------- GTCCTGCGCAAACTGTGCATTGAAGCTA	0	1731	53.5714	CGTAGTCGGTCAGCTGTATTTCCGTCGT	28
374	1386	50	GTCCTGCGCAAACTGTGCATTGAAGCTA	28	gb|DQ401690.1|	60.7143	39.2857	GCTGCCTTTATGTCGACTGGCTGATGCC ---|--||-|||----||-------|||--------------------------- GTCCTGCGCAAACTGTGCATTGAAGCTA	0	1732	57.1429	CCGTAGTCGGTCAGCTGTATTTCCGTCG	28
375	1386	50	GTCCTGCGCAAACTGTGCATTGAAGCTA	28		0	35.7143	TCCGTAGTCGGTCAGCTGTATTTCCGTC ---|--|----|-|---|||--|-||----------------------------- GTCCTGCGCAAACTGTGCATTGAAGCTA	0	1733	53.5714	TCCGTAGTCGGTCAGCTGTATTTCCGTC	28
376	1386	50	GTCCTGCGCAAACTGTGCATTGAAGCTA	28		0	35.7143	GTCCTGCGCAAACTGTGCATTGAAGCTA ----|--|----|-|---|||--|-||---------------------------- CTCCGTAGTCGGTCAGCTGTATTTCCGT	0	1734	53.5714	CTCCGTAGTCGGTCAGCTGTATTTCCGT	28
377	1386	50	GTCCTGCGCAAACTGTGCATTGAAGCTA	28		0	35.7143	GTCCTGCGCAAACTGTGCATTGAAGCTA -----|--|----|-|---|||--|-||--------------------------- GCTCCGTAGTCGGTCAGCTGTATTTCCG	0	1735	57.1429	GCTCCGTAGTCGGTCAGCTGTATTTCCG	28
378	1386	50	GTCCTGCGCAAACTGTGCATTGAAGCTA	28		0	32.1429	AGCTCCGTAGTCGGTCAGCTGTATTTCC -----|-|--|-|-|----|-||----|--------------------------- GTCCTGCGCAAACTGTGCATTGAAGCTA	0	1736	53.5714	AGCTCCGTAGTCGGTCAGCTGTATTTCC	28
379	1386	50	GTCCTGCGCAAACTGTGCATTGAAGCTA	28		0	35.7143	GAGCTCCGTAGTCGGTCAGCTGTATTTC --|--|-|--|-|-|----|-||----|--------------------------- GTCCTGCGCAAACTGTGCATTGAAGCTA	1	1737	53.5714	GAGCTCCGTAGTCGGTCAGCTGTATTTC	28
380	1386	50	GTCCTGCGCAAACTGTGCATTGAAGCTA	28		0	39.2857	AGAGCTCCGTAGTCGGTCAGCTGTATTT -||--|-|--|-|-|----|-||----|--------------------------- GTCCTGCGCAAACTGTGCATTGAAGCTA	1	1738	50	AGAGCTCCGTAGTCGGTCAGCTGTATTT	28
381	1386	50	GTCCTGCGCAAACTGTGCATTGAAGCTA	28		0	39.2857	AAGAGCTCCGTAGTCGGTCAGCTGTATT -||--|-|--|-|-|----|-||----|--------------------------- GTCCTGCGCAAACTGTGCATTGAAGCTA	0	1739	50	AAGAGCTCCGTAGTCGGTCAGCTGTATT	28
382	1386	50	GTCCTGCGCAAACTGTGCATTGAAGCTA	28		0	35.7143	TAAGAGCTCCGTAGTCGGTCAGCTGTAT -|-||------|-----||-|--|--||--------------------------- GTCCTGCGCAAACTGTGCATTGAAGCTA	0	1740	50	TAAGAGCTCCGTAGTCGGTCAGCTGTAT	28
383	1386	50	GTCCTGCGCAAACTGTGCATTGAAGCTA	28		0	35.7143	GTCCTGCGCAAACTGTGCATTGAAGCTA ---||--|-|--|-|-|----|-||------------------------------ GTAAGAGCTCCGTAGTCGGTCAGCTGTA	1	1741	53.5714	GTAAGAGCTCCGTAGTCGGTCAGCTGTA	28
384	1386	50	GTCCTGCGCAAACTGTGCATTGAAGCTA	28		0	35.7143	GTCCTGCGCAAACTGTGCATTGAAGCTA ----||--|-|--|-|-|----|-||----------------------------- TGTAAGAGCTCCGTAGTCGGTCAGCTGT	1	1742	53.5714	TGTAAGAGCTCCGTAGTCGGTCAGCTGT	28
385	1386	50	GTCCTGCGCAAACTGTGCATTGAAGCTA	28		0	35.7143	GTCCTGCGCAAACTGTGCATTGAAGCTA -----||--|-|--|-|-|----|-||---------------------------- ATGTAAGAGCTCCGTAGTCGGTCAGCTG	1	1743	53.5714	ATGTAAGAGCTCCGTAGTCGGTCAGCTG	28
386	1386	50	GTCCTGCGCAAACTGTGCATTGAAGCTA	28		0	39.2857	GTCCTGCGCAAACTGTGCATTGAAGCTA -|-----||---||-|-||--|-|---|--------------------------- TCGACTGGCTGATGCCTCGAGAATGTAA	0	1744	50	AATGTAAGAGCTCCGTAGTCGGTCAGCT	28
387	1386	50	GTCCTGCGCAAACTGTGCATTGAAGCTA	28		0	39.2857	GTCCTGCGCAAACTGTGCATTGAAGCTA |-----||---||-|-||--|-|---|---------------------------- CGACTGGCTGATGCCTCGAGAATGTAAC	0	1745	53.5714	CAATGTAAGAGCTCCGTAGTCGGTCAGC	28
388	1386	50	GTCCTGCGCAAACTGTGCATTGAAGCTA	28		0	39.2857	GTCCTGCGCAAACTGTGCATTGAAGCTA --------||-||-|-----|-|||||---------------------------- GACTGGCTGATGCCTCGAGAATGTAACC	0	1746	53.5714	CCAATGTAAGAGCTCCGTAGTCGGTCAG	28
389	1386	50	GTCCTGCGCAAACTGTGCATTGAAGCTA	28		0	42.8571	GTCCTGCGCAAACTGTGCATTGAAGCTA -------||-||-|-----|-|||||-|--------------------------- ACTGGCTGATGCCTCGAGAATGTAACCT	1	1747	50	TCCAATGTAAGAGCTCCGTAGTCGGTCA	28
390	1386	50	GTCCTGCGCAAACTGTGCATTGAAGCTA	28		0	42.8571	GTCCTGCGCAAACTGTGCATTGAAGCTA ------||-||-|-----|-|||||-|---------------------------- CTGGCTGATGCCTCGAGAATGTAACCTA	0	1748	50	ATCCAATGTAAGAGCTCCGTAGTCGGTC	28
391	1386	50	GTCCTGCGCAAACTGTGCATTGAAGCTA	28		0	42.8571	GTCCTGCGCAAACTGTGCATTGAAGCTA -----||-||-|-----|-|||||-|----------------------------- TGGCTGATGCCTCGAGAATGTAACCTAA	0	1749	46.4286	AATCCAATGTAAGAGCTCCGTAGTCGGT	28
399	1386	50	GTCCTGCGCAAACTGTGCATTGAAGCTA	28		0	39.2857	GCCTCGAGAATGTAACCTAACAAGTGGA -----||-|--||--||-||||--------------------------------- GTCCTGCGCAAACTGTGCATTGAAGCTA	0	1757	46.4286	AGGTGAACAATCCAATGTAAGAGCTCCG	28
56	4197	57.1429	GCTGTGGGCTACCTTGCTGTCCTTGACA	28	gb|FJ410202.1|	64.2857	39.2857	AAATAGTTTTGTTGCAAAAGGAACGTGA --|-------||---|-|-||||||------------------------------ GCTGTGGGCTACCTTGCTGTCCTTGACA	0	4225	32.1429	AGTGCAAGGAAAACGTTGTTTTGATAAA	28
57	4197	57.1429	GCTGTGGGCTACCTTGCTGTCCTTGACA	28	gb|FJ410202.1|	60.7143	39.2857	AATAGTTTTGTTGCAAAAGGAACGTGAT --|-------||---|-|-||||||------------------------------ GCTGTGGGCTACCTTGCTGTCCTTGACA	0	4226	32.1429	TAGTGCAAGGAAAACGTTGTTTTGATAA	28
66	4197	57.1429	GCTGTGGGCTACCTTGCTGTCCTTGACA	28	gb|FJ410202.1|	60.7143	35.7143	TTCCATGCATAGTGCAAGGAAAACGTTG ---|-----||-|--|-|----|||--|--------------------------- GCTGTGGGCTACCTTGCTGTCCTTGACA	0	4235	42.8571	TTCCATGCATAGTGCAAGGAAAACGTTG	28
67	4197	57.1429	GCTGTGGGCTACCTTGCTGTCCTTGACA	28	gb|EU482729.1|	64.2857	39.2857	CTTCCATGCATAGTGCAAGGAAAACGTT |--|-----||-|--|-|----|||--|--------------------------- GCTGTGGGCTACCTTGCTGTCCTTGACA	0	4236	42.8571	CTTCCATGCATAGTGCAAGGAAAACGTT	28
68	4197	57.1429	GCTGTGGGCTACCTTGCTGTCCTTGACA	28	gb|KX268355.1|	64.2857	35.7143	GCTGTGGGCTACCTTGCTGTCCTTGACA -|--|-----||-|--|-|----|||----------------------------- TCTTCCATGCATAGTGCAAGGAAAACGT	0	4237	42.8571	TCTTCCATGCATAGTGCAAGGAAAACGT	28
81	4197	57.1429	GCTGTGGGCTACCTTGCTGTCCTTGACA	28	gb|HQ332175.1|	64.2857	35.7143	ACCATAGCCATTGTCTTCCATGCATAGT -------|-||-|-----||-|-|--||--------------------------- GCTGTGGGCTACCTTGCTGTCCTTGACA	0	4250	42.8571	ACCATAGCCATTGTCTTCCATGCATAGT	28
84	4197	57.1429	GCTGTGGGCTACCTTGCTGTCCTTGACA	28	gb|HQ332175.1|	64.2857	35.7143	AGTACCATAGCCATTGTCTTCCATGCAT ------------|-||-|-||--|-|||--------------------------- GCTGTGGGCTACCTTGCTGTCCTTGACA	0	4253	42.8571	AGTACCATAGCCATTGTCTTCCATGCAT	28
94	4197	57.1429	GCTGTGGGCTACCTTGCTGTCCTTGACA	28	gb|JF730055.1|	64.2857	53.5714	TACAATTGACAGTACCATAGCCATTGTC --|||---||--|-||-|-||--|-|||--------------------------- GCTGTGGGCTACCTTGCTGTCCTTGACA	0	4263	39.2857	TACAATTGACAGTACCATAGCCATTGTC	28
95	4197	57.1429	GCTGTGGGCTACCTTGCTGTCCTTGACA	28	MK517773.1	60.7143	53.5714	ATACAATTGACAGTACCATAGCCATTGT --|||---||--|-||-|-||--|-|||--------------------------- GCTGTGGGCTACCTTGCTGTCCTTGACA	0	4264	35.7143	ATACAATTGACAGTACCATAGCCATTGT	28
96	4197	57.1429	GCTGTGGGCTACCTTGCTGTCCTTGACA	28	MK517773.1	60.7143	50	GCTGTGGGCTACCTTGCTGTCCTTGACA ---|||---||--|-||-|-||--|-||--------------------------- GATACAATTGACAGTACCATAGCCATTG	0	4265	39.2857	GATACAATTGACAGTACCATAGCCATTG	28
97	4197	57.1429	GCTGTGGGCTACCTTGCTGTCCTTGACA	28	MK517773.1	64.2857	46.4286	GCTGTGGGCTACCTTGCTGTCCTTGACA ----|||---||--|-||-|-||--|-|--------------------------- AGATACAATTGACAGTACCATAGCCATT	0	4266	35.7143	AGATACAATTGACAGTACCATAGCCATT	28
98	4197	57.1429	GCTGTGGGCTACCTTGCTGTCCTTGACA	28	MK517773.1	60.7143	46.4286	TACCGATACCATGACAGTTAACATAGAG ------|||||---|-|||||--|---|--------------------------- GCTGTGGGCTACCTTGCTGTCCTTGACA	0	4267	39.2857	GAGATACAATTGACAGTACCATAGCCAT	28
99	4197	57.1429	GCTGTGGGCTACCTTGCTGTCCTTGACA	28	MK517773.1	60.7143	46.4286	ACCGATACCATGACAGTTAACATAGAGA ------|||||---|-|||||--|---|--------------------------- GCTGTGGGCTACCTTGCTGTCCTTGACA	0	4268	39.2857	AGAGATACAATTGACAGTACCATAGCCA	28
100	4197	57.1429	GCTGTGGGCTACCTTGCTGTCCTTGACA	28	MK517773.1	60.7143	46.4286	CCGATACCATGACAGTTAACATAGAGAG ------|||||---|-|||||--|---|--------------------------- GCTGTGGGCTACCTTGCTGTCCTTGACA	0	4269	42.8571	GAGAGATACAATTGACAGTACCATAGCC	28
101	4197	57.1429	GCTGTGGGCTACCTTGCTGTCCTTGACA	28	MK517773.1	57.1429	42.8571	CGATACCATGACAGTTAACATAGAGAGA -------||||---|-|||||--|---|--------------------------- GCTGTGGGCTACCTTGCTGTCCTTGACA	0	4270	39.2857	AGAGAGATACAATTGACAGTACCATAGC	28
102	4197	57.1429	GCTGTGGGCTACCTTGCTGTCCTTGACA	28	MK517773.1	57.1429	39.2857	GCTGTGGGCTACCTTGCTGTCCTTGACA ---------|||---||--|-||-|-||--------------------------- AAGAGAGATACAATTGACAGTACCATAG	0	4271	35.7143	AAGAGAGATACAATTGACAGTACCATAG	28
103	4197	57.1429	GCTGTGGGCTACCTTGCTGTCCTTGACA	28		0	39.2857	GAAGAGAGATACAATTGACAGTACCATA -||-----|||--||------|-||--|--------------------------- GCTGTGGGCTACCTTGCTGTCCTTGACA	0	4272	35.7143	GAAGAGAGATACAATTGACAGTACCATA	28
104	4197	57.1429	GCTGTGGGCTACCTTGCTGTCCTTGACA	28		0	39.2857	GGAAGAGAGATACAATTGACAGTACCAT -||-----|||--||------|-||--|--------------------------- GCTGTGGGCTACCTTGCTGTCCTTGACA	0	4273	39.2857	GGAAGAGAGATACAATTGACAGTACCAT	28
105	4197	57.1429	GCTGTGGGCTACCTTGCTGTCCTTGACA	28		0	35.7143	GGGAAGAGAGATACAATTGACAGTACCA -----------||-|-||-||--||--|--------------------------- GCTGTGGGCTACCTTGCTGTCCTTGACA	0	4274	42.8571	GGGAAGAGAGATACAATTGACAGTACCA	28
106	4197	57.1429	GCTGTGGGCTACCTTGCTGTCCTTGACA	28		0	35.7143	AGGGAAGAGAGATACAATTGACAGTACC -----------||-|-||-||--||--|--------------------------- GCTGTGGGCTACCTTGCTGTCCTTGACA	0	4275	42.8571	AGGGAAGAGAGATACAATTGACAGTACC	28
107	4197	57.1429	GCTGTGGGCTACCTTGCTGTCCTTGACA	28		0	39.2857	AAGGGAAGAGAGATACAATTGACAGTAC ---------|-||-|-||-||--||--|--------------------------- GCTGTGGGCTACCTTGCTGTCCTTGACA	0	4276	39.2857	AAGGGAAGAGAGATACAATTGACAGTAC	28
108	4197	57.1429	GCTGTGGGCTACCTTGCTGTCCTTGACA	28		0	39.2857	AAAGGGAAGAGAGATACAATTGACAGTA ---------|-||-|-||-||--||--|--------------------------- GCTGTGGGCTACCTTGCTGTCCTTGACA	0	4277	35.7143	AAAGGGAAGAGAGATACAATTGACAGTA	28
109	4197	57.1429	GCTGTGGGCTACCTTGCTGTCCTTGACA	28		0	42.8571	GCTGTGGGCTACCTTGCTGTCCTTGACA ----|------||-||--||--||||-|--------------------------- TGACAGTTAACATAGAGAGAAGGGAAAT	0	4278	35.7143	TAAAGGGAAGAGAGATACAATTGACAGT	28
170	4197	57.1429	GCTGTGGGCTACCTTGCTGTCCTTGACA	28		0	39.2857	GCTGTGGGCTACCTTGCTGTCCTTGACA -----||--||----|-|-||--||--|--------------------------- CAAGAGATCCCAATAGCACCGGAAGCCA	0	4339	53.5714	CAAGAGATCCCAATAGCACCGGAAGCCA	28
171	4197	57.1429	GCTGTGGGCTACCTTGCTGTCCTTGACA	28		0	39.2857	GCTGTGGGCTACCTTGCTGTCCTTGACA -|||---||-----|||---||--|------------------------------ CCGAAGGCCACGATAACCCTAGAGAACC	0	4340	57.1429	CCAAGAGATCCCAATAGCACCGGAAGCC	28
172	4197	57.1429	GCTGTGGGCTACCTTGCTGTCCTTGACA	28		0	42.8571	GCTGTGGGCTACCTTGCTGTCCTTGACA |||---||-----|||---||--|---|--------------------------- CGAAGGCCACGATAACCCTAGAGAACCT	0	4341	53.5714	TCCAAGAGATCCCAATAGCACCGGAAGC	28
173	4197	57.1429	GCTGTGGGCTACCTTGCTGTCCTTGACA	28		0	42.8571	GCTGTGGGCTACCTTGCTGTCCTTGACA ------|-||||----|-|-||-|-||---------------------------- GAAGGCCACGATAACCCTAGAGAACCTA	0	4342	50	ATCCAAGAGATCCCAATAGCACCGGAAG	28
174	4197	57.1429	GCTGTGGGCTACCTTGCTGTCCTTGACA	28		0	42.8571	GCTGTGGGCTACCTTGCTGTCCTTGACA -----|-||||----|-|-||-|-||----------------------------- AAGGCCACGATAACCCTAGAGAACCTAC	0	4343	50	CATCCAAGAGATCCCAATAGCACCGGAA	28
175	4197	57.1429	GCTGTGGGCTACCTTGCTGTCCTTGACA	28		0	42.8571	AGGCCACGATAACCCTAGAGAACCTACG -----|-||||----|-|-||-|-||----------------------------- GCTGTGGGCTACCTTGCTGTCCTTGACA	0	4344	53.5714	GCATCCAAGAGATCCCAATAGCACCGGA	28
176	4197	57.1429	GCTGTGGGCTACCTTGCTGTCCTTGACA	28		0	42.8571	GGCCACGATAACCCTAGAGAACCTACGT -----|-||||----|-|-||-|-||----------------------------- GCTGTGGGCTACCTTGCTGTCCTTGACA	0	4345	53.5714	TGCATCCAAGAGATCCCAATAGCACCGG	28
177	4197	57.1429	GCTGTGGGCTACCTTGCTGTCCTTGACA	28		0	42.8571	GCCACGATAACCCTAGAGAACCTACGTT -----|-||||----|-|-||-|-||----------------------------- GCTGTGGGCTACCTTGCTGTCCTTGACA	0	4346	50	TTGCATCCAAGAGATCCCAATAGCACCG	28
178	4197	57.1429	GCTGTGGGCTACCTTGCTGTCCTTGACA	28	gb|EU677144.1|	60.7143	42.8571	CCACGATAACCCTAGAGAACCTACGTTT -----|-||||----|-|-||-|-||----------------------------- GCTGTGGGCTACCTTGCTGTCCTTGACA	0	4347	46.4286	TTTGCATCCAAGAGATCCCAATAGCACC	28
179	4197	57.1429	GCTGTGGGCTACCTTGCTGTCCTTGACA	28	gb|EU677144.1|	64.2857	42.8571	CACGATAACCCTAGAGAACCTACGTTTG -----|-||||----|-|-||-|-||----------------------------- GCTGTGGGCTACCTTGCTGTCCTTGACA	0	4348	46.4286	GTTTGCATCCAAGAGATCCCAATAGCAC	28
190	4197	57.1429	GCTGTGGGCTACCTTGCTGTCCTTGACA	28		0	35.7143	GCTGTGGGCTACCTTGCTGTCCTTGACA ----||--|----|-----||--||-||--------------------------- TAGAGAACCTACGTTTGGTGATTGGTAC	0	4359	42.8571	CATGGTTAGTGGTTTGCATCCAAGAGAT	28
191	4197	57.1429	GCTGTGGGCTACCTTGCTGTCCTTGACA	28		0	35.7143	GCTGTGGGCTACCTTGCTGTCCTTGACA ---||--|----|-----||--||-||---------------------------- AGAGAACCTACGTTTGGTGATTGGTACA	0	4360	42.8571	ACATGGTTAGTGGTTTGCATCCAAGAGA	28
192	4197	57.1429	GCTGTGGGCTACCTTGCTGTCCTTGACA	28		0	35.7143	GCTGTGGGCTACCTTGCTGTCCTTGACA --||--|----|-----||--||-||----------------------------- GAGAACCTACGTTTGGTGATTGGTACAA	0	4361	42.8571	AACATGGTTAGTGGTTTGCATCCAAGAG	28
193	4197	57.1429	GCTGTGGGCTACCTTGCTGTCCTTGACA	28		0	35.7143	GCTGTGGGCTACCTTGCTGTCCTTGACA -||--|----|-----||--||-||------------------------------ AGAACCTACGTTTGGTGATTGGTACAAA	0	4362	39.2857	AAACATGGTTAGTGGTTTGCATCCAAGA	28
194	4197	57.1429	GCTGTGGGCTACCTTGCTGTCCTTGACA	28		0	35.7143	GAAACATGGTTAGTGGTTTGCATCCAAG -||-||--|-|-----|---|-|-|------------------------------ GCTGTGGGCTACCTTGCTGTCCTTGACA	0	4363	42.8571	GAAACATGGTTAGTGGTTTGCATCCAAG	28
195	4197	57.1429	GCTGTGGGCTACCTTGCTGTCCTTGACA	28		0	35.7143	AGAAACATGGTTAGTGGTTTGCATCCAA -||-||--|-|-----|---|-|-|------------------------------ GCTGTGGGCTACCTTGCTGTCCTTGACA	0	4364	39.2857	AGAAACATGGTTAGTGGTTTGCATCCAA	28
196	4197	57.1429	GCTGTGGGCTACCTTGCTGTCCTTGACA	28		0	35.7143	GCTGTGGGCTACCTTGCTGTCCTTGACA --||-||--|-|-----|---|-|-|----------------------------- AAGAAACATGGTTAGTGGTTTGCATCCA	0	4365	39.2857	AAGAAACATGGTTAGTGGTTTGCATCCA	28
197	4197	57.1429	GCTGTGGGCTACCTTGCTGTCCTTGACA	28		0	35.7143	GCTGTGGGCTACCTTGCTGTCCTTGACA ---||-||--|-|-----|---|-|-|---------------------------- TAAGAAACATGGTTAGTGGTTTGCATCC	0	4366	39.2857	TAAGAAACATGGTTAGTGGTTTGCATCC	28
198	4197	57.1429	GCTGTGGGCTACCTTGCTGTCCTTGACA	28		0	35.7143	GCTGTGGGCTACCTTGCTGTCCTTGACA ----||-||--|-|-----|---|-|-|--------------------------- ATAAGAAACATGGTTAGTGGTTTGCATC	0	4367	35.7143	ATAAGAAACATGGTTAGTGGTTTGCATC	28
199	4197	57.1429	GCTGTGGGCTACCTTGCTGTCCTTGACA	28		0	39.2857	GCTGTGGGCTACCTTGCTGTCCTTGACA --||------|||-|----|-||-|--|--------------------------- TACGTTTGGTGATTGGTACAAAGAATAT	0	4368	32.1429	TATAAGAAACATGGTTAGTGGTTTGCAT	28
200	4197	57.1429	GCTGTGGGCTACCTTGCTGTCCTTGACA	28		0	39.2857	GCTGTGGGCTACCTTGCTGTCCTTGACA -||------|||-|----|-||-|--|---------------------------- ACGTTTGGTGATTGGTACAAAGAATATC	0	4369	35.7143	CTATAAGAAACATGGTTAGTGGTTTGCA	28
201	4197	57.1429	GCTGTGGGCTACCTTGCTGTCCTTGACA	28		0	39.2857	GCTGTGGGCTACCTTGCTGTCCTTGACA ||------|||-|----|-||-|--|----------------------------- CGTTTGGTGATTGGTACAAAGAATATCG	0	4370	39.2857	GCTATAAGAAACATGGTTAGTGGTTTGC	28
202	4197	57.1429	GCTGTGGGCTACCTTGCTGTCCTTGACA	28		0	35.7143	GTTTGGTGATTGGTACAAAGAATATCGT -|------|||-|----|-||-|--|----------------------------- GCTGTGGGCTACCTTGCTGTCCTTGACA	0	4371	35.7143	TGCTATAAGAAACATGGTTAGTGGTTTG	28
203	4197	57.1429	GCTGTGGGCTACCTTGCTGTCCTTGACA	28		0	35.7143	CTGCTATAAGAAACATGGTTAGTGGTTT ---|--|-----|||--|--|--|-||---------------------------- GCTGTGGGCTACCTTGCTGTCCTTGACA	0	4372	35.7143	CTGCTATAAGAAACATGGTTAGTGGTTT	28
204	4197	57.1429	GCTGTGGGCTACCTTGCTGTCCTTGACA	28		0	35.7143	TCTGCTATAAGAAACATGGTTAGTGGTT ---|--|-----|||--|--|--|-||---------------------------- GCTGTGGGCTACCTTGCTGTCCTTGACA	0	4373	35.7143	TCTGCTATAAGAAACATGGTTAGTGGTT	28
205	4197	57.1429	GCTGTGGGCTACCTTGCTGTCCTTGACA	28		0	35.7143	TTCTGCTATAAGAAACATGGTTAGTGGT ---|--|-----|||--|--|--|-||---------------------------- GCTGTGGGCTACCTTGCTGTCCTTGACA	0	4374	35.7143	TTCTGCTATAAGAAACATGGTTAGTGGT	28
206	4197	57.1429	GCTGTGGGCTACCTTGCTGTCCTTGACA	28		0	35.7143	TTTCTGCTATAAGAAACATGGTTAGTGG ---|--|-----|||--|--|--|-||---------------------------- GCTGTGGGCTACCTTGCTGTCCTTGACA	0	4375	35.7143	TTTCTGCTATAAGAAACATGGTTAGTGG	28
207	4197	57.1429	GCTGTGGGCTACCTTGCTGTCCTTGACA	28		0	35.7143	GCTGTGGGCTACCTTGCTGTCCTTGACA ----|--|-----|||--|--|--|-||--------------------------- TTTTCTGCTATAAGAAACATGGTTAGTG	0	4376	32.1429	TTTTCTGCTATAAGAAACATGGTTAGTG	28
208	4197	57.1429	GCTGTGGGCTACCTTGCTGTCCTTGACA	28		0	32.1429	GCTGTGGGCTACCTTGCTGTCCTTGACA -----|--|-----|||--|--|--|-|--------------------------- GTTTTCTGCTATAAGAAACATGGTTAGT	0	4377	32.1429	GTTTTCTGCTATAAGAAACATGGTTAGT	28
209	4197	57.1429	GCTGTGGGCTACCTTGCTGTCCTTGACA	28		0	32.1429	GATTGGTACAAAGAATATCGTCTTTTGT ----|---|----||--|-|----||-|--------------------------- GCTGTGGGCTACCTTGCTGTCCTTGACA	0	4378	32.1429	TGTTTTCTGCTATAAGAAACATGGTTAG	28
217	4197	57.1429	GCTGTGGGCTACCTTGCTGTCCTTGACA	28	gb|HM181971.1|	60.7143	32.1429	GCTGTGGGCTACCTTGCTGTCCTTGACA ---||-------|----|-|-|-|||----------------------------- CCAGATTTTGTTTTCTGCTATAAGAAAC	0	4386	32.1429	CCAGATTTTGTTTTCTGCTATAAGAAAC	28
218	4197	57.1429	GCTGTGGGCTACCTTGCTGTCCTTGACA	28	gb|HM181971.1|	60.7143	32.1429	GCTGTGGGCTACCTTGCTGTCCTTGACA ----||-------|----|-|-|-|||---------------------------- CCCAGATTTTGTTTTCTGCTATAAGAAA	0	4387	32.1429	CCCAGATTTTGTTTTCTGCTATAAGAAA	28
219	4197	57.1429	GCTGTGGGCTACCTTGCTGTCCTTGACA	28	gb|HM181971.1|	60.7143	32.1429	GCTGTGGGCTACCTTGCTGTCCTTGACA -----||-------|----|-|-|-|||--------------------------- CCCCAGATTTTGTTTTCTGCTATAAGAA	0	4388	35.7143	CCCCAGATTTTGTTTTCTGCTATAAGAA	28
220	4197	57.1429	GCTGTGGGCTACCTTGCTGTCCTTGACA	28	gb|JQ922554.1|	64.2857	28.5714	TCCCCAGATTTTGTTTTCTGCTATAAGA ---|-||-|||----------|---|----------------------------- GCTGTGGGCTACCTTGCTGTCCTTGACA	0	4389	35.7143	TCCCCAGATTTTGTTTTCTGCTATAAGA	28
221	4197	57.1429	GCTGTGGGCTACCTTGCTGTCCTTGACA	28	gb|HM181971.1|	64.2857	28.5714	TTCCCCAGATTTTGTTTTCTGCTATAAG ---|-||-|||----------|---|----------------------------- GCTGTGGGCTACCTTGCTGTCCTTGACA	0	4390	35.7143	TTCCCCAGATTTTGTTTTCTGCTATAAG	28
222	4197	57.1429	GCTGTGGGCTACCTTGCTGTCCTTGACA	28	gb|HM181971.1|	64.2857	32.1429	CTTCCCCAGATTTTGTTTTCTGCTATAA |--|-||-|||----------|---|----------------------------- GCTGTGGGCTACCTTGCTGTCCTTGACA	0	4391	35.7143	CTTCCCCAGATTTTGTTTTCTGCTATAA	28
223	4197	57.1429	GCTGTGGGCTACCTTGCTGTCCTTGACA	28	gb|HM181971.1|	64.2857	32.1429	GCTGTGGGCTACCTTGCTGTCCTTGACA -|--|-||-|||----------|---|---------------------------- CCTTCCCCAGATTTTGTTTTCTGCTATA	0	4392	39.2857	CCTTCCCCAGATTTTGTTTTCTGCTATA	28
227	4197	57.1429	GCTGTGGGCTACCTTGCTGTCCTTGACA	28	gb|JF912183.1|	64.2857	32.1429	GCTGTGGGCTACCTTGCTGTCCTTGACA ||-|----|-|--|----|------|-|--------------------------- CGTCTTTTGTTTTAGACCCCTTCCTTTT	0	4396	39.2857	TTTTCCTTCCCCAGATTTTGTTTTCTGC	28
439	4197	57.1429	GCTGTGGGCTACCTTGCTGTCCTTGACA	28	gb|KJ831223.1|	64.2857	42.8571	GCTGTGGGCTACCTTGCTGTCCTTGACA ---|-||||-||--|--|--|-----||--------------------------- TGAGGCACCAGAGTGTTCTGCTTCTTCT	0	4608	50	TGAGGCACCAGAGTGTTCTGCTTCTTCT	28
440	4197	57.1429	GCTGTGGGCTACCTTGCTGTCCTTGACA	28	gb|KJ831223.1|	64.2857	39.2857	GCTGTGGGCTACCTTGCTGTCCTTGACA ----|-||||-||--|--|--|-----|--------------------------- GTGAGGCACCAGAGTGTTCTGCTTCTTC	0	4609	53.5714	GTGAGGCACCAGAGTGTTCTGCTTCTTC	28
441	4197	57.1429	GCTGTGGGCTACCTTGCTGTCCTTGACA	28	gb|KJ831223.1|	64.2857	39.2857	GCTGTGGGCTACCTTGCTGTCCTTGACA -----|----||--|---||-|-|-|||--------------------------- TTCTTCGTCTTGTGAGACCACGGAGTGT	0	4610	50	TGTGAGGCACCAGAGTGTTCTGCTTCTT	28
442	4197	57.1429	GCTGTGGGCTACCTTGCTGTCCTTGACA	28	gb|KJ831223.1|	64.2857	42.8571	GCTGTGGGCTACCTTGCTGTCCTTGACA -|--|--|---||--||-||-|----||--------------------------- TCTTCGTCTTGTGAGACCACGGAGTGTG	0	4611	53.5714	GTGTGAGGCACCAGAGTGTTCTGCTTCT	28
443	4197	57.1429	GCTGTGGGCTACCTTGCTGTCCTTGACA	28	gb|KJ831223.1|	64.2857	46.4286	GCTGTGGGCTACCTTGCTGTCCTTGACA |--|--|---||--||-||-|----|||--------------------------- CTTCGTCTTGTGAGACCACGGAGTGTGT	0	4612	53.5714	TGTGTGAGGCACCAGAGTGTTCTGCTTC	28
445	4197	57.1429	GCTGTGGGCTACCTTGCTGTCCTTGACA	28	gb|KJ831223.1|	64.2857	42.8571	TCGTCTTGTGAGACCACGGAGTGTGTTG ---|--|---||--||-||-|----|||--------------------------- GCTGTGGGCTACCTTGCTGTCCTTGACA	0	4614	53.5714	GTTGTGTGAGGCACCAGAGTGTTCTGCT	28
446	4197	57.1429	GCTGTGGGCTACCTTGCTGTCCTTGACA	28	gb|KJ831223.1|	64.2857	42.8571	GCTGTGGGCTACCTTGCTGTCCTTGACA ||-|----||----|||----|---|||--------------------------- CGTCTTGTGAGACCACGGAGTGTGTTGT	0	4615	53.5714	TGTTGTGTGAGGCACCAGAGTGTTCTGC	28
447	4197	57.1429	GCTGTGGGCTACCTTGCTGTCCTTGACA	28		0	39.2857	GTCTTGTGAGACCACGGAGTGTGTTGTA -|-|----||----|||----|---|||--------------------------- GCTGTGGGCTACCTTGCTGTCCTTGACA	0	4616	50	ATGTTGTGTGAGGCACCAGAGTGTTCTG	28
448	4197	57.1429	GCTGTGGGCTACCTTGCTGTCCTTGACA	28		0	39.2857	TCTTGTGAGACCACGGAGTGTGTTGTAT ------|---||--||-||-|----|||--------------------------- GCTGTGGGCTACCTTGCTGTCCTTGACA	0	4617	46.4286	TATGTTGTGTGAGGCACCAGAGTGTTCT	28
449	4197	57.1429	GCTGTGGGCTACCTTGCTGTCCTTGACA	28		0	39.2857	CTTGTGAGACCACGGAGTGTGTTGTATA ------|---||--||-||-|----|||--------------------------- GCTGTGGGCTACCTTGCTGTCCTTGACA	0	4618	46.4286	ATATGTTGTGTGAGGCACCAGAGTGTTC	28
450	4197	57.1429	GCTGTGGGCTACCTTGCTGTCCTTGACA	28		0	35.7143	AATATGTTGTGTGAGGCACCAGAGTGTT --|-|-----||--|-|------|-|||--------------------------- GCTGTGGGCTACCTTGCTGTCCTTGACA	0	4619	42.8571	AATATGTTGTGTGAGGCACCAGAGTGTT	28
451	4197	57.1429	GCTGTGGGCTACCTTGCTGTCCTTGACA	28		0	39.2857	GCTGTGGGCTACCTTGCTGTCCTTGACA -|--|--|-|-|||--|----|-|---|--------------------------- TGTGAGACCACGGAGTGTGTTGTATAAT	0	4620	42.8571	TAATATGTTGTGTGAGGCACCAGAGTGT	28
452	4197	57.1429	GCTGTGGGCTACCTTGCTGTCCTTGACA	28		0	39.2857	GTGAGACCACGGAGTGTGTTGTATAATC -|--|--|-|-|||--|----|-|---|--------------------------- GCTGTGGGCTACCTTGCTGTCCTTGACA	0	4621	46.4286	CTAATATGTTGTGTGAGGCACCAGAGTG	28
453	4197	57.1429	GCTGTGGGCTACCTTGCTGTCCTTGACA	28		0	35.7143	GCTGTGGGCTACCTTGCTGTCCTTGACA ---|||--|-||--|------|--|-|---------------------------- TGAGACCACGGAGTGTGTTGTATAATCA	0	4622	42.8571	ACTAATATGTTGTGTGAGGCACCAGAGT	28
454	4197	57.1429	GCTGTGGGCTACCTTGCTGTCCTTGACA	28		0	35.7143	GCTGTGGGCTACCTTGCTGTCCTTGACA --|||--|-||--|------|--|-|----------------------------- GAGACCACGGAGTGTGTTGTATAATCAC	0	4623	46.4286	CACTAATATGTTGTGTGAGGCACCAGAG	28
455	4197	57.1429	GCTGTGGGCTACCTTGCTGTCCTTGACA	28		0	35.7143	GCTGTGGGCTACCTTGCTGTCCTTGACA -|||--|-||--|------|--|-|------------------------------ AGACCACGGAGTGTGTTGTATAATCACC	0	4624	46.4286	CCACTAATATGTTGTGTGAGGCACCAGA	28
456	4197	57.1429	GCTGTGGGCTACCTTGCTGTCCTTGACA	28		0	35.7143	GACCACGGAGTGTGTTGTATAATCACCT -|||--|-||--|------|--|-|------------------------------ GCTGTGGGCTACCTTGCTGTCCTTGACA	0	4625	46.4286	TCCACTAATATGTTGTGTGAGGCACCAG	28
457	4197	57.1429	GCTGTGGGCTACCTTGCTGTCCTTGACA	28		0	32.1429	GCTGTGGGCTACCTTGCTGTCCTTGACA ----------|||----|--|||-||----------------------------- CTCCACTAATATGTTGTGTGAGGCACCA	0	4626	46.4286	CTCCACTAATATGTTGTGTGAGGCACCA	28
458	4197	57.1429	GCTGTGGGCTACCTTGCTGTCCTTGACA	28		0	32.1429	GCTGTGGGCTACCTTGCTGTCCTTGACA -----------|||----|--|||-||---------------------------- CCTCCACTAATATGTTGTGTGAGGCACC	0	4627	50	CCTCCACTAATATGTTGTGTGAGGCACC	28
459	4197	57.1429	GCTGTGGGCTACCTTGCTGTCCTTGACA	28		0	32.1429	ACCTCCACTAATATGTTGTGTGAGGCAC --||--||--|---|-|----|----|---------------------------- GCTGTGGGCTACCTTGCTGTCCTTGACA	0	4628	46.4286	ACCTCCACTAATATGTTGTGTGAGGCAC	28
460	4197	57.1429	GCTGTGGGCTACCTTGCTGTCCTTGACA	28		0	35.7143	GACCTCCACTAATATGTTGTGTGAGGCA -|||--||--|---|-|----|----|---------------------------- GCTGTGGGCTACCTTGCTGTCCTTGACA	0	4629	46.4286	GACCTCCACTAATATGTTGTGTGAGGCA	28
461	4197	57.1429	GCTGTGGGCTACCTTGCTGTCCTTGACA	28		0	35.7143	GGACCTCCACTAATATGTTGTGTGAGGC -|||--||--|---|-|----|----|---------------------------- GCTGTGGGCTACCTTGCTGTCCTTGACA	0	4630	50	GGACCTCCACTAATATGTTGTGTGAGGC	28
462	4197	57.1429	GCTGTGGGCTACCTTGCTGTCCTTGACA	28		0	35.7143	GCTGTGGGCTACCTTGCTGTCCTTGACA --|||--||--|---|-|----|----|--------------------------- TGGACCTCCACTAATATGTTGTGTGAGG	0	4631	46.4286	TGGACCTCCACTAATATGTTGTGTGAGG	28
463	4197	57.1429	GCTGTGGGCTACCTTGCTGTCCTTGACA	28	MK728873.1	60.7143	32.1429	TTGGACCTCCACTAATATGTTGTGTGAG ----------||||-|--||--||------------------------------- GCTGTGGGCTACCTTGCTGTCCTTGACA	0	4632	42.8571	TTGGACCTCCACTAATATGTTGTGTGAG	28
464	4197	57.1429	GCTGTGGGCTACCTTGCTGTCCTTGACA	28	MK728873.1	64.2857	32.1429	CTTGGACCTCCACTAATATGTTGTGTGA ----------||||-|--||--||------------------------------- GCTGTGGGCTACCTTGCTGTCCTTGACA	0	4633	42.8571	CTTGGACCTCCACTAATATGTTGTGTGA	28
65	2135	42.8571	CTCATTCAAGCTAGAGAAAGAAGTGGCT	28		0	35.7143	ATTTAATCTGCACTAGAACGGTTCCATG -|-|-|-|--|--||----|----||----------------------------- CTCATTCAAGCTAGAGAAAGAAGTGGCT	0	2172	39.2857	ATTTAATCTGCACTAGAACGGTTCCATG	28
70	2135	42.8571	CTCATTCAAGCTAGAGAAAGAAGTGGCT	28	gb|KX547338.1|	64.2857	39.2857	TTCGTATTTAATCTGCACTAGAACGGTT -------||||---|---|||-|||------------------------------ CTCATTCAAGCTAGAGAAAGAAGTGGCT	0	2177	35.7143	TTCGTATTTAATCTGCACTAGAACGGTT	28
71	2135	42.8571	CTCATTCAAGCTAGAGAAAGAAGTGGCT	28	gb|KX547338.1|	64.2857	39.2857	CTTCGTATTTAATCTGCACTAGAACGGT -------||||---|---|||-|||------------------------------ CTCATTCAAGCTAGAGAAAGAAGTGGCT	0	2178	39.2857	CTTCGTATTTAATCTGCACTAGAACGGT	28
72	2135	42.8571	CTCATTCAAGCTAGAGAAAGAAGTGGCT	28	gb|KX547338.1|	64.2857	39.2857	CCTTCGTATTTAATCTGCACTAGAACGG -------||||---|---|||-|||------------------------------ CTCATTCAAGCTAGAGAAAGAAGTGGCT	0	2179	42.8571	CCTTCGTATTTAATCTGCACTAGAACGG	28
73	2135	42.8571	CTCATTCAAGCTAGAGAAAGAAGTGGCT	28	gb|KX547338.1|	64.2857	39.2857	TCCTTCGTATTTAATCTGCACTAGAACG -------||||---|---|||-|||------------------------------ CTCATTCAAGCTAGAGAAAGAAGTGGCT	0	2180	39.2857	TCCTTCGTATTTAATCTGCACTAGAACG	28
74	2135	42.8571	CTCATTCAAGCTAGAGAAAGAAGTGGCT	28	gb|KX547338.1|	64.2857	42.8571	TTCCTTCGTATTTAATCTGCACTAGAAC ---|---||||---|---|||-|||------------------------------ CTCATTCAAGCTAGAGAAAGAAGTGGCT	0	2181	35.7143	TTCCTTCGTATTTAATCTGCACTAGAAC	28
76	2135	42.8571	CTCATTCAAGCTAGAGAAAGAAGTGGCT	28		0	46.4286	TGTTCCTTCGTATTTAATCTGCACTAGA --||---||||---|---|||-|||------------------------------ CTCATTCAAGCTAGAGAAAGAAGTGGCT	0	2183	35.7143	TGTTCCTTCGTATTTAATCTGCACTAGA	28
77	2135	42.8571	CTCATTCAAGCTAGAGAAAGAAGTGGCT	28		0	46.4286	CTGTTCCTTCGTATTTAATCTGCACTAG --||---||||---|---|||-|||------------------------------ CTCATTCAAGCTAGAGAAAGAAGTGGCT	0	2184	39.2857	CTGTTCCTTCGTATTTAATCTGCACTAG	28
78	2135	42.8571	CTCATTCAAGCTAGAGAAAGAAGTGGCT	28		0	46.4286	CTCATTCAAGCTAGAGAAAGAAGTGGCT ---||---||||---|---|||-|||----------------------------- TCTGTTCCTTCGTATTTAATCTGCACTA	0	2185	35.7143	TCTGTTCCTTCGTATTTAATCTGCACTA	28
81	2135	42.8571	CTCATTCAAGCTAGAGAAAGAAGTGGCT	28	MK333803.1	57.1429	46.4286	CTCATTCAAGCTAGAGAAAGAAGTGGCT --|--|||-||-----||-||-|--||---------------------------- ACGTCTAATTTATGCTTCCTTGTCTACG	0	2188	39.2857	GCATCTGTTCCTTCGTATTTAATCTGCA	28
433	2135	42.8571	CTCATTCAAGCTAGAGAAAGAAGTGGCT	28		0	39.2857	CTCATTCAAGCTAGAGAAAGAAGTGGCT --|--||--||-||-|-----|-||------------------------------ GAACAAAACTCCATATGCAGTTCCAAAA	0	2540	35.7143	GAACAAAACTCCATATGCAGTTCCAAAA	28
436	2135	42.8571	CTCATTCAAGCTAGAGAAAGAAGTGGCT	28		0	39.2857	CTCATTCAAGCTAGAGAAAGAAGTGGCT -----|--||--||-||-|-----|-||--------------------------- GCTGAACAAAACTCCATATGCAGTTCCA	0	2543	42.8571	GCTGAACAAAACTCCATATGCAGTTCCA	28
437	2135	42.8571	CTCATTCAAGCTAGAGAAAGAAGTGGCT	28		0	35.7143	CTCATTCAAGCTAGAGAAAGAAGTGGCT ------|--||--||-||-|-----|-|--------------------------- CGCTGAACAAAACTCCATATGCAGTTCC	0	2544	46.4286	CGCTGAACAAAACTCCATATGCAGTTCC	28
438	2135	42.8571	CTCATTCAAGCTAGAGAAAGAAGTGGCT	28		0	32.1429	CCGCTGAACAAAACTCCATATGCAGTTC --|--------|-|||--|-|-||------------------------------- CTCATTCAAGCTAGAGAAAGAAGTGGCT	0	2545	46.4286	CCGCTGAACAAAACTCCATATGCAGTTC	28
439	2135	42.8571	CTCATTCAAGCTAGAGAAAGAAGTGGCT	28		0	32.1429	CTCATTCAAGCTAGAGAAAGAAGTGGCT ---|--------|-|||--|-|-||------------------------------ ACCGCTGAACAAAACTCCATATGCAGTT	0	2546	42.8571	ACCGCTGAACAAAACTCCATATGCAGTT	28
440	2135	42.8571	CTCATTCAAGCTAGAGAAAGAAGTGGCT	28		0	32.1429	CTCATTCAAGCTAGAGAAAGAAGTGGCT ----|--------|-|||--|-|-||----------------------------- CACCGCTGAACAAAACTCCATATGCAGT	0	2547	46.4286	CACCGCTGAACAAAACTCCATATGCAGT	28
441	2135	42.8571	CTCATTCAAGCTAGAGAAAGAAGTGGCT	28		0	32.1429	CTCATTCAAGCTAGAGAAAGAAGTGGCT -----|--------|-|||--|-|-||---------------------------- ACACCGCTGAACAAAACTCCATATGCAG	0	2548	46.4286	ACACCGCTGAACAAAACTCCATATGCAG	28
56	3896	35.7143	TAATGGGACAATTGACATGGAATGATCT	28		0	39.2857	TAATGGGACAATTGACATGGAATGATCT -|---|---|-----|||||---||-|---------------------------- CTAGTCTAATACGTAGTACCAACCTCGG	0	3924	46.4286	GGCTCCAACCATGATGCATAATCTGATC	28
57	3896	35.7143	TAATGGGACAATTGACATGGAATGATCT	28		0	39.2857	TAGTCTAATACGTAGTACCAACCTCGGT -|---|---|-----|||||---||-|---------------------------- TAATGGGACAATTGACATGGAATGATCT	0	3925	42.8571	TGGCTCCAACCATGATGCATAATCTGAT	28
58	3896	35.7143	TAATGGGACAATTGACATGGAATGATCT	28		0	35.7143	TTGGCTCCAACCATGATGCATAATCTGA -|--|-|-----|---|-|-|-|---||--------------------------- TAATGGGACAATTGACATGGAATGATCT	0	3926	42.8571	TTGGCTCCAACCATGATGCATAATCTGA	28
59	3896	35.7143	TAATGGGACAATTGACATGGAATGATCT	28		0	35.7143	TAATGGGACAATTGACATGGAATGATCT ---||----||-------||||---|-|--------------------------- GTCTAATACGTAGTACCAACCTCGGTTG	0	3927	46.4286	GTTGGCTCCAACCATGATGCATAATCTG	28
151	3896	35.7143	TAATGGGACAATTGACATGGAATGATCT	28		0	32.1429	CGAAATAATAGCCCTACAGCAAACATTG -----|----|||--|--|---|--|-|--------------------------- TAATGGGACAATTGACATGGAATGATCT	0	4019	39.2857	CGAAATAATAGCCCTACAGCAAACATTG	28
152	3896	35.7143	TAATGGGACAATTGACATGGAATGATCT	28		0	32.1429	GCGAAATAATAGCCCTACAGCAAACATT -----|----|||--|--|---|--|-|--------------------------- TAATGGGACAATTGACATGGAATGATCT	0	4020	39.2857	GCGAAATAATAGCCCTACAGCAAACATT	28
153	3896	35.7143	TAATGGGACAATTGACATGGAATGATCT	28		0	32.1429	TGCGAAATAATAGCCCTACAGCAAACAT -----|----|||--|--|---|--|-|--------------------------- TAATGGGACAATTGACATGGAATGATCT	0	4021	39.2857	TGCGAAATAATAGCCCTACAGCAAACAT	28
154	3896	35.7143	TAATGGGACAATTGACATGGAATGATCT	28		0	32.1429	CTGCGAAATAATAGCCCTACAGCAAACA -----|----|||--|--|---|--|-|--------------------------- TAATGGGACAATTGACATGGAATGATCT	0	4022	42.8571	CTGCGAAATAATAGCCCTACAGCAAACA	28
155	3896	35.7143	TAATGGGACAATTGACATGGAATGATCT	28		0	35.7143	TCTGCGAAATAATAGCCCTACAGCAAAC -|---|----|||--|--|---|--|-|--------------------------- TAATGGGACAATTGACATGGAATGATCT	0	4023	42.8571	TCTGCGAAATAATAGCCCTACAGCAAAC	28
156	3896	35.7143	TAATGGGACAATTGACATGGAATGATCT	28		0	35.7143	GTCTGCGAAATAATAGCCCTACAGCAAA -|---|----|||--|--|---|--|-|--------------------------- TAATGGGACAATTGACATGGAATGATCT	0	4024	42.8571	GTCTGCGAAATAATAGCCCTACAGCAAA	28
157	3896	35.7143	TAATGGGACAATTGACATGGAATGATCT	28		0	32.1429	AGTCTGCGAAATAATAGCCCTACAGCAA |-|---|-----|-|---|||------|--------------------------- TAATGGGACAATTGACATGGAATGATCT	0	4025	42.8571	AGTCTGCGAAATAATAGCCCTACAGCAA	28
158	3896	35.7143	TAATGGGACAATTGACATGGAATGATCT	28		0	32.1429	TAGTCTGCGAAATAATAGCCCTACAGCA ----|---|--|------||-|||---|--------------------------- TAATGGGACAATTGACATGGAATGATCT	0	4026	42.8571	TAGTCTGCGAAATAATAGCCCTACAGCA	28
159	3896	35.7143	TAATGGGACAATTGACATGGAATGATCT	28		0	32.1429	TTAGTCTGCGAAATAATAGCCCTACAGC -|---|-----||---||-|-----||---------------------------- TAATGGGACAATTGACATGGAATGATCT	0	4027	42.8571	TTAGTCTGCGAAATAATAGCCCTACAGC	28
160	3896	35.7143	TAATGGGACAATTGACATGGAATGATCT	28		0	32.1429	GTTAGTCTGCGAAATAATAGCCCTACAG -|||--|||--||-|---------------------------------------- TAATGGGACAATTGACATGGAATGATCT	0	4028	42.8571	GTTAGTCTGCGAAATAATAGCCCTACAG	28
161	3896	35.7143	TAATGGGACAATTGACATGGAATGATCT	28		0	32.1429	TGTTAGTCTGCGAAATAATAGCCCTACA ---------|---|||-----||-|||---------------------------- TAATGGGACAATTGACATGGAATGATCT	0	4029	39.2857	TGTTAGTCTGCGAAATAATAGCCCTACA	28
162	3896	35.7143	TAATGGGACAATTGACATGGAATGATCT	28		0	35.7143	TAATGGGACAATTGACATGGAATGATCT --|-||------|--|---||-|-|--|--------------------------- CATCCCGATAATAAAGCGTCTGATTGTA	0	4030	39.2857	ATGTTAGTCTGCGAAATAATAGCCCTAC	28
163	3896	35.7143	TAATGGGACAATTGACATGGAATGATCT	28		0	35.7143	TAATGGGACAATTGACATGGAATGATCT ---------||-|--|---|-|-||||---------------------------- ATCCCGATAATAAAGCGTCTGATTGTAG	0	4031	39.2857	GATGTTAGTCTGCGAAATAATAGCCCTA	28
164	3896	35.7143	TAATGGGACAATTGACATGGAATGATCT	28		0	35.7143	TAATGGGACAATTGACATGGAATGATCT --------||-|--|---|-|-||||----------------------------- TCCCGATAATAAAGCGTCTGATTGTAGG	0	4032	42.8571	GGATGTTAGTCTGCGAAATAATAGCCCT	28
165	3896	35.7143	TAATGGGACAATTGACATGGAATGATCT	28		0	39.2857	TAATGGGACAATTGACATGGAATGATCT -------||-|--|---|-|-||||--|--------------------------- CCCGATAATAAAGCGTCTGATTGTAGGT	0	4033	42.8571	TGGATGTTAGTCTGCGAAATAATAGCCC	28
166	3896	35.7143	TAATGGGACAATTGACATGGAATGATCT	28		0	39.2857	TAATGGGACAATTGACATGGAATGATCT ------||-|--|---|-|-||||--|---------------------------- CCGATAATAAAGCGTCTGATTGTAGGTC	0	4034	42.8571	CTGGATGTTAGTCTGCGAAATAATAGCC	28
167	3896	35.7143	TAATGGGACAATTGACATGGAATGATCT	28		0	39.2857	TAATGGGACAATTGACATGGAATGATCT -----||-|--|---|-|-||||--|----------------------------- CGATAATAAAGCGTCTGATTGTAGGTCT	0	4035	39.2857	TCTGGATGTTAGTCTGCGAAATAATAGC	28
189	3896	35.7143	TAATGGGACAATTGACATGGAATGATCT	28		0	39.2857	TAATGGGACAATTGACATGGAATGATCT |---|-||---|---|-|--||--||----------------------------- AGGTCTCTTCAAGAAGAAGATTGTTAAC	1	4057	35.7143	CAATTGTTAGAAGAAGAACTTCTCTGGA	28
190	3896	35.7143	TAATGGGACAATTGACATGGAATGATCT	28		0	35.7143	GGTCTCTTCAAGAAGAAGATTGTTAACC ----|-||---|---|-|--||--||----------------------------- TAATGGGACAATTGACATGGAATGATCT	0	4058	39.2857	CCAATTGTTAGAAGAAGAACTTCTCTGG	28
191	3896	35.7143	TAATGGGACAATTGACATGGAATGATCT	28		0	35.7143	GTCTCTTCAAGAAGAAGATTGTTAACCT ----|-||---|---|-|--||--||----------------------------- TAATGGGACAATTGACATGGAATGATCT	0	4059	35.7143	TCCAATTGTTAGAAGAAGAACTTCTCTG	28
192	3896	35.7143	TAATGGGACAATTGACATGGAATGATCT	28		0	35.7143	TCTCTTCAAGAAGAAGATTGTTAACCTA ----|-||---|---|-|--||--||----------------------------- TAATGGGACAATTGACATGGAATGATCT	1	4060	32.1429	ATCCAATTGTTAGAAGAAGAACTTCTCT	28
193	3896	35.7143	TAATGGGACAATTGACATGGAATGATCT	28		0	35.7143	TAATGGGACAATTGACATGGAATGATCT ----------|--|---|||||||---|--------------------------- CTCTTCAAGAAGAAGATTGTTAACCTAA	1	4061	32.1429	AATCCAATTGTTAGAAGAAGAACTTCTC	28
194	3896	35.7143	TAATGGGACAATTGACATGGAATGATCT	28		0	39.2857	TAATGGGACAATTGACATGGAATGATCT ---------|--|---|||||||---||--------------------------- TCTTCAAGAAGAAGATTGTTAACCTAAC	0	4062	32.1429	CAATCCAATTGTTAGAAGAAGAACTTCT	28
201	3896	35.7143	TAATGGGACAATTGACATGGAATGATCT	28	gb|KX547316.1|	64.2857	42.8571	TAATGGGACAATTGACATGGAATGATCT --|--|---|||||||---||-----|---------------------------- GAAGAAGATTGTTAACCTAACTCAGATC	1	4069	35.7143	CTAGACTCAATCCAATTGTTAGAAGAAG	28
204	3896	35.7143	TAATGGGACAATTGACATGGAATGATCT	28		0	39.2857	GAAGATTGTTAACCTAACTCAGATCACC ---|---|||||||---||-----|------------------------------ TAATGGGACAATTGACATGGAATGATCT	0	4072	39.2857	CCACTAGACTCAATCCAATTGTTAGAAG	28
205	3896	35.7143	TAATGGGACAATTGACATGGAATGATCT	28		0	39.2857	AAGATTGTTAACCTAACTCAGATCACCG ---|---|||||||---||-----|------------------------------ TAATGGGACAATTGACATGGAATGATCT	1	4073	39.2857	GCCACTAGACTCAATCCAATTGTTAGAA	28
206	3896	35.7143	TAATGGGACAATTGACATGGAATGATCT	28	gb|KJ501457.1|	64.2857	39.2857	AGATTGTTAACCTAACTCAGATCACCGT ---|---|||||||---||-----|------------------------------ TAATGGGACAATTGACATGGAATGATCT	0	4074	39.2857	TGCCACTAGACTCAATCCAATTGTTAGA	28
207	3896	35.7143	TAATGGGACAATTGACATGGAATGATCT	28	gb|KJ501457.1|	64.2857	39.2857	TAATGGGACAATTGACATGGAATGATCT ------|-|||----|-|----|||-||--------------------------- GATTGTTAACCTAACTCAGATCACCGTA	0	4075	39.2857	ATGCCACTAGACTCAATCCAATTGTTAG	28
208	3896	35.7143	TAATGGGACAATTGACATGGAATGATCT	28	gb|KJ501457.1|	64.2857	39.2857	TAATGGGACAATTGACATGGAATGATCT -----|-|||----|-|----|||-||---------------------------- ATTGTTAACCTAACTCAGATCACCGTAG	0	4076	39.2857	GATGCCACTAGACTCAATCCAATTGTTA	28
209	3896	35.7143	TAATGGGACAATTGACATGGAATGATCT	28	gb|KJ501457.1|	64.2857	39.2857	AGATGCCACTAGACTCAATCCAATTGTT |----||--|--|||--|-|--|-|------------------------------ TAATGGGACAATTGACATGGAATGATCT	0	4077	39.2857	AGATGCCACTAGACTCAATCCAATTGTT	28
210	3896	35.7143	TAATGGGACAATTGACATGGAATGATCT	28	gb|KJ501457.1|	60.7143	39.2857	TAATGGGACAATTGACATGGAATGATCT -|----||--|--|||--|-|--|-|----------------------------- CAGATGCCACTAGACTCAATCCAATTGT	0	4078	42.8571	CAGATGCCACTAGACTCAATCCAATTGT	28
211	3896	35.7143	TAATGGGACAATTGACATGGAATGATCT	28	gb|KJ501457.1|	60.7143	39.2857	TAATGGGACAATTGACATGGAATGATCT --|----||--|--|||--|-|--|-|---------------------------- ACAGATGCCACTAGACTCAATCCAATTG	0	4079	42.8571	ACAGATGCCACTAGACTCAATCCAATTG	28
212	3896	35.7143	TAATGGGACAATTGACATGGAATGATCT	28	gb|KJ501457.1|	64.2857	39.2857	TAATGGGACAATTGACATGGAATGATCT ---|----||--|--|||--|-|--|-|--------------------------- CACAGATGCCACTAGACTCAATCCAATT	0	4080	42.8571	CACAGATGCCACTAGACTCAATCCAATT	28
215	3896	35.7143	TAATGGGACAATTGACATGGAATGATCT	28		0	46.4286	TAATGGGACAATTGACATGGAATGATCT ---|-||-|-|-|-||-|||-----||---------------------------- ACCTAACTCAGATCACCGTAGACACCTC	0	4083	50	CTCCACAGATGCCACTAGACTCAATCCA	28
216	3896	35.7143	TAATGGGACAATTGACATGGAATGATCT	28		0	46.4286	TAATGGGACAATTGACATGGAATGATCT --|-||-|-|-|-||-|||-----||----------------------------- CCTAACTCAGATCACCGTAGACACCTCA	1	4084	50	ACTCCACAGATGCCACTAGACTCAATCC	28
217	3896	35.7143	TAATGGGACAATTGACATGGAATGATCT	28		0	50	TAATGGGACAATTGACATGGAATGATCT -|-||-|-|-|-||-|||-----||--|--------------------------- CTAACTCAGATCACCGTAGACACCTCAA	1	4085	46.4286	AACTCCACAGATGCCACTAGACTCAATC	28
218	3896	35.7143	TAATGGGACAATTGACATGGAATGATCT	28		0	50	TAACTCAGATCACCGTAGACACCTCAAT -|-||-|-|-|-||-|||-----||--|--------------------------- TAATGGGACAATTGACATGGAATGATCT	0	4086	42.8571	TAACTCCACAGATGCCACTAGACTCAAT	28
219	3896	35.7143	TAATGGGACAATTGACATGGAATGATCT	28		0	46.4286	AACTCAGATCACCGTAGACACCTCAATG ---||-|-|-|-||-|||-----||--|--------------------------- TAATGGGACAATTGACATGGAATGATCT	0	4087	46.4286	GTAACTCCACAGATGCCACTAGACTCAA	28
220	3896	35.7143	TAATGGGACAATTGACATGGAATGATCT	28		0	46.4286	ACTCAGATCACCGTAGACACCTCAATGG ---||-|-|-|-||-|||-----||--|--------------------------- TAATGGGACAATTGACATGGAATGATCT	1	4088	50	GGTAACTCCACAGATGCCACTAGACTCA	28
221	3896	35.7143	TAATGGGACAATTGACATGGAATGATCT	28		0	42.8571	CTCAGATCACCGTAGACACCTCAATGGT ----|-|-|-|-||-|||-----||--|--------------------------- TAATGGGACAATTGACATGGAATGATCT	0	4089	50	TGGTAACTCCACAGATGCCACTAGACTC	28
222	3896	35.7143	TAATGGGACAATTGACATGGAATGATCT	28		0	39.2857	TCAGATCACCGTAGACACCTCAATGGTT ------|-|-|-||-|||-----||--|--------------------------- TAATGGGACAATTGACATGGAATGATCT	0	4090	46.4286	TTGGTAACTCCACAGATGCCACTAGACT	28
223	3896	35.7143	TAATGGGACAATTGACATGGAATGATCT	28		0	39.2857	CAGATCACCGTAGACACCTCAATGGTTT ------|-|-|-||-|||-----||--|--------------------------- TAATGGGACAATTGACATGGAATGATCT	1	4091	46.4286	TTTGGTAACTCCACAGATGCCACTAGAC	28
224	3896	35.7143	TAATGGGACAATTGACATGGAATGATCT	28		0	39.2857	ATTTGGTAACTCCACAGATGCCACTAGA |||-------|------|----||||||--------------------------- TAATGGGACAATTGACATGGAATGATCT	0	4092	42.8571	ATTTGGTAACTCCACAGATGCCACTAGA	28
225	3896	35.7143	TAATGGGACAATTGACATGGAATGATCT	28		0	39.2857	TAATGGGACAATTGACATGGAATGATCT -||-|||-|----||---|------||---------------------------- GATCACCGTAGACACCTCAATGGTTTAA	0	4093	42.8571	AATTTGGTAACTCCACAGATGCCACTAG	28
226	3896	35.7143	TAATGGGACAATTGACATGGAATGATCT	28		0	39.2857	TAATGGGACAATTGACATGGAATGATCT ||-|||-|----||---|------||----------------------------- ATCACCGTAGACACCTCAATGGTTTAAG	1	4094	42.8571	GAATTTGGTAACTCCACAGATGCCACTA	28
227	3896	35.7143	TAATGGGACAATTGACATGGAATGATCT	28		0	35.7143	GGAATTTGGTAACTCCACAGATGCCACT ---|---||-|||||--||------------------------------------ TAATGGGACAATTGACATGGAATGATCT	0	4095	46.4286	GGAATTTGGTAACTCCACAGATGCCACT	28
228	3896	35.7143	TAATGGGACAATTGACATGGAATGATCT	28		0	39.2857	AGGAATTTGGTAACTCCACAGATGCCAC |--|---||-|||||--||------------------------------------ TAATGGGACAATTGACATGGAATGATCT	0	4096	46.4286	AGGAATTTGGTAACTCCACAGATGCCAC	28
229	3896	35.7143	TAATGGGACAATTGACATGGAATGATCT	28		0	39.2857	TAATGGGACAATTGACATGGAATGATCT -|--|---||-|||||--||----------------------------------- AAGGAATTTGGTAACTCCACAGATGCCA	0	4097	42.8571	AAGGAATTTGGTAACTCCACAGATGCCA	28
230	3896	35.7143	TAATGGGACAATTGACATGGAATGATCT	28		0	39.2857	TAATGGGACAATTGACATGGAATGATCT --|--|---||-|||||--||---------------------------------- CAAGGAATTTGGTAACTCCACAGATGCC	0	4098	46.4286	CAAGGAATTTGGTAACTCCACAGATGCC	28
231	3896	35.7143	TAATGGGACAATTGACATGGAATGATCT	28		0	39.2857	TAATGGGACAATTGACATGGAATGATCT ---|--|---||-|||||--||--------------------------------- CCAAGGAATTTGGTAACTCCACAGATGC	0	4099	46.4286	CCAAGGAATTTGGTAACTCCACAGATGC	28
232	3896	35.7143	TAATGGGACAATTGACATGGAATGATCT	28		0	39.2857	TCCAAGGAATTTGGTAACTCCACAGATG --|-|---|------|||-||----|||--------------------------- TAATGGGACAATTGACATGGAATGATCT	0	4100	42.8571	TCCAAGGAATTTGGTAACTCCACAGATG	28
237	3896	35.7143	TAATGGGACAATTGACATGGAATGATCT	28	gb|KX547319.1|	64.2857	42.8571	TAATGGGACAATTGACATGGAATGATCT -|---|--||-|----|-|-|-|-||-|--------------------------- CACCTCAATGGTTTAAGGAACCTCCTCG	0	4105	50	GCTCCTCCAAGGAATTTGGTAACTCCAC	28
238	3896	35.7143	TAATGGGACAATTGACATGGAATGATCT	28	gb|KX547319.1|	64.2857	46.4286	TAATGGGACAATTGACATGGAATGATCT |---|--||-|----|-|-|-|-||-||--------------------------- ACCTCAATGGTTTAAGGAACCTCCTCGA	0	4106	46.4286	AGCTCCTCCAAGGAATTTGGTAACTCCA	28
239	3896	35.7143	TAATGGGACAATTGACATGGAATGATCT	28	gb|KX547319.1|	64.2857	42.8571	CCTCAATGGTTTAAGGAACCTCCTCGAC ----|--||-|----|-|-|-|-||-||--------------------------- TAATGGGACAATTGACATGGAATGATCT	0	4107	50	CAGCTCCTCCAAGGAATTTGGTAACTCC	28
240	3896	35.7143	TAATGGGACAATTGACATGGAATGATCT	28	gb|KX547319.1|	60.7143	42.8571	CTCAATGGTTTAAGGAACCTCCTCGACC ----|--||-|----|-|-|-|-||-||--------------------------- TAATGGGACAATTGACATGGAATGATCT	1	4108	50	CCAGCTCCTCCAAGGAATTTGGTAACTC	28
241	3896	35.7143	TAATGGGACAATTGACATGGAATGATCT	28	gb|KX547319.1|	64.2857	42.8571	TCAATGGTTTAAGGAACCTCCTCGACCC ----|--||-|----|-|-|-|-||-||--------------------------- TAATGGGACAATTGACATGGAATGATCT	1	4109	50	CCCAGCTCCTCCAAGGAATTTGGTAACT	28
242	3896	35.7143	TAATGGGACAATTGACATGGAATGATCT	28	gb|KX547319.1|	64.2857	42.8571	CAATGGTTTAAGGAACCTCCTCGACCCC ----|--||-|----|-|-|-|-||-||--------------------------- TAATGGGACAATTGACATGGAATGATCT	0	4110	53.5714	CCCCAGCTCCTCCAAGGAATTTGGTAAC	28
267	3896	35.7143	TAATGGGACAATTGACATGGAATGATCT	28		0	46.4286	CCCCTACCTGAACGTTACCCGTAATACT ------|---||-|||-||-||||--|---------------------------- TAATGGGACAATTGACATGGAATGATCT	1	4135	50	TCATAATGCCCATTGCAAGTCCATCCCC	28
268	3896	35.7143	TAATGGGACAATTGACATGGAATGATCT	28		0	42.8571	CCCTACCTGAACGTTACCCGTAATACTA ----------||-|||-||-||||--|---------------------------- TAATGGGACAATTGACATGGAATGATCT	0	4136	46.4286	ATCATAATGCCCATTGCAAGTCCATCCC	28
269	3896	35.7143	TAATGGGACAATTGACATGGAATGATCT	28	gb|KR348929.1|	53.5714	42.8571	CCTACCTGAACGTTACCCGTAATACTAA ----------||-|||-||-||||--|---------------------------- TAATGGGACAATTGACATGGAATGATCT	0	4137	42.8571	AATCATAATGCCCATTGCAAGTCCATCC	28
270	3896	35.7143	TAATGGGACAATTGACATGGAATGATCT	28	gb|KR348929.1|	53.5714	42.8571	CTACCTGAACGTTACCCGTAATACTAAA ----------||-|||-||-||||--|---------------------------- TAATGGGACAATTGACATGGAATGATCT	1	4138	39.2857	AAATCATAATGCCCATTGCAAGTCCATC	28
271	3896	35.7143	TAATGGGACAATTGACATGGAATGATCT	28	gb|KR348929.1|	53.5714	42.8571	TACCTGAACGTTACCCGTAATACTAAAA ----------||-|||-||-||||--|---------------------------- TAATGGGACAATTGACATGGAATGATCT	0	4139	35.7143	AAAATCATAATGCCCATTGCAAGTCCAT	28
272	3896	35.7143	TAATGGGACAATTGACATGGAATGATCT	28	gb|KR348929.1|	57.1429	39.2857	ACCTGAACGTTACCCGTAATACTAAAAT -----------|-|||-||-||||--|---------------------------- TAATGGGACAATTGACATGGAATGATCT	0	4140	35.7143	TAAAATCATAATGCCCATTGCAAGTCCA	28
273	3896	35.7143	TAATGGGACAATTGACATGGAATGATCT	28	gb|KR348929.1|	57.1429	39.2857	TAATGGGACAATTGACATGGAATGATCT --------||||||-----|||--|--|--------------------------- CCTGAACGTTACCCGTAATACTAAAATT	0	4141	35.7143	TTAAAATCATAATGCCCATTGCAAGTCC	28
274	3896	35.7143	TAATGGGACAATTGACATGGAATGATCT	28	gb|KR348929.1|	57.1429	42.8571	TAATGGGACAATTGACATGGAATGATCT -------||||||-----|||--|--||--------------------------- CTGAACGTTACCCGTAATACTAAAATTT	0	4142	32.1429	TTTAAAATCATAATGCCCATTGCAAGTC	28
302	3896	35.7143	TAATGGGACAATTGACATGGAATGATCT	28		0	42.8571	TAATGGGACAATTGACATGGAATGATCT --||-||----|-||---||---||-|---------------------------- TAATAACTGACTGAAAGTTAGTGTAGTC	0	4170	32.1429	CTGATGTGATTGAAAGTCAGTCAATAAT	28
303	3896	35.7143	TAATGGGACAATTGACATGGAATGATCT	28		0	46.4286	TAATGGGACAATTGACATGGAATGATCT -||-||----|-||---||---||-|-|--------------------------- AATAACTGACTGAAAGTTAGTGTAGTCG	0	4171	35.7143	GCTGATGTGATTGAAAGTCAGTCAATAA	28
304	3896	35.7143	TAATGGGACAATTGACATGGAATGATCT	28		0	50	TAATGGGACAATTGACATGGAATGATCT ||-||----|-||---||---||-|-||--------------------------- ATAACTGACTGAAAGTTAGTGTAGTCGA	1	4172	35.7143	AGCTGATGTGATTGAAAGTCAGTCAATA	28
305	3896	35.7143	TAATGGGACAATTGACATGGAATGATCT	28		0	46.4286	TAACTGACTGAAAGTTAGTGTAGTCGAC -|-||----|-||---||---||-|-||--------------------------- TAATGGGACAATTGACATGGAATGATCT	0	4173	39.2857	CAGCTGATGTGATTGAAAGTCAGTCAAT	28
306	3896	35.7143	TAATGGGACAATTGACATGGAATGATCT	28		0	42.8571	AACTGACTGAAAGTTAGTGTAGTCGACA ---||----|-||---||---||-|-||--------------------------- TAATGGGACAATTGACATGGAATGATCT	0	4174	39.2857	ACAGCTGATGTGATTGAAAGTCAGTCAA	28
307	3896	35.7143	TAATGGGACAATTGACATGGAATGATCT	28		0	42.8571	ACTGACTGAAAGTTAGTGTAGTCGACAC ---||----|-||---||---||-|-||--------------------------- TAATGGGACAATTGACATGGAATGATCT	1	4175	42.8571	CACAGCTGATGTGATTGAAAGTCAGTCA	28
308	3896	35.7143	TAATGGGACAATTGACATGGAATGATCT	28		0	39.2857	CTGACTGAAAGTTAGTGTAGTCGACACC ----|----|-||---||---||-|-||--------------------------- TAATGGGACAATTGACATGGAATGATCT	0	4176	46.4286	CCACAGCTGATGTGATTGAAAGTCAGTC	28
309	3896	35.7143	TAATGGGACAATTGACATGGAATGATCT	28		0	39.2857	TGACTGAAAGTTAGTGTAGTCGACACCC ----------|-||||-|--|||-|--|--------------------------- TAATGGGACAATTGACATGGAATGATCT	0	4177	46.4286	CCCACAGCTGATGTGATTGAAAGTCAGT	28
310	3896	35.7143	TAATGGGACAATTGACATGGAATGATCT	28		0	35.7143	GACTGAAAGTTAGTGTAGTCGACACCCG ---------|-||---||---||-|-||--------------------------- TAATGGGACAATTGACATGGAATGATCT	0	4178	50	GCCCACAGCTGATGTGATTGAAAGTCAG	28
321	3896	35.7143	TAATGGGACAATTGACATGGAATGATCT	28	gb|FJ159130.1|	60.7143	39.2857	ACAGCAAGGTAGCCCACAGCTGATGTGA |---|---||---|---|-||-|---||--------------------------- TAATGGGACAATTGACATGGAATGATCT	0	4189	53.5714	ACAGCAAGGTAGCCCACAGCTGATGTGA	28
322	3896	35.7143	TAATGGGACAATTGACATGGAATGATCT	28		0	35.7143	TAATGGGACAATTGACATGGAATGATCT -|---|---||---|---|-||-|---|--------------------------- GACAGCAAGGTAGCCCACAGCTGATGTG	1	4190	57.1429	GACAGCAAGGTAGCCCACAGCTGATGTG	28
323	3896	35.7143	TAATGGGACAATTGACATGGAATGATCT	28		0	32.1429	GGACAGCAAGGTAGCCCACAGCTGATGT ------|-|--|--|---||--|---||--------------------------- TAATGGGACAATTGACATGGAATGATCT	0	4191	57.1429	GGACAGCAAGGTAGCCCACAGCTGATGT	28
324	3896	35.7143	TAATGGGACAATTGACATGGAATGATCT	28		0	32.1429	AGGACAGCAAGGTAGCCCACAGCTGATG ------|-|--|--|---||--|---||--------------------------- TAATGGGACAATTGACATGGAATGATCT	0	4192	57.1429	AGGACAGCAAGGTAGCCCACAGCTGATG	28
326	3896	35.7143	TAATGGGACAATTGACATGGAATGATCT	28		0	32.1429	CAAGGACAGCAAGGTAGCCCACAGCTGA ------|-|--|--|---||--|---||--------------------------- TAATGGGACAATTGACATGGAATGATCT	0	4194	57.1429	CAAGGACAGCAAGGTAGCCCACAGCTGA	28
327	3896	35.7143	TAATGGGACAATTGACATGGAATGATCT	28		0	35.7143	TAATGGGACAATTGACATGGAATGATCT ------||||--|--|--|------|||--------------------------- GTCGACACCCGATGGAACGACAGGAACT	0	4195	57.1429	TCAAGGACAGCAAGGTAGCCCACAGCTG	28
328	3896	35.7143	TAATGGGACAATTGACATGGAATGATCT	28		0	35.7143	TAATGGGACAATTGACATGGAATGATCT -----||||--|--|--|------|||---------------------------- TCGACACCCGATGGAACGACAGGAACTG	1	4196	57.1429	GTCAAGGACAGCAAGGTAGCCCACAGCT	28
329	3896	35.7143	TAATGGGACAATTGACATGGAATGATCT	28		0	35.7143	TGTCAAGGACAGCAAGGTAGCCCACAGC -------|||-||----|-|----|||---------------------------- TAATGGGACAATTGACATGGAATGATCT	0	4197	57.1429	TGTCAAGGACAGCAAGGTAGCCCACAGC	28
330	3896	35.7143	TAATGGGACAATTGACATGGAATGATCT	28		0	39.2857	TAATGGGACAATTGACATGGAATGATCT ---||||--|--|--|------|||--|--------------------------- GACACCCGATGGAACGACAGGAACTGTA	0	4198	53.5714	ATGTCAAGGACAGCAAGGTAGCCCACAG	28
331	3896	35.7143	TAATGGGACAATTGACATGGAATGATCT	28		0	39.2857	ACACCCGATGGAACGACAGGAACTGTAA ---||||--|--|--|------|||--|--------------------------- TAATGGGACAATTGACATGGAATGATCT	1	4199	50	AATGTCAAGGACAGCAAGGTAGCCCACA	28
332	3896	35.7143	TAATGGGACAATTGACATGGAATGATCT	28		0	39.2857	CACCCGATGGAACGACAGGAACTGTAAA ---||||--|--|--|------|||--|--------------------------- TAATGGGACAATTGACATGGAATGATCT	0	4200	50	AAATGTCAAGGACAGCAAGGTAGCCCAC	28
333	3896	35.7143	TAATGGGACAATTGACATGGAATGATCT	28		0	39.2857	ACCCGATGGAACGACAGGAACTGTAAAT ---||||--|--|--|------|||--|--------------------------- TAATGGGACAATTGACATGGAATGATCT	1	4201	46.4286	TAAATGTCAAGGACAGCAAGGTAGCCCA	28
334	3896	35.7143	TAATGGGACAATTGACATGGAATGATCT	28		0	35.7143	ATAAATGTCAAGGACAGCAAGGTAGCCC -------|||-||----|-|----|||---------------------------- TAATGGGACAATTGACATGGAATGATCT	1	4202	46.4286	ATAAATGTCAAGGACAGCAAGGTAGCCC	28
335	3896	35.7143	TAATGGGACAATTGACATGGAATGATCT	28		0	35.7143	GATAAATGTCAAGGACAGCAAGGTAGCC -------|||-||----|-|----|||---------------------------- TAATGGGACAATTGACATGGAATGATCT	0	4203	46.4286	GATAAATGTCAAGGACAGCAAGGTAGCC	28
336	3896	35.7143	TAATGGGACAATTGACATGGAATGATCT	28		0	39.2857	TGATAAATGTCAAGGACAGCAAGGTAGC -------||-|||-|||-----||---|--------------------------- TAATGGGACAATTGACATGGAATGATCT	0	4204	42.8571	TGATAAATGTCAAGGACAGCAAGGTAGC	28
337	3896	35.7143	TAATGGGACAATTGACATGGAATGATCT	28		0	39.2857	TTGATAAATGTCAAGGACAGCAAGGTAG -------||-|||-|||-----||---|--------------------------- TAATGGGACAATTGACATGGAATGATCT	0	4205	39.2857	TTGATAAATGTCAAGGACAGCAAGGTAG	28
338	3896	35.7143	TAATGGGACAATTGACATGGAATGATCT	28		0	39.2857	TTTGATAAATGTCAAGGACAGCAAGGTA -------||-|||-|||-----||---|--------------------------- TAATGGGACAATTGACATGGAATGATCT	0	4206	35.7143	TTTGATAAATGTCAAGGACAGCAAGGTA	28
339	3896	35.7143	TAATGGGACAATTGACATGGAATGATCT	28		0	39.2857	TTTTGATAAATGTCAAGGACAGCAAGGT -------||-|||-|||-----||---|--------------------------- TAATGGGACAATTGACATGGAATGATCT	0	4207	35.7143	TTTTGATAAATGTCAAGGACAGCAAGGT	28
340	3896	35.7143	TAATGGGACAATTGACATGGAATGATCT	28		0	39.2857	GTTTTGATAAATGTCAAGGACAGCAAGG -------||-|||-|||-----||---|--------------------------- TAATGGGACAATTGACATGGAATGATCT	0	4208	39.2857	GTTTTGATAAATGTCAAGGACAGCAAGG	28
350	3896	35.7143	TAATGGGACAATTGACATGGAATGATCT	28	gb|FJ882602.1|	64.2857	39.2857	GAACTGTAAATAGTTTTGTTGCAAAAGG ------||||-||--||----|---|-|--------------------------- TAATGGGACAATTGACATGGAATGATCT	0	4218	32.1429	GGAAAACGTTGTTTTGATAAATGTCAAG	28
353	3896	35.7143	TAATGGGACAATTGACATGGAATGATCT	28	gb|FJ882602.1|	60.7143	39.2857	CAAGGAAAACGTTGTTTTGATAAATGTC ----|---|--|||--|---||--||-|--------------------------- TAATGGGACAATTGACATGGAATGATCT	0	4221	32.1429	CAAGGAAAACGTTGTTTTGATAAATGTC	28
357	3896	35.7143	TAATGGGACAATTGACATGGAATGATCT	28	gb|FJ410202.1|	64.2857	46.4286	AGTGCAAGGAAAACGTTGTTTTGATAAA |-|-|---|--|||--|---||--||-|--------------------------- TAATGGGACAATTGACATGGAATGATCT	0	4225	32.1429	AGTGCAAGGAAAACGTTGTTTTGATAAA	28
358	3896	35.7143	TAATGGGACAATTGACATGGAATGATCT	28	gb|FJ410202.1|	60.7143	42.8571	TAATGGGACAATTGACATGGAATGATCT -|-|-|---|--|||--|---||--||---------------------------- TAGTGCAAGGAAAACGTTGTTTTGATAA	0	4226	32.1429	TAGTGCAAGGAAAACGTTGTTTTGATAA	28
367	3896	35.7143	TAATGGGACAATTGACATGGAATGATCT	28	gb|FJ410202.1|	60.7143	39.2857	TTCCATGCATAGTGCAAGGAAAACGTTG --|-||-||---|-||-|----|---|---------------------------- TAATGGGACAATTGACATGGAATGATCT	1	4235	42.8571	TTCCATGCATAGTGCAAGGAAAACGTTG	28
368	3896	35.7143	TAATGGGACAATTGACATGGAATGATCT	28	gb|EU482729.1|	64.2857	39.2857	CTTCCATGCATAGTGCAAGGAAAACGTT --|-||-||---|-||-|----|---|---------------------------- TAATGGGACAATTGACATGGAATGATCT	0	4236	42.8571	CTTCCATGCATAGTGCAAGGAAAACGTT	28
369	3896	35.7143	TAATGGGACAATTGACATGGAATGATCT	28	gb|KX268355.1|	64.2857	39.2857	TCTTCCATGCATAGTGCAAGGAAAACGT --|-||-||---|-||-|----|---|---------------------------- TAATGGGACAATTGACATGGAATGATCT	0	4237	42.8571	TCTTCCATGCATAGTGCAAGGAAAACGT	28
382	3896	35.7143	TAATGGGACAATTGACATGGAATGATCT	28	gb|HQ332175.1|	64.2857	39.2857	TAATGGGACAATTGACATGGAATGATCT -------------||||||-|--||||---------------------------- TGATACGTACCTTCTGTTACCGATACCA	1	4250	42.8571	ACCATAGCCATTGTCTTCCATGCATAGT	28
385	3896	35.7143	TAATGGGACAATTGACATGGAATGATCT	28	gb|HQ332175.1|	64.2857	42.8571	TAATGGGACAATTGACATGGAATGATCT ----------||||||-|--||||-|----------------------------- TACGTACCTTCTGTTACCGATACCATGA	0	4253	42.8571	AGTACCATAGCCATTGTCTTCCATGCAT	28
395	3896	35.7143	TAATGGGACAATTGACATGGAATGATCT	28	gb|JF730055.1|	64.2857	50	CTGTTACCGATACCATGACAGTTAACAT ------||||||-|--||||-|---||---------------------------- TAATGGGACAATTGACATGGAATGATCT	0	4263	39.2857	TACAATTGACAGTACCATAGCCATTGTC	28
396	3896	35.7143	TAATGGGACAATTGACATGGAATGATCT	28	MK517773.1	60.7143	46.4286	ATACAATTGACAGTACCATAGCCATTGT ---|--|--||-||-|||||-||-------------------------------- TAATGGGACAATTGACATGGAATGATCT	1	4264	35.7143	ATACAATTGACAGTACCATAGCCATTGT	28
397	3896	35.7143	TAATGGGACAATTGACATGGAATGATCT	28	MK517773.1	60.7143	46.4286	GATACAATTGACAGTACCATAGCCATTG ---|--|--||-||-|||||-||-------------------------------- TAATGGGACAATTGACATGGAATGATCT	0	4265	39.2857	GATACAATTGACAGTACCATAGCCATTG	28
398	3896	35.7143	TAATGGGACAATTGACATGGAATGATCT	28	MK517773.1	64.2857	46.4286	AGATACAATTGACAGTACCATAGCCATT ---|--|--||-||-|||||-||-------------------------------- TAATGGGACAATTGACATGGAATGATCT	0	4266	35.7143	AGATACAATTGACAGTACCATAGCCATT	28
399	3896	35.7143	TAATGGGACAATTGACATGGAATGATCT	28	MK517773.1	60.7143	46.4286	GAGATACAATTGACAGTACCATAGCCAT ---|--|--||-||-|||||-||-------------------------------- TAATGGGACAATTGACATGGAATGATCT	0	4267	39.2857	GAGATACAATTGACAGTACCATAGCCAT	28
400	3896	35.7143	TAATGGGACAATTGACATGGAATGATCT	28	MK517773.1	60.7143	46.4286	TAATGGGACAATTGACATGGAATGATCT ----|--|--||-||-|||||-||------------------------------- AGAGATACAATTGACAGTACCATAGCCA	0	4268	39.2857	AGAGATACAATTGACAGTACCATAGCCA	28
401	3896	35.7143	TAATGGGACAATTGACATGGAATGATCT	28	MK517773.1	60.7143	46.4286	TAATGGGACAATTGACATGGAATGATCT -----|--|--||-||-|||||-||------------------------------ GAGAGATACAATTGACAGTACCATAGCC	0	4269	42.8571	GAGAGATACAATTGACAGTACCATAGCC	28
402	3896	35.7143	TAATGGGACAATTGACATGGAATGATCT	28	MK517773.1	57.1429	46.4286	TAATGGGACAATTGACATGGAATGATCT ------|--|--||-||-|||||-||----------------------------- AGAGAGATACAATTGACAGTACCATAGC	0	4270	39.2857	AGAGAGATACAATTGACAGTACCATAGC	28
403	3896	35.7143	TAATGGGACAATTGACATGGAATGATCT	28	MK517773.1	57.1429	46.4286	TAATGGGACAATTGACATGGAATGATCT -------|--|--||-||-|||||-||---------------------------- AAGAGAGATACAATTGACAGTACCATAG	1	4271	35.7143	AAGAGAGATACAATTGACAGTACCATAG	28
404	3896	35.7143	TAATGGGACAATTGACATGGAATGATCT	28		0	46.4286	TAATGGGACAATTGACATGGAATGATCT --------|--|--||-||-|||||-||--------------------------- GAAGAGAGATACAATTGACAGTACCATA	0	4272	35.7143	GAAGAGAGATACAATTGACAGTACCATA	28
405	3896	35.7143	TAATGGGACAATTGACATGGAATGATCT	28		0	42.8571	TAATGGGACAATTGACATGGAATGATCT ---------|--|--||-||-|||||-|--------------------------- GGAAGAGAGATACAATTGACAGTACCAT	1	4273	39.2857	GGAAGAGAGATACAATTGACAGTACCAT	28
406	3896	35.7143	TAATGGGACAATTGACATGGAATGATCT	28		0	39.2857	TAATGGGACAATTGACATGGAATGATCT ----------|--|--||-||-|||||---------------------------- GGGAAGAGAGATACAATTGACAGTACCA	0	4274	42.8571	GGGAAGAGAGATACAATTGACAGTACCA	28
407	3896	35.7143	TAATGGGACAATTGACATGGAATGATCT	28		0	39.2857	TAATGGGACAATTGACATGGAATGATCT -----------|--|--||-||-|||||--------------------------- AGGGAAGAGAGATACAATTGACAGTACC	0	4275	42.8571	AGGGAAGAGAGATACAATTGACAGTACC	28
408	3896	35.7143	TAATGGGACAATTGACATGGAATGATCT	28		0	35.7143	TAATGGGACAATTGACATGGAATGATCT ------------|--|--||-||-||||--------------------------- AAGGGAAGAGAGATACAATTGACAGTAC	0	4276	39.2857	AAGGGAAGAGAGATACAATTGACAGTAC	28
409	3896	35.7143	TAATGGGACAATTGACATGGAATGATCT	28		0	35.7143	ATGACAGTTAACATAGAGAGAAGGGAAA ------|-||||||--------|---||--------------------------- TAATGGGACAATTGACATGGAATGATCT	0	4277	35.7143	AAAGGGAAGAGAGATACAATTGACAGTA	28
410	3896	35.7143	TAATGGGACAATTGACATGGAATGATCT	28		0	35.7143	TGACAGTTAACATAGAGAGAAGGGAAAT ------|-||||||--------|---||--------------------------- TAATGGGACAATTGACATGGAATGATCT	0	4278	35.7143	TAAAGGGAAGAGAGATACAATTGACAGT	28
471	3896	35.7143	TAATGGGACAATTGACATGGAATGATCT	28		0	42.8571	TAATGGGACAATTGACATGGAATGATCT ----|---||--|-||||--||----||--------------------------- ACCGAAGGCCACGATAACCCTAGAGAAC	1	4339	53.5714	CAAGAGATCCCAATAGCACCGGAAGCCA	28
472	3896	35.7143	TAATGGGACAATTGACATGGAATGATCT	28		0	42.8571	TAATGGGACAATTGACATGGAATGATCT ---|---||--|-||||--||----||---------------------------- CCGAAGGCCACGATAACCCTAGAGAACC	1	4340	57.1429	CCAAGAGATCCCAATAGCACCGGAAGCC	28
473	3896	35.7143	TAATGGGACAATTGACATGGAATGATCT	28		0	42.8571	TAATGGGACAATTGACATGGAATGATCT --|---||--|-||||--||----||----------------------------- CGAAGGCCACGATAACCCTAGAGAACCT	1	4341	53.5714	TCCAAGAGATCCCAATAGCACCGGAAGC	28
474	3896	35.7143	TAATGGGACAATTGACATGGAATGATCT	28		0	42.8571	TAATGGGACAATTGACATGGAATGATCT -|---||--|-||||--||----||------------------------------ GAAGGCCACGATAACCCTAGAGAACCTA	1	4342	50	ATCCAAGAGATCCCAATAGCACCGGAAG	28
475	3896	35.7143	TAATGGGACAATTGACATGGAATGATCT	28		0	42.8571	TAATGGGACAATTGACATGGAATGATCT |---||--|-||||--||----||------------------------------- AAGGCCACGATAACCCTAGAGAACCTAC	1	4343	50	CATCCAAGAGATCCCAATAGCACCGGAA	28
476	3896	35.7143	TAATGGGACAATTGACATGGAATGATCT	28		0	39.2857	TAATGGGACAATTGACATGGAATGATCT --------||-|||||----|---|||---------------------------- AGGCCACGATAACCCTAGAGAACCTACG	0	4344	53.5714	GCATCCAAGAGATCCCAATAGCACCGGA	28
477	3896	35.7143	TAATGGGACAATTGACATGGAATGATCT	28		0	42.8571	TAATGGGACAATTGACATGGAATGATCT -------||-|||||----|---|||-|--------------------------- GGCCACGATAACCCTAGAGAACCTACGT	1	4345	53.5714	TGCATCCAAGAGATCCCAATAGCACCGG	28
478	3896	35.7143	TAATGGGACAATTGACATGGAATGATCT	28		0	46.4286	TAATGGGACAATTGACATGGAATGATCT ------||-|||||----|---|||-||--------------------------- GCCACGATAACCCTAGAGAACCTACGTT	1	4346	50	TTGCATCCAAGAGATCCCAATAGCACCG	28
479	3896	35.7143	TAATGGGACAATTGACATGGAATGATCT	28	gb|EU677144.1|	60.7143	46.4286	TAATGGGACAATTGACATGGAATGATCT -----||-|||||----|---|||-||---------------------------- CCACGATAACCCTAGAGAACCTACGTTT	0	4347	46.4286	TTTGCATCCAAGAGATCCCAATAGCACC	28
480	3896	35.7143	TAATGGGACAATTGACATGGAATGATCT	28	gb|EU677144.1|	64.2857	46.4286	TAATGGGACAATTGACATGGAATGATCT ----||-|||||----|---|||-||----------------------------- CACGATAACCCTAGAGAACCTACGTTTG	1	4348	46.4286	GTTTGCATCCAAGAGATCCCAATAGCAC	28
491	3896	35.7143	TAATGGGACAATTGACATGGAATGATCT	28		0	32.1429	CATGGTTAGTGGTTTGCATCCAAGAGAT ----|---||||---||------|-|----------------------------- TAATGGGACAATTGACATGGAATGATCT	0	4359	42.8571	CATGGTTAGTGGTTTGCATCCAAGAGAT	28
492	3896	35.7143	TAATGGGACAATTGACATGGAATGATCT	28		0	35.7143	ACATGGTTAGTGGTTTGCATCCAAGAGA ---||---||||---||------|-|----------------------------- TAATGGGACAATTGACATGGAATGATCT	1	4360	42.8571	ACATGGTTAGTGGTTTGCATCCAAGAGA	28
493	3896	35.7143	TAATGGGACAATTGACATGGAATGATCT	28		0	35.7143	AACATGGTTAGTGGTTTGCATCCAAGAG ---||---||||---||------|-|----------------------------- TAATGGGACAATTGACATGGAATGATCT	0	4361	42.8571	AACATGGTTAGTGGTTTGCATCCAAGAG	28
494	3896	35.7143	TAATGGGACAATTGACATGGAATGATCT	28		0	35.7143	AAACATGGTTAGTGGTTTGCATCCAAGA ---||---||||---||------|-|----------------------------- TAATGGGACAATTGACATGGAATGATCT	0	4362	39.2857	AAACATGGTTAGTGGTTTGCATCCAAGA	28
495	3896	35.7143	TAATGGGACAATTGACATGGAATGATCT	28		0	35.7143	GAAACATGGTTAGTGGTTTGCATCCAAG ---||---||||---||------|-|----------------------------- TAATGGGACAATTGACATGGAATGATCT	0	4363	42.8571	GAAACATGGTTAGTGGTTTGCATCCAAG	28
496	3896	35.7143	TAATGGGACAATTGACATGGAATGATCT	28		0	39.2857	AGAAACATGGTTAGTGGTTTGCATCCAA |--|-|-||-|-|-||------|----|--------------------------- TAATGGGACAATTGACATGGAATGATCT	1	4364	39.2857	AGAAACATGGTTAGTGGTTTGCATCCAA	28
497	3896	35.7143	TAATGGGACAATTGACATGGAATGATCT	28		0	35.7143	TAATGGGACAATTGACATGGAATGATCT -|--|-|-||-|-|-||------|------------------------------- AAGAAACATGGTTAGTGGTTTGCATCCA	0	4365	39.2857	AAGAAACATGGTTAGTGGTTTGCATCCA	28
498	3896	35.7143	TAATGGGACAATTGACATGGAATGATCT	28		0	35.7143	TAATGGGACAATTGACATGGAATGATCT --|--|-|-||-|-|-||------|------------------------------ TAAGAAACATGGTTAGTGGTTTGCATCC	1	4366	39.2857	TAAGAAACATGGTTAGTGGTTTGCATCC	28
499	3896	35.7143	TAATGGGACAATTGACATGGAATGATCT	28		0	39.2857	TAATGGGACAATTGACATGGAATGATCT -|-----||-|-|-||---|--|--|-|--------------------------- CTACGTTTGGTGATTGGTACAAAGAATA	1	4367	35.7143	ATAAGAAACATGGTTAGTGGTTTGCATC	28
500	3896	35.7143	TAATGGGACAATTGACATGGAATGATCT	28		0	39.2857	TACGTTTGGTGATTGGTACAAAGAATAT -|-----||-|-|-||---|--|--|-|--------------------------- TAATGGGACAATTGACATGGAATGATCT	0	4368	32.1429	TATAAGAAACATGGTTAGTGGTTTGCAT	28
145	6974	57.1429	GATGGCCAGTGTGGAGCCCCATTGGATA	28	gb|JX442279.1|	60.7143	39.2857	TATACACCACTATCCAAACAATAAGTAC ---------|||||-|-----||-|-||--------------------------- GATGGCCAGTGTGGAGCCCCATTGGATA	0	7091	32.1429	CATGAATAACAAACCTATCACCACATAT	28
220	6974	57.1429	GATGGCCAGTGTGGAGCCCCATTGGATA	28		0	39.2857	GATGGCCAGTGTGGAGCCCCATTGGATA ||--|-|---|-|-----||||--|------------------------------ CTTTCTGAATCCCTAACCGGTACACCGA	0	7166	50	AGCCACATGGCCAATCCCTAAGTCTTTC	28
221	6974	57.1429	GATGGCCAGTGTGGAGCCCCATTGGATA	28		0	39.2857	GATGGCCAGTGTGGAGCCCCATTGGATA -|-|-|----|----|-||---|||-|---------------------------- TTTCTGAATCCCTAACCGGTACACCGAC	0	7167	50	CAGCCACATGGCCAATCCCTAAGTCTTT	28
222	6974	57.1429	GATGGCCAGTGTGGAGCCCCATTGGATA	28		0	39.2857	TTCTGAATCCCTAACCGGTACACCGACA -|-|-|----|----|-||---|||-|---------------------------- GATGGCCAGTGTGGAGCCCCATTGGATA	0	7168	50	ACAGCCACATGGCCAATCCCTAAGTCTT	28
223	6974	57.1429	GATGGCCAGTGTGGAGCCCCATTGGATA	28		0	35.7143	GATGGCCAGTGTGGAGCCCCATTGGATA -----|-||--|-|--|-|-|---||----------------------------- AACAGCCACATGGCCAATCCCTAAGTCT	0	7169	50	AACAGCCACATGGCCAATCCCTAAGTCT	28
224	6974	57.1429	GATGGCCAGTGTGGAGCCCCATTGGATA	28		0	35.7143	CAACAGCCACATGGCCAATCCCTAAGTC ---|------|||-|-|------||||---------------------------- GATGGCCAGTGTGGAGCCCCATTGGATA	0	7170	53.5714	CAACAGCCACATGGCCAATCCCTAAGTC	28
225	6974	57.1429	GATGGCCAGTGTGGAGCCCCATTGGATA	28		0	39.2857	GATGGCCAGTGTGGAGCCCCATTGGATA -------|||-|-|--|||||------|--------------------------- TGAATCCCTAACCGGTACACCGACAACT	0	7171	50	TCAACAGCCACATGGCCAATCCCTAAGT	28
226	6974	57.1429	GATGGCCAGTGTGGAGCCCCATTGGATA	28		0	39.2857	TTCAACAGCCACATGGCCAATCCCTAAG -|-|------|||-|-|------||||---------------------------- GATGGCCAGTGTGGAGCCCCATTGGATA	0	7172	50	TTCAACAGCCACATGGCCAATCCCTAAG	28
227	6974	57.1429	GATGGCCAGTGTGGAGCCCCATTGGATA	28		0	39.2857	TTTCAACAGCCACATGGCCAATCCCTAA -|-|------|||-|-|------||||---------------------------- GATGGCCAGTGTGGAGCCCCATTGGATA	0	7173	46.4286	TTTCAACAGCCACATGGCCAATCCCTAA	28
228	6974	57.1429	GATGGCCAGTGTGGAGCCCCATTGGATA	28		0	39.2857	GATGGCCAGTGTGGAGCCCCATTGGATA --|-|------|||-|-|------||||--------------------------- TTTTCAACAGCCACATGGCCAATCCCTA	0	7174	46.4286	TTTTCAACAGCCACATGGCCAATCCCTA	28
229	6974	57.1429	GATGGCCAGTGTGGAGCCCCATTGGATA	28		0	39.2857	GATGGCCAGTGTGGAGCCCCATTGGATA ---|||-|-|--|||||------|------------------------------- TCCCTAACCGGTACACCGACAACTTTTA	0	7175	46.4286	ATTTTCAACAGCCACATGGCCAATCCCT	28
233	6974	57.1429	GATGGCCAGTGTGGAGCCCCATTGGATA	28		0	35.7143	GATGGCCAGTGTGGAGCCCCATTGGATA --||||||----|--|----|----|----------------------------- TAACCGGTACACCGACAACTTTTAGTGG	0	7179	46.4286	GGTGATTTTCAACAGCCACATGGCCAAT	28
242	6974	57.1429	GATGGCCAGTGTGGAGCCCCATTGGATA	28		0	39.2857	CACCGACAACTTTTAGTGGTGGTACGGC --||||---||---|-|-|||---------------------------------- GATGGCCAGTGTGGAGCCCCATTGGATA	0	7188	53.5714	CGGCATGGTGGTGATTTTCAACAGCCAC	28
244	6974	57.1429	GATGGCCAGTGTGGAGCCCCATTGGATA	28		0	35.7143	CCGACAACTTTTAGTGGTGGTACGGCGT ---|||---||---|-|-|||---------------------------------- GATGGCCAGTGTGGAGCCCCATTGGATA	0	7190	53.5714	TGCGGCATGGTGGTGATTTTCAACAGCC	28
245	6974	57.1429	GATGGCCAGTGTGGAGCCCCATTGGATA	28		0	32.1429	TTGCGGCATGGTGGTGATTTTCAACAGC -------|----|-|-|-|||-|--|----------------------------- GATGGCCAGTGTGGAGCCCCATTGGATA	0	7191	50	TTGCGGCATGGTGGTGATTTTCAACAGC	28
246	6974	57.1429	GATGGCCAGTGTGGAGCCCCATTGGATA	28		0	35.7143	GATGGCCAGTGTGGAGCCCCATTGGATA -----||----||-------|||-||-|--------------------------- GACAACTTTTAGTGGTGGTACGGCGTTA	0	7192	46.4286	ATTGCGGCATGGTGGTGATTTTCAACAG	28
247	6974	57.1429	GATGGCCAGTGTGGAGCCCCATTGGATA	28		0	39.2857	GATGGCCAGTGTGGAGCCCCATTGGATA ----||----||-------|||-||-||--------------------------- ACAACTTTTAGTGGTGGTACGGCGTTAC	0	7193	46.4286	CATTGCGGCATGGTGGTGATTTTCAACA	28
248	6974	57.1429	GATGGCCAGTGTGGAGCCCCATTGGATA	28		0	39.2857	GATGGCCAGTGTGGAGCCCCATTGGATA ---||----||-------|||-||-||---------------------------- CAACTTTTAGTGGTGGTACGGCGTTACG	0	7194	50	GCATTGCGGCATGGTGGTGATTTTCAAC	28
249	6974	57.1429	GATGGCCAGTGTGGAGCCCCATTGGATA	28		0	39.2857	AGCATTGCGGCATGGTGGTGATTTTCAA --|-|--|----|-|-|-|||-|--|----------------------------- GATGGCCAGTGTGGAGCCCCATTGGATA	0	7195	46.4286	AGCATTGCGGCATGGTGGTGATTTTCAA	28
250	6974	57.1429	GATGGCCAGTGTGGAGCCCCATTGGATA	28		0	39.2857	CAGCATTGCGGCATGGTGGTGATTTTCA --|-|--|----|-|-|-|||-|--|----------------------------- GATGGCCAGTGTGGAGCCCCATTGGATA	0	7196	50	CAGCATTGCGGCATGGTGGTGATTTTCA	28
251	6974	57.1429	GATGGCCAGTGTGGAGCCCCATTGGATA	28		0	42.8571	CCAGCATTGCGGCATGGTGGTGATTTTC |-|-|--|----|-|-|-|||-|--|----------------------------- GATGGCCAGTGTGGAGCCCCATTGGATA	0	7197	53.5714	CCAGCATTGCGGCATGGTGGTGATTTTC	28
252	6974	57.1429	GATGGCCAGTGTGGAGCCCCATTGGATA	28		0	46.4286	GATGGCCAGTGTGGAGCCCCATTGGATA ---||--|||---||--||-----||||--------------------------- TTTTAGTGGTGGTACGGCGTTACGACCT	0	7198	50	TCCAGCATTGCGGCATGGTGGTGATTTT	28
253	6974	57.1429	GATGGCCAGTGTGGAGCCCCATTGGATA	28		0	46.4286	GATGGCCAGTGTGGAGCCCCATTGGATA --||--|||---||--||-----||||---------------------------- TTTAGTGGTGGTACGGCGTTACGACCTG	0	7199	53.5714	GTCCAGCATTGCGGCATGGTGGTGATTT	28
254	6974	57.1429	GATGGCCAGTGTGGAGCCCCATTGGATA	28		0	46.4286	GATGGCCAGTGTGGAGCCCCATTGGATA -||--|||---||--||-----||||----------------------------- TTAGTGGTGGTACGGCGTTACGACCTGC	0	7200	57.1429	CGTCCAGCATTGCGGCATGGTGGTGATT	28
255	6974	57.1429	GATGGCCAGTGTGGAGCCCCATTGGATA	28		0	46.4286	TAGTGGTGGTACGGCGTTACGACCTGCA -||--|||---||--||-----||||----------------------------- GATGGCCAGTGTGGAGCCCCATTGGATA	0	7201	57.1429	ACGTCCAGCATTGCGGCATGGTGGTGAT	28
260	6974	57.1429	GATGGCCAGTGTGGAGCCCCATTGGATA	28	gb|HM147822.1|	64.2857	39.2857	GATGGCCAGTGTGGAGCCCCATTGGATA --|----|||---|-|-|-||-|---|---------------------------- AGTCTACGTCCAGCATTGCGGCATGGTG	0	7206	57.1429	AGTCTACGTCCAGCATTGCGGCATGGTG	28
261	6974	57.1429	GATGGCCAGTGTGGAGCCCCATTGGATA	28	gb|HM147822.1|	64.2857	39.2857	GATGGCCAGTGTGGAGCCCCATTGGATA ---|----|||---|-|-|-||-|---|--------------------------- AAGTCTACGTCCAGCATTGCGGCATGGT	0	7207	53.5714	AAGTCTACGTCCAGCATTGCGGCATGGT	28
262	6974	57.1429	GATGGCCAGTGTGGAGCCCCATTGGATA	28	gb|HM147822.1|	64.2857	35.7143	GATGGCCAGTGTGGAGCCCCATTGGATA ----|----|||---|-|-|-||-|------------------------------ TAAGTCTACGTCCAGCATTGCGGCATGG	0	7208	53.5714	TAAGTCTACGTCCAGCATTGCGGCATGG	28
263	6974	57.1429	GATGGCCAGTGTGGAGCCCCATTGGATA	28		0	35.7143	GATGGCCAGTGTGGAGCCCCATTGGATA -----|----|||---|-|-|-||-|----------------------------- GTAAGTCTACGTCCAGCATTGCGGCATG	0	7209	53.5714	GTAAGTCTACGTCCAGCATTGCGGCATG	28
264	6974	57.1429	GATGGCCAGTGTGGAGCCCCATTGGATA	28		0	35.7143	GATGGCCAGTGTGGAGCCCCATTGGATA ------|----|||---|-|-|-||-|---------------------------- TGTAAGTCTACGTCCAGCATTGCGGCAT	0	7210	50	TGTAAGTCTACGTCCAGCATTGCGGCAT	28
56	4198	53.5714	CTGTGGGCTACCTTGCTGTCCTTGACAT	28	gb|FJ410202.1|	60.7143	42.8571	AATAGTTTTGTTGCAAAAGGAACGTGAT -|-------||---|-|-||||||---|--------------------------- CTGTGGGCTACCTTGCTGTCCTTGACAT	0	4226	32.1429	TAGTGCAAGGAAAACGTTGTTTTGATAA	28
65	4198	53.5714	CTGTGGGCTACCTTGCTGTCCTTGACAT	28	gb|FJ410202.1|	60.7143	35.7143	TTCCATGCATAGTGCAAGGAAAACGTTG --|-----||-|--|-|----|||--|---------------------------- CTGTGGGCTACCTTGCTGTCCTTGACAT	0	4235	42.8571	TTCCATGCATAGTGCAAGGAAAACGTTG	28
66	4198	53.5714	CTGTGGGCTACCTTGCTGTCCTTGACAT	28	gb|EU482729.1|	64.2857	35.7143	CTGTGGGCTACCTTGCTGTCCTTGACAT ---|-----||-|--|-|----|||--|--------------------------- CTTCCATGCATAGTGCAAGGAAAACGTT	0	4236	42.8571	CTTCCATGCATAGTGCAAGGAAAACGTT	28
67	4198	53.5714	CTGTGGGCTACCTTGCTGTCCTTGACAT	28	gb|KX268355.1|	64.2857	32.1429	TCTTCCATGCATAGTGCAAGGAAAACGT ----||------|--|--|||||-------------------------------- CTGTGGGCTACCTTGCTGTCCTTGACAT	0	4237	42.8571	TCTTCCATGCATAGTGCAAGGAAAACGT	28
80	4198	53.5714	CTGTGGGCTACCTTGCTGTCCTTGACAT	28	gb|HQ332175.1|	64.2857	35.7143	CTGTGGGCTACCTTGCTGTCCTTGACAT -------|-||-|-----||-|-|--||--------------------------- ACCATAGCCATTGTCTTCCATGCATAGT	0	4250	42.8571	ACCATAGCCATTGTCTTCCATGCATAGT	28
83	4198	53.5714	CTGTGGGCTACCTTGCTGTCCTTGACAT	28	gb|HQ332175.1|	64.2857	35.7143	AGTACCATAGCCATTGTCTTCCATGCAT -----------|-||-|-||--|-|||---------------------------- CTGTGGGCTACCTTGCTGTCCTTGACAT	0	4253	42.8571	AGTACCATAGCCATTGTCTTCCATGCAT	28
93	4198	53.5714	CTGTGGGCTACCTTGCTGTCCTTGACAT	28	gb|JF730055.1|	64.2857	53.5714	TACAATTGACAGTACCATAGCCATTGTC -|||---||--|-||-|-||--|-|||---------------------------- CTGTGGGCTACCTTGCTGTCCTTGACAT	0	4263	39.2857	TACAATTGACAGTACCATAGCCATTGTC	28
94	4198	53.5714	CTGTGGGCTACCTTGCTGTCCTTGACAT	28	MK517773.1	60.7143	53.5714	CTGTGGGCTACCTTGCTGTCCTTGACAT --|||---||--|-||-|-||--|-|||--------------------------- ATACAATTGACAGTACCATAGCCATTGT	0	4264	35.7143	ATACAATTGACAGTACCATAGCCATTGT	28
95	4198	53.5714	CTGTGGGCTACCTTGCTGTCCTTGACAT	28	MK517773.1	60.7143	50	CTGTGGGCTACCTTGCTGTCCTTGACAT ---|||---||--|-||-|-||--|-||--------------------------- GATACAATTGACAGTACCATAGCCATTG	0	4265	39.2857	GATACAATTGACAGTACCATAGCCATTG	28
96	4198	53.5714	CTGTGGGCTACCTTGCTGTCCTTGACAT	28	MK517773.1	64.2857	50	TTACCGATACCATGACAGTTAACATAGA -----|||||---|-|||||--|---||--------------------------- CTGTGGGCTACCTTGCTGTCCTTGACAT	0	4266	35.7143	AGATACAATTGACAGTACCATAGCCATT	28
97	4198	53.5714	CTGTGGGCTACCTTGCTGTCCTTGACAT	28	MK517773.1	60.7143	50	TACCGATACCATGACAGTTAACATAGAG -----|||||---|-|||||--|---||--------------------------- CTGTGGGCTACCTTGCTGTCCTTGACAT	0	4267	39.2857	GAGATACAATTGACAGTACCATAGCCAT	28
98	4198	53.5714	CTGTGGGCTACCTTGCTGTCCTTGACAT	28	MK517773.1	60.7143	50	ACCGATACCATGACAGTTAACATAGAGA -----|||||---|-|||||--|---||--------------------------- CTGTGGGCTACCTTGCTGTCCTTGACAT	0	4268	39.2857	AGAGATACAATTGACAGTACCATAGCCA	28
99	4198	53.5714	CTGTGGGCTACCTTGCTGTCCTTGACAT	28	MK517773.1	60.7143	50	CCGATACCATGACAGTTAACATAGAGAG -----|||||---|-|||||--|---||--------------------------- CTGTGGGCTACCTTGCTGTCCTTGACAT	0	4269	42.8571	GAGAGATACAATTGACAGTACCATAGCC	28
100	4198	53.5714	CTGTGGGCTACCTTGCTGTCCTTGACAT	28	MK517773.1	57.1429	46.4286	CGATACCATGACAGTTAACATAGAGAGA ------||||---|-|||||--|---||--------------------------- CTGTGGGCTACCTTGCTGTCCTTGACAT	0	4270	39.2857	AGAGAGATACAATTGACAGTACCATAGC	28
101	4198	53.5714	CTGTGGGCTACCTTGCTGTCCTTGACAT	28	MK517773.1	57.1429	42.8571	GATACCATGACAGTTAACATAGAGAGAA -------|||---|-|||||--|---||--------------------------- CTGTGGGCTACCTTGCTGTCCTTGACAT	0	4271	35.7143	AAGAGAGATACAATTGACAGTACCATAG	28
102	4198	53.5714	CTGTGGGCTACCTTGCTGTCCTTGACAT	28		0	42.8571	GAAGAGAGATACAATTGACAGTACCATA ||-----|||--||------|-||--||--------------------------- CTGTGGGCTACCTTGCTGTCCTTGACAT	0	4272	35.7143	GAAGAGAGATACAATTGACAGTACCATA	28
103	4198	53.5714	CTGTGGGCTACCTTGCTGTCCTTGACAT	28		0	39.2857	CTGTGGGCTACCTTGCTGTCCTTGACAT -||-----|||--||------|-||--|--------------------------- GGAAGAGAGATACAATTGACAGTACCAT	0	4273	39.2857	GGAAGAGAGATACAATTGACAGTACCAT	28
104	4198	53.5714	CTGTGGGCTACCTTGCTGTCCTTGACAT	28		0	35.7143	GGGAAGAGAGATACAATTGACAGTACCA ----------||-|-||-||--||--|---------------------------- CTGTGGGCTACCTTGCTGTCCTTGACAT	0	4274	42.8571	GGGAAGAGAGATACAATTGACAGTACCA	28
105	4198	53.5714	CTGTGGGCTACCTTGCTGTCCTTGACAT	28		0	35.7143	AGGGAAGAGAGATACAATTGACAGTACC ----------||-|-||-||--||--|---------------------------- CTGTGGGCTACCTTGCTGTCCTTGACAT	0	4275	42.8571	AGGGAAGAGAGATACAATTGACAGTACC	28
106	4198	53.5714	CTGTGGGCTACCTTGCTGTCCTTGACAT	28		0	39.2857	AAGGGAAGAGAGATACAATTGACAGTAC --------|-||-|-||-||--||--|---------------------------- CTGTGGGCTACCTTGCTGTCCTTGACAT	0	4276	39.2857	AAGGGAAGAGAGATACAATTGACAGTAC	28
107	4198	53.5714	CTGTGGGCTACCTTGCTGTCCTTGACAT	28		0	39.2857	AAAGGGAAGAGAGATACAATTGACAGTA --------|-||-|-||-||--||--|---------------------------- CTGTGGGCTACCTTGCTGTCCTTGACAT	0	4277	35.7143	AAAGGGAAGAGAGATACAATTGACAGTA	28
108	4198	53.5714	CTGTGGGCTACCTTGCTGTCCTTGACAT	28		0	42.8571	CTGTGGGCTACCTTGCTGTCCTTGACAT ----|------||-||--||--||||-|--------------------------- TGACAGTTAACATAGAGAGAAGGGAAAT	0	4278	35.7143	TAAAGGGAAGAGAGATACAATTGACAGT	28
169	4198	53.5714	CTGTGGGCTACCTTGCTGTCCTTGACAT	28		0	39.2857	CAAGAGATCCCAATAGCACCGGAAGCCA ----|--||-----|-|-||-|-|-|-|--------------------------- CTGTGGGCTACCTTGCTGTCCTTGACAT	0	4339	53.5714	CAAGAGATCCCAATAGCACCGGAAGCCA	28
170	4198	53.5714	CTGTGGGCTACCTTGCTGTCCTTGACAT	28		0	39.2857	CCAAGAGATCCCAATAGCACCGGAAGCC ----|--||-----|-|-||-|-|-|-|--------------------------- CTGTGGGCTACCTTGCTGTCCTTGACAT	0	4340	57.1429	CCAAGAGATCCCAATAGCACCGGAAGCC	28
171	4198	53.5714	CTGTGGGCTACCTTGCTGTCCTTGACAT	28		0	42.8571	CTGTGGGCTACCTTGCTGTCCTTGACAT -------|-||||----|-|-||-|-||--------------------------- CGAAGGCCACGATAACCCTAGAGAACCT	0	4341	53.5714	TCCAAGAGATCCCAATAGCACCGGAAGC	28
172	4198	53.5714	CTGTGGGCTACCTTGCTGTCCTTGACAT	28		0	42.8571	ATCCAAGAGATCCCAATAGCACCGGAAG -|--|--||-----|-|-||-|-|-|-|--------------------------- CTGTGGGCTACCTTGCTGTCCTTGACAT	0	4342	50	ATCCAAGAGATCCCAATAGCACCGGAAG	28
173	4198	53.5714	CTGTGGGCTACCTTGCTGTCCTTGACAT	28		0	42.8571	CATCCAAGAGATCCCAATAGCACCGGAA -|--|--||-----|-|-||-|-|-|-|--------------------------- CTGTGGGCTACCTTGCTGTCCTTGACAT	0	4343	50	CATCCAAGAGATCCCAATAGCACCGGAA	28
174	4198	53.5714	CTGTGGGCTACCTTGCTGTCCTTGACAT	28		0	42.8571	CTGTGGGCTACCTTGCTGTCCTTGACAT ----|-||||----|-|-||-|-||------------------------------ AGGCCACGATAACCCTAGAGAACCTACG	0	4344	53.5714	GCATCCAAGAGATCCCAATAGCACCGGA	28
175	4198	53.5714	CTGTGGGCTACCTTGCTGTCCTTGACAT	28		0	42.8571	GGCCACGATAACCCTAGAGAACCTACGT ----|-||||----|-|-||-|-||------------------------------ CTGTGGGCTACCTTGCTGTCCTTGACAT	0	4345	53.5714	TGCATCCAAGAGATCCCAATAGCACCGG	28
176	4198	53.5714	CTGTGGGCTACCTTGCTGTCCTTGACAT	28		0	42.8571	GCCACGATAACCCTAGAGAACCTACGTT ----|-||||----|-|-||-|-||------------------------------ CTGTGGGCTACCTTGCTGTCCTTGACAT	0	4346	50	TTGCATCCAAGAGATCCCAATAGCACCG	28
177	4198	53.5714	CTGTGGGCTACCTTGCTGTCCTTGACAT	28	gb|EU677144.1|	60.7143	42.8571	CCACGATAACCCTAGAGAACCTACGTTT ----|-||||----|-|-||-|-||------------------------------ CTGTGGGCTACCTTGCTGTCCTTGACAT	0	4347	46.4286	TTTGCATCCAAGAGATCCCAATAGCACC	28
178	4198	53.5714	CTGTGGGCTACCTTGCTGTCCTTGACAT	28	gb|EU677144.1|	64.2857	42.8571	CACGATAACCCTAGAGAACCTACGTTTG ----|-||||----|-|-||-|-||------------------------------ CTGTGGGCTACCTTGCTGTCCTTGACAT	0	4348	46.4286	GTTTGCATCCAAGAGATCCCAATAGCAC	28
189	4198	53.5714	CTGTGGGCTACCTTGCTGTCCTTGACAT	28		0	35.7143	CTGTGGGCTACCTTGCTGTCCTTGACAT ----||--|----|-----||--||-||--------------------------- TAGAGAACCTACGTTTGGTGATTGGTAC	0	4359	42.8571	CATGGTTAGTGGTTTGCATCCAAGAGAT	28
190	4198	53.5714	CTGTGGGCTACCTTGCTGTCCTTGACAT	28		0	35.7143	CTGTGGGCTACCTTGCTGTCCTTGACAT ---||--|----|-----||--||-||---------------------------- AGAGAACCTACGTTTGGTGATTGGTACA	0	4360	42.8571	ACATGGTTAGTGGTTTGCATCCAAGAGA	28
191	4198	53.5714	CTGTGGGCTACCTTGCTGTCCTTGACAT	28		0	35.7143	CTGTGGGCTACCTTGCTGTCCTTGACAT ||-|-||-|-|----|--|--------|--------------------------- GAGAACCTACGTTTGGTGATTGGTACAA	0	4361	42.8571	AACATGGTTAGTGGTTTGCATCCAAGAG	28
192	4198	53.5714	CTGTGGGCTACCTTGCTGTCCTTGACAT	28		0	35.7143	CTGTGGGCTACCTTGCTGTCCTTGACAT -||--|----|-----||--||-||------------------------------ AGAACCTACGTTTGGTGATTGGTACAAA	0	4362	39.2857	AAACATGGTTAGTGGTTTGCATCCAAGA	28
193	4198	53.5714	CTGTGGGCTACCTTGCTGTCCTTGACAT	28		0	35.7143	GAAACATGGTTAGTGGTTTGCATCCAAG ||-||--|-|-----|---|-|-|------------------------------- CTGTGGGCTACCTTGCTGTCCTTGACAT	0	4363	42.8571	GAAACATGGTTAGTGGTTTGCATCCAAG	28
194	4198	53.5714	CTGTGGGCTACCTTGCTGTCCTTGACAT	28		0	35.7143	CTGTGGGCTACCTTGCTGTCCTTGACAT -||-||--|-|-----|---|-|-|------------------------------ AGAAACATGGTTAGTGGTTTGCATCCAA	0	4364	39.2857	AGAAACATGGTTAGTGGTTTGCATCCAA	28
195	4198	53.5714	CTGTGGGCTACCTTGCTGTCCTTGACAT	28		0	35.7143	CTGTGGGCTACCTTGCTGTCCTTGACAT --||-||--|-|-----|---|-|-|----------------------------- AAGAAACATGGTTAGTGGTTTGCATCCA	0	4365	39.2857	AAGAAACATGGTTAGTGGTTTGCATCCA	28
196	4198	53.5714	CTGTGGGCTACCTTGCTGTCCTTGACAT	28		0	35.7143	CTGTGGGCTACCTTGCTGTCCTTGACAT ---||-||--|-|-----|---|-|-|---------------------------- TAAGAAACATGGTTAGTGGTTTGCATCC	0	4366	39.2857	TAAGAAACATGGTTAGTGGTTTGCATCC	28
197	4198	53.5714	CTGTGGGCTACCTTGCTGTCCTTGACAT	28		0	35.7143	CTGTGGGCTACCTTGCTGTCCTTGACAT ----||-||--|-|-----|---|-|-|--------------------------- ATAAGAAACATGGTTAGTGGTTTGCATC	0	4367	35.7143	ATAAGAAACATGGTTAGTGGTTTGCATC	28
198	4198	53.5714	CTGTGGGCTACCTTGCTGTCCTTGACAT	28		0	35.7143	CTGTGGGCTACCTTGCTGTCCTTGACAT ---|------|||-|----|-||-|--|--------------------------- TACGTTTGGTGATTGGTACAAAGAATAT	0	4368	32.1429	TATAAGAAACATGGTTAGTGGTTTGCAT	28
199	4198	53.5714	CTGTGGGCTACCTTGCTGTCCTTGACAT	28		0	35.7143	CTGTGGGCTACCTTGCTGTCCTTGACAT --|------|||-|----|-||-|--|---------------------------- ACGTTTGGTGATTGGTACAAAGAATATC	0	4369	35.7143	CTATAAGAAACATGGTTAGTGGTTTGCA	28
200	4198	53.5714	CTGTGGGCTACCTTGCTGTCCTTGACAT	28		0	35.7143	CTGTGGGCTACCTTGCTGTCCTTGACAT -|------|||-|----|-||-|--|----------------------------- CGTTTGGTGATTGGTACAAAGAATATCG	0	4370	39.2857	GCTATAAGAAACATGGTTAGTGGTTTGC	28
201	4198	53.5714	CTGTGGGCTACCTTGCTGTCCTTGACAT	28		0	35.7143	CTGTGGGCTACCTTGCTGTCCTTGACAT |------|||-|----|-||-|--|------------------------------ GTTTGGTGATTGGTACAAAGAATATCGT	0	4371	35.7143	TGCTATAAGAAACATGGTTAGTGGTTTG	28
202	4198	53.5714	CTGTGGGCTACCTTGCTGTCCTTGACAT	28		0	35.7143	CTGCTATAAGAAACATGGTTAGTGGTTT --|--|-----|||--|--|--|-||----------------------------- CTGTGGGCTACCTTGCTGTCCTTGACAT	0	4372	35.7143	CTGCTATAAGAAACATGGTTAGTGGTTT	28
203	4198	53.5714	CTGTGGGCTACCTTGCTGTCCTTGACAT	28		0	35.7143	TCTGCTATAAGAAACATGGTTAGTGGTT --|--|-----|||--|--|--|-||----------------------------- CTGTGGGCTACCTTGCTGTCCTTGACAT	0	4373	35.7143	TCTGCTATAAGAAACATGGTTAGTGGTT	28
204	4198	53.5714	CTGTGGGCTACCTTGCTGTCCTTGACAT	28		0	35.7143	TTCTGCTATAAGAAACATGGTTAGTGGT --|--|-----|||--|--|--|-||----------------------------- CTGTGGGCTACCTTGCTGTCCTTGACAT	0	4374	35.7143	TTCTGCTATAAGAAACATGGTTAGTGGT	28
205	4198	53.5714	CTGTGGGCTACCTTGCTGTCCTTGACAT	28		0	35.7143	CTGTGGGCTACCTTGCTGTCCTTGACAT ---|--|-----|||--|--|--|-||---------------------------- TTTCTGCTATAAGAAACATGGTTAGTGG	0	4375	35.7143	TTTCTGCTATAAGAAACATGGTTAGTGG	28
206	4198	53.5714	CTGTGGGCTACCTTGCTGTCCTTGACAT	28		0	35.7143	CTGTGGGCTACCTTGCTGTCCTTGACAT ----|--|-----|||--|--|--|-||--------------------------- TTTTCTGCTATAAGAAACATGGTTAGTG	0	4376	32.1429	TTTTCTGCTATAAGAAACATGGTTAGTG	28
207	4198	53.5714	CTGTGGGCTACCTTGCTGTCCTTGACAT	28		0	32.1429	CTGTGGGCTACCTTGCTGTCCTTGACAT -----|--|-----|||--|--|--|-|--------------------------- GTTTTCTGCTATAAGAAACATGGTTAGT	0	4377	32.1429	GTTTTCTGCTATAAGAAACATGGTTAGT	28
208	4198	53.5714	CTGTGGGCTACCTTGCTGTCCTTGACAT	28		0	32.1429	GATTGGTACAAAGAATATCGTCTTTTGT ---|---|----||--|-|----||-|---------------------------- CTGTGGGCTACCTTGCTGTCCTTGACAT	0	4378	32.1429	TGTTTTCTGCTATAAGAAACATGGTTAG	28
216	4198	53.5714	CTGTGGGCTACCTTGCTGTCCTTGACAT	28	gb|HM181971.1|	60.7143	32.1429	CTGTGGGCTACCTTGCTGTCCTTGACAT ---||-------|----|-|-|-|||----------------------------- CCAGATTTTGTTTTCTGCTATAAGAAAC	0	4386	32.1429	CCAGATTTTGTTTTCTGCTATAAGAAAC	28
217	4198	53.5714	CTGTGGGCTACCTTGCTGTCCTTGACAT	28	gb|HM181971.1|	60.7143	32.1429	CTGTGGGCTACCTTGCTGTCCTTGACAT ----||-------|----|-|-|-|||---------------------------- CCCAGATTTTGTTTTCTGCTATAAGAAA	0	4387	32.1429	CCCAGATTTTGTTTTCTGCTATAAGAAA	28
218	4198	53.5714	CTGTGGGCTACCTTGCTGTCCTTGACAT	28	gb|HM181971.1|	60.7143	32.1429	CCCCAGATTTTGTTTTCTGCTATAAGAA ----|||-|------|-------||-||--------------------------- CTGTGGGCTACCTTGCTGTCCTTGACAT	0	4388	35.7143	CCCCAGATTTTGTTTTCTGCTATAAGAA	28
219	4198	53.5714	CTGTGGGCTACCTTGCTGTCCTTGACAT	28	gb|JQ922554.1|	64.2857	32.1429	TCCCCAGATTTTGTTTTCTGCTATAAGA ----|||-|------|-------||-||--------------------------- CTGTGGGCTACCTTGCTGTCCTTGACAT	0	4389	35.7143	TCCCCAGATTTTGTTTTCTGCTATAAGA	28
220	4198	53.5714	CTGTGGGCTACCTTGCTGTCCTTGACAT	28	gb|HM181971.1|	64.2857	32.1429	TTCCCCAGATTTTGTTTTCTGCTATAAG ----|||-|------|-------||-||--------------------------- CTGTGGGCTACCTTGCTGTCCTTGACAT	0	4390	35.7143	TTCCCCAGATTTTGTTTTCTGCTATAAG	28
221	4198	53.5714	CTGTGGGCTACCTTGCTGTCCTTGACAT	28	gb|HM181971.1|	64.2857	32.1429	CTTCCCCAGATTTTGTTTTCTGCTATAA ----|||-|------|-------||-||--------------------------- CTGTGGGCTACCTTGCTGTCCTTGACAT	0	4391	35.7143	CTTCCCCAGATTTTGTTTTCTGCTATAA	28
222	4198	53.5714	CTGTGGGCTACCTTGCTGTCCTTGACAT	28	gb|HM181971.1|	64.2857	32.1429	CCTTCCCCAGATTTTGTTTTCTGCTATA ----|||-|------|-------||-||--------------------------- CTGTGGGCTACCTTGCTGTCCTTGACAT	0	4392	39.2857	CCTTCCCCAGATTTTGTTTTCTGCTATA	28
226	4198	53.5714	CTGTGGGCTACCTTGCTGTCCTTGACAT	28	gb|JF912183.1|	64.2857	28.5714	TTTTCCTTCCCCAGATTTTGTTTTCTGC ---------|----|--|||----|||---------------------------- CTGTGGGCTACCTTGCTGTCCTTGACAT	0	4396	39.2857	TTTTCCTTCCCCAGATTTTGTTTTCTGC	28
438	4198	53.5714	CTGTGGGCTACCTTGCTGTCCTTGACAT	28	gb|KJ831223.1|	64.2857	42.8571	CTGTGGGCTACCTTGCTGTCCTTGACAT ---|-||||-||--|--|--|-----||--------------------------- TGAGGCACCAGAGTGTTCTGCTTCTTCT	0	4608	50	TGAGGCACCAGAGTGTTCTGCTTCTTCT	28
439	4198	53.5714	CTGTGGGCTACCTTGCTGTCCTTGACAT	28	gb|KJ831223.1|	64.2857	39.2857	CTGTGGGCTACCTTGCTGTCCTTGACAT ----|-||||-||--|--|--|-----|--------------------------- GTGAGGCACCAGAGTGTTCTGCTTCTTC	0	4609	53.5714	GTGAGGCACCAGAGTGTTCTGCTTCTTC	28
440	4198	53.5714	CTGTGGGCTACCTTGCTGTCCTTGACAT	28	gb|KJ831223.1|	64.2857	39.2857	CTGTGGGCTACCTTGCTGTCCTTGACAT -----|----||--|---||-|-|-|||--------------------------- TTCTTCGTCTTGTGAGACCACGGAGTGT	0	4610	50	TGTGAGGCACCAGAGTGTTCTGCTTCTT	28
441	4198	53.5714	CTGTGGGCTACCTTGCTGTCCTTGACAT	28	gb|KJ831223.1|	64.2857	39.2857	CTGTGGGCTACCTTGCTGTCCTTGACAT ----|----||--|---||-|-|-|||---------------------------- TCTTCGTCTTGTGAGACCACGGAGTGTG	0	4611	53.5714	GTGTGAGGCACCAGAGTGTTCTGCTTCT	28
442	4198	53.5714	CTGTGGGCTACCTTGCTGTCCTTGACAT	28	gb|KJ831223.1|	64.2857	42.8571	CTGTGGGCTACCTTGCTGTCCTTGACAT ---|--|---||--||-||-|----|||--------------------------- CTTCGTCTTGTGAGACCACGGAGTGTGT	0	4612	53.5714	TGTGTGAGGCACCAGAGTGTTCTGCTTC	28
444	4198	53.5714	CTGTGGGCTACCTTGCTGTCCTTGACAT	28	gb|KJ831223.1|	64.2857	42.8571	TCGTCTTGTGAGACCACGGAGTGTGTTG --|--|---||--||-||-|----|||---------------------------- CTGTGGGCTACCTTGCTGTCCTTGACAT	0	4614	53.5714	GTTGTGTGAGGCACCAGAGTGTTCTGCT	28
445	4198	53.5714	CTGTGGGCTACCTTGCTGTCCTTGACAT	28	gb|KJ831223.1|	64.2857	42.8571	CGTCTTGTGAGACCACGGAGTGTGTTGT --|--|---||--||-||-|----|||---------------------------- CTGTGGGCTACCTTGCTGTCCTTGACAT	0	4615	53.5714	TGTTGTGTGAGGCACCAGAGTGTTCTGC	28
446	4198	53.5714	CTGTGGGCTACCTTGCTGTCCTTGACAT	28		0	42.8571	CTGTGGGCTACCTTGCTGTCCTTGACAT |-|----||----|||----|---||||--------------------------- GTCTTGTGAGACCACGGAGTGTGTTGTA	0	4616	50	ATGTTGTGTGAGGCACCAGAGTGTTCTG	28
447	4198	53.5714	CTGTGGGCTACCTTGCTGTCCTTGACAT	28		0	39.2857	TCTTGTGAGACCACGGAGTGTGTTGTAT --|----||----|||----|---||||--------------------------- CTGTGGGCTACCTTGCTGTCCTTGACAT	0	4617	46.4286	TATGTTGTGTGAGGCACCAGAGTGTTCT	28
448	4198	53.5714	CTGTGGGCTACCTTGCTGTCCTTGACAT	28		0	39.2857	CTTGTGAGACCACGGAGTGTGTTGTATA --|----||----|||----|---||||--------------------------- CTGTGGGCTACCTTGCTGTCCTTGACAT	0	4618	46.4286	ATATGTTGTGTGAGGCACCAGAGTGTTC	28
449	4198	53.5714	CTGTGGGCTACCTTGCTGTCCTTGACAT	28		0	35.7143	AATATGTTGTGTGAGGCACCAGAGTGTT -|-|-----||--|-|------|-|||---------------------------- CTGTGGGCTACCTTGCTGTCCTTGACAT	0	4619	42.8571	AATATGTTGTGTGAGGCACCAGAGTGTT	28
450	4198	53.5714	CTGTGGGCTACCTTGCTGTCCTTGACAT	28		0	39.2857	CTGTGGGCTACCTTGCTGTCCTTGACAT -|--|--|-|-|||--|----|-|---|--------------------------- TGTGAGACCACGGAGTGTGTTGTATAAT	0	4620	42.8571	TAATATGTTGTGTGAGGCACCAGAGTGT	28
451	4198	53.5714	CTGTGGGCTACCTTGCTGTCCTTGACAT	28		0	39.2857	CTGTGGGCTACCTTGCTGTCCTTGACAT |--|--|-|-|||--|----|-|---|---------------------------- GTGAGACCACGGAGTGTGTTGTATAATC	0	4621	46.4286	CTAATATGTTGTGTGAGGCACCAGAGTG	28
452	4198	53.5714	CTGTGGGCTACCTTGCTGTCCTTGACAT	28		0	35.7143	ACTAATATGTTGTGTGAGGCACCAGAGT --------|||----|--|||-||---|--------------------------- CTGTGGGCTACCTTGCTGTCCTTGACAT	0	4622	42.8571	ACTAATATGTTGTGTGAGGCACCAGAGT	28
453	4198	53.5714	CTGTGGGCTACCTTGCTGTCCTTGACAT	28		0	35.7143	CACTAATATGTTGTGTGAGGCACCAGAG --------|||----|--|||-||---|--------------------------- CTGTGGGCTACCTTGCTGTCCTTGACAT	0	4623	46.4286	CACTAATATGTTGTGTGAGGCACCAGAG	28
454	4198	53.5714	CTGTGGGCTACCTTGCTGTCCTTGACAT	28		0	35.7143	CCACTAATATGTTGTGTGAGGCACCAGA --------|||----|--|||-||---|--------------------------- CTGTGGGCTACCTTGCTGTCCTTGACAT	0	4624	46.4286	CCACTAATATGTTGTGTGAGGCACCAGA	28
455	4198	53.5714	CTGTGGGCTACCTTGCTGTCCTTGACAT	28		0	35.7143	CTGTGGGCTACCTTGCTGTCCTTGACAT |||--|-||--|------|--|-|------------------------------- GACCACGGAGTGTGTTGTATAATCACCT	0	4625	46.4286	TCCACTAATATGTTGTGTGAGGCACCAG	28
456	4198	53.5714	CTGTGGGCTACCTTGCTGTCCTTGACAT	28		0	32.1429	CTGTGGGCTACCTTGCTGTCCTTGACAT ----------|||----|--|||-||----------------------------- CTCCACTAATATGTTGTGTGAGGCACCA	0	4626	46.4286	CTCCACTAATATGTTGTGTGAGGCACCA	28
457	4198	53.5714	CTGTGGGCTACCTTGCTGTCCTTGACAT	28		0	32.1429	CCTCCACTAATATGTTGTGTGAGGCACC --|--||--|---|-|----|----|-|--------------------------- CTGTGGGCTACCTTGCTGTCCTTGACAT	0	4627	50	CCTCCACTAATATGTTGTGTGAGGCACC	28
458	4198	53.5714	CTGTGGGCTACCTTGCTGTCCTTGACAT	28		0	35.7143	ACCTCCACTAATATGTTGTGTGAGGCAC -||--||--|---|-|----|----|-|--------------------------- CTGTGGGCTACCTTGCTGTCCTTGACAT	0	4628	46.4286	ACCTCCACTAATATGTTGTGTGAGGCAC	28
459	4198	53.5714	CTGTGGGCTACCTTGCTGTCCTTGACAT	28		0	39.2857	GACCTCCACTAATATGTTGTGTGAGGCA |||--||--|---|-|----|----|-|--------------------------- CTGTGGGCTACCTTGCTGTCCTTGACAT	0	4629	46.4286	GACCTCCACTAATATGTTGTGTGAGGCA	28
460	4198	53.5714	CTGTGGGCTACCTTGCTGTCCTTGACAT	28		0	35.7143	CTGTGGGCTACCTTGCTGTCCTTGACAT -|||--||--|---|-|----|----|---------------------------- GGACCTCCACTAATATGTTGTGTGAGGC	0	4630	50	GGACCTCCACTAATATGTTGTGTGAGGC	28
461	4198	53.5714	CTGTGGGCTACCTTGCTGTCCTTGACAT	28		0	35.7143	CTGTGGGCTACCTTGCTGTCCTTGACAT --|||--||--|---|-|----|----|--------------------------- TGGACCTCCACTAATATGTTGTGTGAGG	0	4631	46.4286	TGGACCTCCACTAATATGTTGTGTGAGG	28
462	4198	53.5714	CTGTGGGCTACCTTGCTGTCCTTGACAT	28	MK728873.1	60.7143	32.1429	TTGGACCTCCACTAATATGTTGTGTGAG ---------||||-|--||--||-------------------------------- CTGTGGGCTACCTTGCTGTCCTTGACAT	0	4632	42.8571	TTGGACCTCCACTAATATGTTGTGTGAG	28
463	4198	53.5714	CTGTGGGCTACCTTGCTGTCCTTGACAT	28	MK728873.1	64.2857	32.1429	CTTGGACCTCCACTAATATGTTGTGTGA ---------||||-|--||--||-------------------------------- CTGTGGGCTACCTTGCTGTCCTTGACAT	0	4633	42.8571	CTTGGACCTCCACTAATATGTTGTGTGA	28
59	1696	42.8571	ATGGGACAACTGCAACTATAACACCTCA	28	gb|KX547213.1|	64.2857	39.2857	ATGGGACAACTGCAACTATAACACCTCA ----|-|----||-|-||-||-----||--------------------------- AGGATGCTGCCTTTATGTCGACTGGCTG	0	1727	53.5714	GTCGGTCAGCTGTATTTCCGTCGTAGGA	28
61	1696	42.8571	ATGGGACAACTGCAACTATAACACCTCA	28	gb|KX547213.1|	64.2857	39.2857	TAGTCGGTCAGCTGTATTTCCGTCGTAG ||--|-||---|--|--|---||-|------------------------------ ATGGGACAACTGCAACTATAACACCTCA	0	1729	50	TAGTCGGTCAGCTGTATTTCCGTCGTAG	28
62	1696	42.8571	ATGGGACAACTGCAACTATAACACCTCA	28	gb|KX547213.1|	64.2857	42.8571	ATGGGACAACTGCAACTATAACACCTCA -|-|----||-|-||-||-----||--|--------------------------- ATGCTGCCTTTATGTCGACTGGCTGATG	0	1730	50	GTAGTCGGTCAGCTGTATTTCCGTCGTA	28
63	1696	42.8571	ATGGGACAACTGCAACTATAACACCTCA	28	gb|KX547213.1|	64.2857	42.8571	ATGGGACAACTGCAACTATAACACCTCA |-|----||-|-||-||-----||--|---------------------------- TGCTGCCTTTATGTCGACTGGCTGATGC	0	1731	53.5714	CGTAGTCGGTCAGCTGTATTTCCGTCGT	28
64	1696	42.8571	ATGGGACAACTGCAACTATAACACCTCA	28	gb|KX547213.1|	64.2857	39.2857	ATGGGACAACTGCAACTATAACACCTCA ---||--|-||---|--|--|---||-|--------------------------- CCGTAGTCGGTCAGCTGTATTTCCGTCG	0	1732	57.1429	CCGTAGTCGGTCAGCTGTATTTCCGTCG	28
65	1696	42.8571	ATGGGACAACTGCAACTATAACACCTCA	28	gb|KX547213.1|	64.2857	39.2857	ATGGGACAACTGCAACTATAACACCTCA -|-||-|--||-||------|--||------------------------------ CTGCCTTTATGTCGACTGGCTGATGCCT	0	1733	53.5714	TCCGTAGTCGGTCAGCTGTATTTCCGTC	28
66	1696	42.8571	ATGGGACAACTGCAACTATAACACCTCA	28	gb|KX547213.1|	64.2857	39.2857	ATGGGACAACTGCAACTATAACACCTCA |-||-|--||-||------|--||------------------------------- TGCCTTTATGTCGACTGGCTGATGCCTC	0	1734	53.5714	CTCCGTAGTCGGTCAGCTGTATTTCCGT	28
67	1696	42.8571	ATGGGACAACTGCAACTATAACACCTCA	28	gb|KX547213.1|	64.2857	35.7143	GCTCCGTAGTCGGTCAGCTGTATTTCCG --|-|-||-|-||-|-|--|----------------------------------- ATGGGACAACTGCAACTATAACACCTCA	0	1735	57.1429	GCTCCGTAGTCGGTCAGCTGTATTTCCG	28
68	1696	42.8571	ATGGGACAACTGCAACTATAACACCTCA	28	gb|KX547213.1|	64.2857	35.7143	AGCTCCGTAGTCGGTCAGCTGTATTTCC --|-|-||-|-||-|-|--|----------------------------------- ATGGGACAACTGCAACTATAACACCTCA	0	1736	53.5714	AGCTCCGTAGTCGGTCAGCTGTATTTCC	28
69	1696	42.8571	ATGGGACAACTGCAACTATAACACCTCA	28	gb|KX547213.1|	64.2857	35.7143	ATGGGACAACTGCAACTATAACACCTCA ---|-|-||-|-||-|-|--|---------------------------------- GAGCTCCGTAGTCGGTCAGCTGTATTTC	2	1737	53.5714	GAGCTCCGTAGTCGGTCAGCTGTATTTC	28
70	1696	42.8571	ATGGGACAACTGCAACTATAACACCTCA	28	gb|KX547213.1|	64.2857	35.7143	AGAGCTCCGTAGTCGGTCAGCTGTATTT -|-------|--||-|-|----||-|-|--------------------------- ATGGGACAACTGCAACTATAACACCTCA	1	1738	50	AGAGCTCCGTAGTCGGTCAGCTGTATTT	28
71	1696	42.8571	ATGGGACAACTGCAACTATAACACCTCA	28	gb|KX547213.1|	64.2857	35.7143	AAGAGCTCCGTAGTCGGTCAGCTGTATT -|-------|--||-|-|----||-|-|--------------------------- ATGGGACAACTGCAACTATAACACCTCA	0	1739	50	AAGAGCTCCGTAGTCGGTCAGCTGTATT	28
72	1696	42.8571	ATGGGACAACTGCAACTATAACACCTCA	28	gb|KX547213.1|	64.2857	35.7143	ATGGGACAACTGCAACTATAACACCTCA ------|-|-||-|-||-|-|--|------------------------------- TAAGAGCTCCGTAGTCGGTCAGCTGTAT	0	1740	50	TAAGAGCTCCGTAGTCGGTCAGCTGTAT	28
73	1696	42.8571	ATGGGACAACTGCAACTATAACACCTCA	28	gb|KX547213.1|	64.2857	35.7143	ATGGGACAACTGCAACTATAACACCTCA -------|-|-||-|-||-|-|--|------------------------------ GTAAGAGCTCCGTAGTCGGTCAGCTGTA	2	1741	53.5714	GTAAGAGCTCCGTAGTCGGTCAGCTGTA	28
74	1696	42.8571	ATGGGACAACTGCAACTATAACACCTCA	28	gb|KX547213.1|	64.2857	35.7143	ATGGGACAACTGCAACTATAACACCTCA --------|-|-||-|-||-|-|--|----------------------------- TGTAAGAGCTCCGTAGTCGGTCAGCTGT	2	1742	53.5714	TGTAAGAGCTCCGTAGTCGGTCAGCTGT	28
75	1696	42.8571	ATGGGACAACTGCAACTATAACACCTCA	28	gb|KX547213.1|	64.2857	35.7143	ATGGGACAACTGCAACTATAACACCTCA ---------|-|-||-|-||-|-|--|---------------------------- ATGTAAGAGCTCCGTAGTCGGTCAGCTG	1	1743	53.5714	ATGTAAGAGCTCCGTAGTCGGTCAGCTG	28
76	1696	42.8571	ATGGGACAACTGCAACTATAACACCTCA	28	gb|KX547213.1|	64.2857	35.7143	ATGGGACAACTGCAACTATAACACCTCA ----------|-|-||-|-||-|-|--|--------------------------- AATGTAAGAGCTCCGTAGTCGGTCAGCT	0	1744	50	AATGTAAGAGCTCCGTAGTCGGTCAGCT	28
77	1696	42.8571	ATGGGACAACTGCAACTATAACACCTCA	28	gb|KX547213.1|	64.2857	35.7143	ATGGGACAACTGCAACTATAACACCTCA ---|--|-|||-|-----|---||-|----------------------------- CGACTGGCTGATGCCTCGAGAATGTAAC	0	1745	53.5714	CAATGTAAGAGCTCCGTAGTCGGTCAGC	28
78	1696	42.8571	ATGGGACAACTGCAACTATAACACCTCA	28	gb|KX547213.1|	64.2857	35.7143	GACTGGCTGATGCCTCGAGAATGTAACC ---|--|-|||-|-----|---||-|----------------------------- ATGGGACAACTGCAACTATAACACCTCA	0	1746	53.5714	CCAATGTAAGAGCTCCGTAGTCGGTCAG	28
79	1696	42.8571	ATGGGACAACTGCAACTATAACACCTCA	28	gb|KX547213.1|	64.2857	35.7143	ACTGGCTGATGCCTCGAGAATGTAACCT ---|--|-|||-|-----|---||-|----------------------------- ATGGGACAACTGCAACTATAACACCTCA	1	1747	50	TCCAATGTAAGAGCTCCGTAGTCGGTCA	28
80	1696	42.8571	ATGGGACAACTGCAACTATAACACCTCA	28	gb|KX547213.1|	64.2857	35.7143	CTGGCTGATGCCTCGAGAATGTAACCTA ---|--|-|||-|-----|---||-|----------------------------- ATGGGACAACTGCAACTATAACACCTCA	0	1748	50	ATCCAATGTAAGAGCTCCGTAGTCGGTC	28
81	1696	42.8571	ATGGGACAACTGCAACTATAACACCTCA	28	gb|KX547213.1|	64.2857	32.1429	AATCCAATGTAAGAGCTCCGTAGTCGGT -|-||--|--|-|-------|-----||--------------------------- ATGGGACAACTGCAACTATAACACCTCA	0	1749	46.4286	AATCCAATGTAAGAGCTCCGTAGTCGGT	28
89	1696	42.8571	ATGGGACAACTGCAACTATAACACCTCA	28	gb|KX547213.1|	64.2857	35.7143	AGGTGAACAATCCAATGTAAGAGCTCCG ------||--||--|---||----|||---------------------------- ATGGGACAACTGCAACTATAACACCTCA	0	1757	46.4286	AGGTGAACAATCCAATGTAAGAGCTCCG	28
215	1696	42.8571	ATGGGACAACTGCAACTATAACACCTCA	28	gb|KX547213.1|	64.2857	53.5714	CTCTTGTGATGTTGAAGCTCCCGAGGTC --|-||--|||-|||||---|---|||---------------------------- ATGGGACAACTGCAACTATAACACCTCA	2	1883	53.5714	CTCTTGTGATGTTGAAGCTCCCGAGGTC	28
219	1696	42.8571	ATGGGACAACTGCAACTATAACACCTCA	28	gb|KX547213.1|	64.2857	50	ATGGGACAACTGCAACTATAACACCTCA ----|-||--|||-|||||---|---||--------------------------- AAGTCTCTTGTGATGTTGAAGCTCCCGA	0	1887	46.4286	AAGTCTCTTGTGATGTTGAAGCTCCCGA	28
220	1696	42.8571	ATGGGACAACTGCAACTATAACACCTCA	28	gb|KX547213.1|	64.2857	46.4286	ATGGGACAACTGCAACTATAACACCTCA -----|-||--|||-|||||---|---|--------------------------- CAAGTCTCTTGTGATGTTGAAGCTCCCG	1	1888	50	CAAGTCTCTTGTGATGTTGAAGCTCCCG	28
221	1696	42.8571	ATGGGACAACTGCAACTATAACACCTCA	28	gb|KX547213.1|	64.2857	42.8571	CCAAGTCTCTTGTGATGTTGAAGCTCCC --||--||------||||-|||--|------------------------------ ATGGGACAACTGCAACTATAACACCTCA	0	1889	50	CCAAGTCTCTTGTGATGTTGAAGCTCCC	28
224	1696	42.8571	ATGGGACAACTGCAACTATAACACCTCA	28	gb|KX547213.1|	64.2857	46.4286	ATGGGACAACTGCAACTATAACACCTCA -|-||--||------||||-|||--|----------------------------- GTTCCAAGTCTCTTGTGATGTTGAAGCT	0	1892	42.8571	GTTCCAAGTCTCTTGTGATGTTGAAGCT	28
225	1696	42.8571	ATGGGACAACTGCAACTATAACACCTCA	28	gb|KX547213.1|	64.2857	46.4286	ATGGGACAACTGCAACTATAACACCTCA --|-||--||------||||-|||--|---------------------------- TGTTCCAAGTCTCTTGTGATGTTGAAGC	0	1893	42.8571	TGTTCCAAGTCTCTTGTGATGTTGAAGC	28
231	1696	42.8571	ATGGGACAACTGCAACTATAACACCTCA	28	gb|KX547213.1|	64.2857	35.7143	CTTGTCTGTTCCAAGTCTCTTGTGATGT --------|--|-----|-|||||--||--------------------------- ATGGGACAACTGCAACTATAACACCTCA	0	1899	42.8571	CTTGTCTGTTCCAAGTCTCTTGTGATGT	28
452	1696	42.8571	ATGGGACAACTGCAACTATAACACCTCA	28	gb|KX547213.1|	64.2857	32.1429	TAGCTTGAATGAGCCTGTGCACATCACA -----|--------|||---||||-|----------------------------- ATGGGACAACTGCAACTATAACACCTCA	0	2120	46.4286	TAGCTTGAATGAGCCTGTGCACATCACA	28
453	1696	42.8571	ATGGGACAACTGCAACTATAACACCTCA	28	gb|KX547213.1|	64.2857	35.7143	CTAGCTTGAATGAGCCTGTGCACATCAC ----||--------|||---||||-|----------------------------- ATGGGACAACTGCAACTATAACACCTCA	2	2121	50	CTAGCTTGAATGAGCCTGTGCACATCAC	28
454	1696	42.8571	ATGGGACAACTGCAACTATAACACCTCA	28	gb|KX547213.1|	64.2857	35.7143	TCTAGCTTGAATGAGCCTGTGCACATCA ----||--------|||---||||-|----------------------------- ATGGGACAACTGCAACTATAACACCTCA	1	2122	46.4286	TCTAGCTTGAATGAGCCTGTGCACATCA	28
459	1696	42.8571	ATGGGACAACTGCAACTATAACACCTCA	28	gb|KX547213.1|	64.2857	42.8571	ATGGGACAACTGCAACTATAACACCTCA --|-|-||--------|||---||||-|--------------------------- CTTTCTCTAGCTTGAATGAGCCTGTGCA	2	2127	46.4286	CTTTCTCTAGCTTGAATGAGCCTGTGCA	28
460	1696	42.8571	ATGGGACAACTGCAACTATAACACCTCA	28	gb|KX547213.1|	64.2857	39.2857	ATGGGACAACTGCAACTATAACACCTCA ---|-|-||--------|||---||||---------------------------- TCTTTCTCTAGCTTGAATGAGCCTGTGC	1	2128	46.4286	TCTTTCTCTAGCTTGAATGAGCCTGTGC	28
464	1696	42.8571	ATGGGACAACTGCAACTATAACACCTCA	28	gb|KX547213.1|	64.2857	35.7143	CACTTCTTTCTCTAGCTTGAATGAGCCT --|-||--|--|--|----|----|||---------------------------- ATGGGACAACTGCAACTATAACACCTCA	0	2132	42.8571	CACTTCTTTCTCTAGCTTGAATGAGCCT	28
465	1696	42.8571	ATGGGACAACTGCAACTATAACACCTCA	28	gb|KX547213.1|	64.2857	35.7143	CCACTTCTTTCTCTAGCTTGAATGAGCC --|-||--|--|--|----|----|||---------------------------- ATGGGACAACTGCAACTATAACACCTCA	0	2133	46.4286	CCACTTCTTTCTCTAGCTTGAATGAGCC	28
466	1696	42.8571	ATGGGACAACTGCAACTATAACACCTCA	28	gb|KX547213.1|	64.2857	35.7143	GCCACTTCTTTCTCTAGCTTGAATGAGC --|-||--|--|--|----|----|||---------------------------- ATGGGACAACTGCAACTATAACACCTCA	0	2134	46.4286	GCCACTTCTTTCTCTAGCTTGAATGAGC	28
467	1696	42.8571	ATGGGACAACTGCAACTATAACACCTCA	28	gb|KX547213.1|	64.2857	35.7143	ATGGGACAACTGCAACTATAACACCTCA ---|-||--|--|--|----|----|||--------------------------- AGCCACTTCTTTCTCTAGCTTGAATGAG	0	2135	42.8571	AGCCACTTCTTTCTCTAGCTTGAATGAG	28
468	1696	42.8571	ATGGGACAACTGCAACTATAACACCTCA	28	gb|KX547213.1|	64.2857	32.1429	ATGGGACAACTGCAACTATAACACCTCA ----|-||--|--|--|----|----||--------------------------- CAGCCACTTCTTTCTCTAGCTTGAATGA	0	2136	42.8571	CAGCCACTTCTTTCTCTAGCTTGAATGA	28
469	1696	42.8571	ATGGGACAACTGCAACTATAACACCTCA	28	gb|KX547213.1|	64.2857	32.1429	TCAGCCACTTCTTTCTCTAGCTTGAATG |---|---|----|---||---||-|----------------------------- ATGGGACAACTGCAACTATAACACCTCA	0	2137	42.8571	TCAGCCACTTCTTTCTCTAGCTTGAATG	28
136	1465	50	CACTGGTGGAAGAACAAGACGCGAACTT	28		0	46.4286	TCCAGTTTTGTCACACACTTGAACTTAG -------|--|-||||----|-||||||--------------------------- CACTGGTGGAAGAACAAGACGCGAACTT	0	1573	39.2857	TCCAGTTTTGTCACACACTTGAACTTAG	28
137	1465	50	CACTGGTGGAAGAACAAGACGCGAACTT	28		0	46.4286	TTCCAGTTTTGTCACACACTTGAACTTA -------|--|-||||----|-||||||--------------------------- CACTGGTGGAAGAACAAGACGCGAACTT	0	1574	35.7143	TTCCAGTTTTGTCACACACTTGAACTTA	28
138	1465	50	CACTGGTGGAAGAACAAGACGCGAACTT	28		0	46.4286	CTTCCAGTTTTGTCACACACTTGAACTT -------|--|-||||----|-||||||--------------------------- CACTGGTGGAAGAACAAGACGCGAACTT	0	1575	39.2857	CTTCCAGTTTTGTCACACACTTGAACTT	28
139	1465	50	CACTGGTGGAAGAACAAGACGCGAACTT	28		0	46.4286	CCTTCCAGTTTTGTCACACACTTGAACT -------|--|-||||----|-||||||--------------------------- CACTGGTGGAAGAACAAGACGCGAACTT	0	1576	42.8571	CCTTCCAGTTTTGTCACACACTTGAACT	28
140	1465	50	CACTGGTGGAAGAACAAGACGCGAACTT	28		0	50	TCCTTCCAGTTTTGTCACACACTTGAAC -|-----|--|-||||----|-||||||--------------------------- CACTGGTGGAAGAACAAGACGCGAACTT	0	1577	42.8571	TCCTTCCAGTTTTGTCACACACTTGAAC	28
141	1465	50	CACTGGTGGAAGAACAAGACGCGAACTT	28		0	50	TTCCTTCCAGTTTTGTCACACACTTGAA -|-----|--|-||||----|-||||||--------------------------- CACTGGTGGAAGAACAAGACGCGAACTT	0	1578	39.2857	TTCCTTCCAGTTTTGTCACACACTTGAA	28
142	1465	50	CACTGGTGGAAGAACAAGACGCGAACTT	28		0	46.4286	CACTGGTGGAAGAACAAGACGCGAACTT --|-----|--|-||||----|-|||||--------------------------- TTTCCTTCCAGTTTTGTCACACACTTGA	0	1579	39.2857	TTTCCTTCCAGTTTTGTCACACACTTGA	28
143	1465	50	CACTGGTGGAAGAACAAGACGCGAACTT	28		0	42.8571	CACTGGTGGAAGAACAAGACGCGAACTT ---|-----|--|-||||----|-||||--------------------------- CTTTCCTTCCAGTTTTGTCACACACTTG	0	1580	42.8571	CTTTCCTTCCAGTTTTGTCACACACTTG	28
235	1465	50	CACTGGTGGAAGAACAAGACGCGAACTT	28	gb|KU509281.1|	64.2857	46.4286	CCATGTTCTGTGCTTTCATTTCCCACCT -----------|-|||||||-||||--|--------------------------- CACTGGTGGAAGAACAAGACGCGAACTT	0	1672	46.4286	CCATGTTCTGTGCTTTCATTTCCCACCT	28
236	1465	50	CACTGGTGGAAGAACAAGACGCGAACTT	28	gb|KF955486.1|	64.2857	46.4286	CCCATGTTCTGTGCTTTCATTTCCCACC -----------|-|||||||-||||--|--------------------------- CACTGGTGGAAGAACAAGACGCGAACTT	0	1673	50	CCCATGTTCTGTGCTTTCATTTCCCACC	28
237	1465	50	CACTGGTGGAAGAACAAGACGCGAACTT	28		0	46.4286	TCCCATGTTCTGTGCTTTCATTTCCCAC -----------|-|||||||-||||--|--------------------------- CACTGGTGGAAGAACAAGACGCGAACTT	0	1674	46.4286	TCCCATGTTCTGTGCTTTCATTTCCCAC	28
245	1465	50	CACTGGTGGAAGAACAAGACGCGAACTT	28	gb|KX380840.1|	64.2857	50	TGCAGTTGTCCCATGTTCTGTGCTTTCA ---|-------|-|||||||-||||--|--------------------------- CACTGGTGGAAGAACAAGACGCGAACTT	0	1682	46.4286	TGCAGTTGTCCCATGTTCTGTGCTTTCA	28
247	1465	50	CACTGGTGGAAGAACAAGACGCGAACTT	28	MN018387.1	64.2857	46.4286	CACTGGTGGAAGAACAAGACGCGAACTT -----|-------|-|||||||-||||---------------------------- GTTGCAGTTGTCCCATGTTCTGTGCTTT	0	1684	46.4286	GTTGCAGTTGTCCCATGTTCTGTGCTTT	28
255	1465	50	CACTGGTGGAAGAACAAGACGCGAACTT	28	gb|KX377336.1|	64.2857	39.2857	GTGTTATAGTTGCAGTTGTCCCATGTTC |||------||---|||-|-|--|------------------------------- CACTGGTGGAAGAACAAGACGCGAACTT	0	1692	42.8571	GTGTTATAGTTGCAGTTGTCCCATGTTC	28
259	1465	50	CACTGGTGGAAGAACAAGACGCGAACTT	28	gb|KX547213.1|	64.2857	42.8571	CACTGGTGGAAGAACAAGACGCGAACTT -----||---||-||--|-||-||---|--------------------------- TACCCTGTTGACGTTGATATTGTGGAGT	0	1696	42.8571	TGAGGTGTTATAGTTGCAGTTGTCCCAT	28
260	1465	50	CACTGGTGGAAGAACAAGACGCGAACTT	28	gb|KX547213.1|	64.2857	46.4286	CACTGGTGGAAGAACAAGACGCGAACTT ----||---||-||--|-||-||---||--------------------------- ACCCTGTTGACGTTGATATTGTGGAGTT	0	1697	42.8571	TTGAGGTGTTATAGTTGCAGTTGTCCCA	28
261	1465	50	CACTGGTGGAAGAACAAGACGCGAACTT	28	gb|KX547213.1|	64.2857	46.4286	CACTGGTGGAAGAACAAGACGCGAACTT ---||---||-||--|-||-||---||---------------------------- CCCTGTTGACGTTGATATTGTGGAGTTC	0	1698	46.4286	CTTGAGGTGTTATAGTTGCAGTTGTCCC	28
263	1465	50	CACTGGTGGAAGAACAAGACGCGAACTT	28	gb|FJ639777.1|	64.2857	50	CACTGGTGGAAGAACAAGACGCGAACTT -||---||-||--|-||-||---||--|--------------------------- CTGTTGACGTTGATATTGTGGAGTTCGA	0	1700	42.8571	AGCTTGAGGTGTTATAGTTGCAGTTGTC	28
264	1465	50	CACTGGTGGAAGAACAAGACGCGAACTT	28	gb|FJ639777.1|	64.2857	50	TGTTGACGTTGATATTGTGGAGTTCGAG -||---||-||--|-||-||---||--|--------------------------- CACTGGTGGAAGAACAAGACGCGAACTT	0	1701	42.8571	GAGCTTGAGGTGTTATAGTTGCAGTTGT	28
290	1465	50	CACTGGTGGAAGAACAAGACGCGAACTT	28	gb|DQ401690.1|	64.2857	42.8571	CACTGGTGGAAGAACAAGACGCGAACTT ---|--||-||---|-|-|--||---||--------------------------- GTCGGTCAGCTGTATTTCCGTCGTAGGA	0	1727	53.5714	GTCGGTCAGCTGTATTTCCGTCGTAGGA	28
292	1465	50	CACTGGTGGAAGAACAAGACGCGAACTT	28	gb|DQ401690.1|	64.2857	46.4286	CACTGGTGGAAGAACAAGACGCGAACTT |---|--||||--|||-----|--|||---------------------------- GATGCTGCCTTTATGTCGACTGGCTGAT	0	1729	50	TAGTCGGTCAGCTGTATTTCCGTCGTAG	28
293	1465	50	CACTGGTGGAAGAACAAGACGCGAACTT	28	gb|DQ401690.1|	60.7143	42.8571	ATGCTGCCTTTATGTCGACTGGCTGATG ----|--||||--|||-----|--|||---------------------------- CACTGGTGGAAGAACAAGACGCGAACTT	0	1730	50	GTAGTCGGTCAGCTGTATTTCCGTCGTA	28
294	1465	50	CACTGGTGGAAGAACAAGACGCGAACTT	28	gb|DQ401690.1|	64.2857	42.8571	TGCTGCCTTTATGTCGACTGGCTGATGC ----|--||||--|||-----|--|||---------------------------- CACTGGTGGAAGAACAAGACGCGAACTT	0	1731	53.5714	CGTAGTCGGTCAGCTGTATTTCCGTCGT	28
295	1465	50	CACTGGTGGAAGAACAAGACGCGAACTT	28	gb|DQ401690.1|	60.7143	42.8571	GCTGCCTTTATGTCGACTGGCTGATGCC ----|--||||--|||-----|--|||---------------------------- CACTGGTGGAAGAACAAGACGCGAACTT	0	1732	57.1429	CCGTAGTCGGTCAGCTGTATTTCCGTCG	28
296	1465	50	CACTGGTGGAAGAACAAGACGCGAACTT	28		0	42.8571	CTGCCTTTATGTCGACTGGCTGATGCCT ----|--||||--|||-----|--|||---------------------------- CACTGGTGGAAGAACAAGACGCGAACTT	0	1733	53.5714	TCCGTAGTCGGTCAGCTGTATTTCCGTC	28
297	1465	50	CACTGGTGGAAGAACAAGACGCGAACTT	28		0	39.2857	TGCCTTTATGTCGACTGGCTGATGCCTC -------||||--|||-----|--|||---------------------------- CACTGGTGGAAGAACAAGACGCGAACTT	0	1734	53.5714	CTCCGTAGTCGGTCAGCTGTATTTCCGT	28
298	1465	50	CACTGGTGGAAGAACAAGACGCGAACTT	28		0	39.2857	CACTGGTGGAAGAACAAGACGCGAACTT -------||-|-||---||--|-|--||--------------------------- GCCTTTATGTCGACTGGCTGATGCCTCG	0	1735	57.1429	GCTCCGTAGTCGGTCAGCTGTATTTCCG	28
299	1465	50	CACTGGTGGAAGAACAAGACGCGAACTT	28		0	39.2857	CACTGGTGGAAGAACAAGACGCGAACTT ------||-|-||---||--|-|--||---------------------------- CCTTTATGTCGACTGGCTGATGCCTCGA	0	1736	53.5714	AGCTCCGTAGTCGGTCAGCTGTATTTCC	28
300	1465	50	CACTGGTGGAAGAACAAGACGCGAACTT	28		0	39.2857	CACTGGTGGAAGAACAAGACGCGAACTT -----||-|-||---||--|-|--||----------------------------- CTTTATGTCGACTGGCTGATGCCTCGAG	0	1737	53.5714	GAGCTCCGTAGTCGGTCAGCTGTATTTC	28
301	1465	50	CACTGGTGGAAGAACAAGACGCGAACTT	28		0	39.2857	CACTGGTGGAAGAACAAGACGCGAACTT ----||-|-||---||--|-|--||------------------------------ TTTATGTCGACTGGCTGATGCCTCGAGA	0	1738	50	AGAGCTCCGTAGTCGGTCAGCTGTATTT	28
302	1465	50	CACTGGTGGAAGAACAAGACGCGAACTT	28		0	39.2857	CACTGGTGGAAGAACAAGACGCGAACTT ---||-|-||---||--|-|--||------------------------------- TTATGTCGACTGGCTGATGCCTCGAGAA	0	1739	50	AAGAGCTCCGTAGTCGGTCAGCTGTATT	28
303	1465	50	CACTGGTGGAAGAACAAGACGCGAACTT	28		0	39.2857	CACTGGTGGAAGAACAAGACGCGAACTT --||-|-||---||--|-|--||-------------------------------- TATGTCGACTGGCTGATGCCTCGAGAAT	0	1740	50	TAAGAGCTCCGTAGTCGGTCAGCTGTAT	28
304	1465	50	CACTGGTGGAAGAACAAGACGCGAACTT	28		0	39.2857	GTAAGAGCTCCGTAGTCGGTCAGCTGTA ||-|---|----|-||----|---||-|--------------------------- CACTGGTGGAAGAACAAGACGCGAACTT	0	1741	53.5714	GTAAGAGCTCCGTAGTCGGTCAGCTGTA	28
305	1465	50	CACTGGTGGAAGAACAAGACGCGAACTT	28		0	39.2857	TGTCGACTGGCTGATGCCTCGAGAATGT -||-|-||---||--|-|--||--------------------------------- CACTGGTGGAAGAACAAGACGCGAACTT	0	1742	53.5714	TGTAAGAGCTCCGTAGTCGGTCAGCTGT	28
306	1465	50	CACTGGTGGAAGAACAAGACGCGAACTT	28		0	39.2857	CACTGGTGGAAGAACAAGACGCGAACTT ||---|----|--||----|-|--||-|--------------------------- GTCGACTGGCTGATGCCTCGAGAATGTA	0	1743	53.5714	ATGTAAGAGCTCCGTAGTCGGTCAGCTG	28
307	1465	50	CACTGGTGGAAGAACAAGACGCGAACTT	28		0	39.2857	CACTGGTGGAAGAACAAGACGCGAACTT --|||---||--|---||-----|--||--------------------------- TCGACTGGCTGATGCCTCGAGAATGTAA	0	1744	50	AATGTAAGAGCTCCGTAGTCGGTCAGCT	28
308	1465	50	CACTGGTGGAAGAACAAGACGCGAACTT	28		0	39.2857	CGACTGGCTGATGCCTCGAGAATGTAAC --|||---||--|---||-----|--||--------------------------- CACTGGTGGAAGAACAAGACGCGAACTT	0	1745	53.5714	CAATGTAAGAGCTCCGTAGTCGGTCAGC	28
309	1465	50	CACTGGTGGAAGAACAAGACGCGAACTT	28		0	39.2857	GACTGGCTGATGCCTCGAGAATGTAACC --|||---||--|---||-----|--||--------------------------- CACTGGTGGAAGAACAAGACGCGAACTT	0	1746	53.5714	CCAATGTAAGAGCTCCGTAGTCGGTCAG	28
310	1465	50	CACTGGTGGAAGAACAAGACGCGAACTT	28		0	35.7143	ACTGGCTGATGCCTCGAGAATGTAACCT ---||---||--|---||-----|--||--------------------------- CACTGGTGGAAGAACAAGACGCGAACTT	0	1747	50	TCCAATGTAAGAGCTCCGTAGTCGGTCA	28
311	1465	50	CACTGGTGGAAGAACAAGACGCGAACTT	28		0	32.1429	ATCCAATGTAAGAGCTCCGTAGTCGGTC ----|-|--|----|-||-|---|-|----------------------------- CACTGGTGGAAGAACAAGACGCGAACTT	0	1748	50	ATCCAATGTAAGAGCTCCGTAGTCGGTC	28
312	1465	50	CACTGGTGGAAGAACAAGACGCGAACTT	28		0	32.1429	AATCCAATGTAAGAGCTCCGTAGTCGGT ----|-|--|----|-||-|---|-|----------------------------- CACTGGTGGAAGAACAAGACGCGAACTT	0	1749	46.4286	AATCCAATGTAAGAGCTCCGTAGTCGGT	28
320	1465	50	CACTGGTGGAAGAACAAGACGCGAACTT	28		0	35.7143	CACTGGTGGAAGAACAAGACGCGAACTT --||||-||------|||---------|--------------------------- AGGTGAACAATCCAATGTAAGAGCTCCG	0	1757	46.4286	AGGTGAACAATCCAATGTAAGAGCTCCG	28
446	1465	50	CACTGGTGGAAGAACAAGACGCGAACTT	28	gb|JN858070.1|	60.7143	46.4286	CACTGGTGGAAGAACAAGACGCGAACTT ---|-|-||-|----||||--||--||---------------------------- CTGGAGCCCTCGAAGTTGTAGTGTTCTC	0	1883	53.5714	CTCTTGTGATGTTGAAGCTCCCGAGGTC	28
450	1465	50	CACTGGTGGAAGAACAAGACGCGAACTT	28		0	46.4286	AGCCCTCGAAGTTGTAGTGTTCTCTGAA --|-||-|----||||--||--||---|--------------------------- CACTGGTGGAAGAACAAGACGCGAACTT	0	1887	46.4286	AAGTCTCTTGTGATGTTGAAGCTCCCGA	28
451	1465	50	CACTGGTGGAAGAACAAGACGCGAACTT	28		0	46.4286	GCCCTCGAAGTTGTAGTGTTCTCTGAAC --|-||-|----||||--||--||---|--------------------------- CACTGGTGGAAGAACAAGACGCGAACTT	0	1888	50	CAAGTCTCTTGTGATGTTGAAGCTCCCG	28
452	1465	50	CACTGGTGGAAGAACAAGACGCGAACTT	28		0	42.8571	CCCTCGAAGTTGTAGTGTTCTCTGAACC ----||-|----||||--||--||---|--------------------------- CACTGGTGGAAGAACAAGACGCGAACTT	0	1889	50	CCAAGTCTCTTGTGATGTTGAAGCTCCC	28
455	1465	50	CACTGGTGGAAGAACAAGACGCGAACTT	28		0	46.4286	GTTCCAAGTCTCTTGTGATGTTGAAGCT ||--|-|---||||||--||-----|----------------------------- CACTGGTGGAAGAACAAGACGCGAACTT	0	1892	42.8571	GTTCCAAGTCTCTTGTGATGTTGAAGCT	28
456	1465	50	CACTGGTGGAAGAACAAGACGCGAACTT	28		0	46.4286	CACTGGTGGAAGAACAAGACGCGAACTT -||--|-|---||||||--||-----|---------------------------- TGTTCCAAGTCTCTTGTGATGTTGAAGC	0	1893	42.8571	TGTTCCAAGTCTCTTGTGATGTTGAAGC	28
462	1465	50	CACTGGTGGAAGAACAAGACGCGAACTT	28	gb|KU725665.1|	64.2857	42.8571	CACTGGTGGAAGAACAAGACGCGAACTT -------||--|-|---||||||--||---------------------------- CTTGTCTGTTCCAAGTCTCTTGTGATGT	0	1899	42.8571	CTTGTCTGTTCCAAGTCTCTTGTGATGT	28
471	7194	50	GTTGAAAATCACCACCATGCCGCAATGC	28		0	35.7143	GTTGAAAATCACCACCATGCCGCAATGC ------||||-||---|||-------|---------------------------- TATCAACAACATTATTTGGCCTAGTTGT	0	7637	32.1429	TATCAACAACATTATTTGGCCTAGTTGT	28
472	7194	50	GTTGAAAATCACCACCATGCCGCAATGC	28		0	35.7143	GTTGAAAATCACCACCATGCCGCAATGC -------||||-||---|||-------|--------------------------- GTATCAACAACATTATTTGGCCTAGTTG	0	7638	35.7143	GTATCAACAACATTATTTGGCCTAGTTG	28
473	7194	50	GTTGAAAATCACCACCATGCCGCAATGC	28		0	32.1429	GTTGAAAATCACCACCATGCCGCAATGC --------||||-||---|||---------------------------------- AGTATCAACAACATTATTTGGCCTAGTT	0	7639	32.1429	AGTATCAACAACATTATTTGGCCTAGTT	28
474	7194	50	GTTGAAAATCACCACCATGCCGCAATGC	28		0	32.1429	GTTGAAAATCACCACCATGCCGCAATGC ---------||||-||---|||--------------------------------- TAGTATCAACAACATTATTTGGCCTAGT	0	7640	32.1429	TAGTATCAACAACATTATTTGGCCTAGT	28
475	7194	50	GTTGAAAATCACCACCATGCCGCAATGC	28		0	35.7143	GTTGAAAATCACCACCATGCCGCAATGC -------||||-|------||---|-||--------------------------- GATCCGGTTTATTACAACAACTATGATA	0	7641	32.1429	ATAGTATCAACAACATTATTTGGCCTAG	28
478	7194	50	GTTGAAAATCACCACCATGCCGCAATGC	28		0	42.8571	CCGGTTTATTACAACAACTATGATACGT -----||||-|------||---|-||||--------------------------- GTTGAAAATCACCACCATGCCGCAATGC	0	7644	35.7143	TGCATAGTATCAACAACATTATTTGGCC	28
479	7194	50	GTTGAAAATCACCACCATGCCGCAATGC	28		0	42.8571	CGGTTTATTACAACAACTATGATACGTG -----||||-|------||---|-||||--------------------------- GTTGAAAATCACCACCATGCCGCAATGC	0	7645	35.7143	GTGCATAGTATCAACAACATTATTTGGC	28
480	7194	50	GTTGAAAATCACCACCATGCCGCAATGC	28		0	42.8571	GGTTTATTACAACAACTATGATACGTGT -----||||-|------||---|-||||--------------------------- GTTGAAAATCACCACCATGCCGCAATGC	0	7646	32.1429	TGTGCATAGTATCAACAACATTATTTGG	28
484	7194	50	GTTGAAAATCACCACCATGCCGCAATGC	28		0	39.2857	GTTGAAAATCACCACCATGCCGCAATGC --------|||||-|-|---|||----|--------------------------- TATTACAACAACTATGATACGTGTAGTG	0	7650	32.1429	GTGATGTGCATAGTATCAACAACATTAT	28
485	7194	50	GTTGAAAATCACCACCATGCCGCAATGC	28		0	39.2857	GTTGAAAATCACCACCATGCCGCAATGC ----||||---||------||---|-||--------------------------- ATTACAACAACTATGATACGTGTAGTGT	0	7651	32.1429	TGTGATGTGCATAGTATCAACAACATTA	28
486	7194	50	GTTGAAAATCACCACCATGCCGCAATGC	28		0	42.8571	GTTGAAAATCACCACCATGCCGCAATGC ------|||||-|-|---|||----|-|--------------------------- TTACAACAACTATGATACGTGTAGTGTC	0	7652	35.7143	CTGTGATGTGCATAGTATCAACAACATT	28
487	7194	50	GTTGAAAATCACCACCATGCCGCAATGC	28		0	42.8571	GTTGAAAATCACCACCATGCCGCAATGC -----|||||-|-|---|||----|-|---------------------------- TACAACAACTATGATACGTGTAGTGTCT	0	7653	35.7143	TCTGTGATGTGCATAGTATCAACAACAT	28
488	7194	50	GTTGAAAATCACCACCATGCCGCAATGC	28		0	42.8571	GTTGAAAATCACCACCATGCCGCAATGC ----|||||-|-|---|||----|-|----------------------------- ACAACAACTATGATACGTGTAGTGTCTA	0	7654	35.7143	ATCTGTGATGTGCATAGTATCAACAACA	28
489	7194	50	GTTGAAAATCACCACCATGCCGCAATGC	28		0	42.8571	GTTGAAAATCACCACCATGCCGCAATGC ||||---||------||---|-||---|--------------------------- CAACAACTATGATACGTGTAGTGTCTAG	0	7655	39.2857	GATCTGTGATGTGCATAGTATCAACAAC	28
490	7194	50	GTTGAAAATCACCACCATGCCGCAATGC	28		0	42.8571	GTTGAAAATCACCACCATGCCGCAATGC --|||||-|-|---|||----|-|------------------------------- AACAACTATGATACGTGTAGTGTCTAGG	0	7656	39.2857	GGATCTGTGATGTGCATAGTATCAACAA	28
491	7194	50	GTTGAAAATCACCACCATGCCGCAATGC	28	gb|JQ922560.1|	60.7143	42.8571	GTTGAAAATCACCACCATGCCGCAATGC -|||||-|-|---|||----|-|-------------------------------- ACAACTATGATACGTGTAGTGTCTAGGA	0	7657	39.2857	AGGATCTGTGATGTGCATAGTATCAACA	28
492	7194	50	GTTGAAAATCACCACCATGCCGCAATGC	28	gb|JQ922560.1|	64.2857	46.4286	GTTGAAAATCACCACCATGCCGCAATGC |||||-|-|---|||----|-|-----|--------------------------- CAACTATGATACGTGTAGTGTCTAGGAG	0	7658	42.8571	GAGGATCTGTGATGTGCATAGTATCAAC	28
250	4386	32.1429	GTTTCTTATAGCAGAAAACAAAATCTGG	28	gb|KJ831223.1|	64.2857	39.2857	GTTTCTTATAGCAGAAAACAAAATCTGG --|---|--|--||-||-||-||-------------------------------- TGAGGCACCAGAGTGTTCTGCTTCTTCT	0	4608	50	TGAGGCACCAGAGTGTTCTGCTTCTTCT	28
251	4386	32.1429	GTTTCTTATAGCAGAAAACAAAATCTGG	28	gb|KJ831223.1|	64.2857	39.2857	GTTTCTTATAGCAGAAAACAAAATCTGG ---|---|--|--||-||-||-||------------------------------- GTGAGGCACCAGAGTGTTCTGCTTCTTC	0	4609	53.5714	GTGAGGCACCAGAGTGTTCTGCTTCTTC	28
252	4386	32.1429	GTTTCTTATAGCAGAAAACAAAATCTGG	28	gb|KJ831223.1|	64.2857	39.2857	GTTTCTTATAGCAGAAAACAAAATCTGG ----|---|--|--||-||-||-||------------------------------ TGTGAGGCACCAGAGTGTTCTGCTTCTT	0	4610	50	TGTGAGGCACCAGAGTGTTCTGCTTCTT	28
253	4386	32.1429	GTTTCTTATAGCAGAAAACAAAATCTGG	28	gb|KJ831223.1|	64.2857	39.2857	GTTTCTTATAGCAGAAAACAAAATCTGG -----|---|--|--||-||-||-||----------------------------- GTGTGAGGCACCAGAGTGTTCTGCTTCT	0	4611	53.5714	GTGTGAGGCACCAGAGTGTTCTGCTTCT	28
254	4386	32.1429	GTTTCTTATAGCAGAAAACAAAATCTGG	28	gb|KJ831223.1|	64.2857	39.2857	GTTTCTTATAGCAGAAAACAAAATCTGG ------|---|--|--||-||-||-||---------------------------- TGTGTGAGGCACCAGAGTGTTCTGCTTC	2	4612	53.5714	TGTGTGAGGCACCAGAGTGTTCTGCTTC	28
256	4386	32.1429	GTTTCTTATAGCAGAAAACAAAATCTGG	28	gb|KJ831223.1|	64.2857	35.7143	GTTTCTTATAGCAGAAAACAAAATCTGG --------|---|--|--||-||-||-|--------------------------- GTTGTGTGAGGCACCAGAGTGTTCTGCT	0	4614	53.5714	GTTGTGTGAGGCACCAGAGTGTTCTGCT	28
257	4386	32.1429	GTTTCTTATAGCAGAAAACAAAATCTGG	28	gb|KJ831223.1|	64.2857	35.7143	GTTTCTTATAGCAGAAAACAAAATCTGG ---------|-|--|----||-|-||||--------------------------- CGTCTTGTGAGACCACGGAGTGTGTTGT	1	4615	53.5714	TGTTGTGTGAGGCACCAGAGTGTTCTGC	28
258	4386	32.1429	GTTTCTTATAGCAGAAAACAAAATCTGG	28	gb|HM181971.1|	60.7143	35.7143	ATGTTGTGTGAGGCACCAGAGTGTTCTG ------||-|-||-|---|----|||----------------------------- GTTTCTTATAGCAGAAAACAAAATCTGG	0	4616	50	ATGTTGTGTGAGGCACCAGAGTGTTCTG	28
259	4386	32.1429	GTTTCTTATAGCAGAAAACAAAATCTGG	28	gb|HM181971.1|	60.7143	39.2857	GTTTCTTATAGCAGAAAACAAAATCTGG -------|-|--|----||-|-||||-|--------------------------- TCTTGTGAGACCACGGAGTGTGTTGTAT	0	4617	46.4286	TATGTTGTGTGAGGCACCAGAGTGTTCT	28
260	4386	32.1429	GTTTCTTATAGCAGAAAACAAAATCTGG	28	gb|HM181971.1|	60.7143	39.2857	GTTTCTTATAGCAGAAAACAAAATCTGG --------|---||---|-||||-||-|--------------------------- CTTGTGAGACCACGGAGTGTGTTGTATA	0	4618	46.4286	ATATGTTGTGTGAGGCACCAGAGTGTTC	28
261	4386	32.1429	GTTTCTTATAGCAGAAAACAAAATCTGG	28	gb|HM181971.1|	60.7143	42.8571	GTTTCTTATAGCAGAAAACAAAATCTGG -----|-|--|----||-|-||||-|-|--------------------------- TTGTGAGACCACGGAGTGTGTTGTATAA	1	4619	42.8571	AATATGTTGTGTGAGGCACCAGAGTGTT	28
262	4386	32.1429	GTTTCTTATAGCAGAAAACAAAATCTGG	28	gb|HM181971.1|	60.7143	42.8571	GTTTCTTATAGCAGAAAACAAAATCTGG ----|-|--|----||-|-||||-|-|---------------------------- TGTGAGACCACGGAGTGTGTTGTATAAT	0	4620	42.8571	TAATATGTTGTGTGAGGCACCAGAGTGT	28
263	4386	32.1429	GTTTCTTATAGCAGAAAACAAAATCTGG	28	gb|HM181971.1|	60.7143	42.8571	GTTTCTTATAGCAGAAAACAAAATCTGG ---|-|--|----||-|-||||-|-|----------------------------- GTGAGACCACGGAGTGTGTTGTATAATC	2	4621	46.4286	CTAATATGTTGTGTGAGGCACCAGAGTG	28
264	4386	32.1429	GTTTCTTATAGCAGAAAACAAAATCTGG	28	gb|HM181971.1|	60.7143	42.8571	ACTAATATGTTGTGTGAGGCACCAGAGT -----|-||---|-||-|||-----|||--------------------------- GTTTCTTATAGCAGAAAACAAAATCTGG	1	4622	42.8571	ACTAATATGTTGTGTGAGGCACCAGAGT	28
265	4386	32.1429	GTTTCTTATAGCAGAAAACAAAATCTGG	28	gb|HM181971.1|	60.7143	46.4286	GTTTCTTATAGCAGAAAACAAAATCTGG -|-|--|----||-|-||||-|-|---|--------------------------- GAGACCACGGAGTGTGTTGTATAATCAC	0	4623	46.4286	CACTAATATGTTGTGTGAGGCACCAGAG	28
266	4386	32.1429	GTTTCTTATAGCAGAAAACAAAATCTGG	28	gb|HM181971.1|	60.7143	46.4286	AGACCACGGAGTGTGTTGTATAATCACC -|-|--|----||-|-||||-|-|---|--------------------------- GTTTCTTATAGCAGAAAACAAAATCTGG	2	4624	46.4286	CCACTAATATGTTGTGTGAGGCACCAGA	28
267	4386	32.1429	GTTTCTTATAGCAGAAAACAAAATCTGG	28	gb|HM181971.1|	60.7143	42.8571	TCCACTAATATGTTGTGTGAGGCACCAG -----|-||---|-||-|||-----|||--------------------------- GTTTCTTATAGCAGAAAACAAAATCTGG	1	4625	46.4286	TCCACTAATATGTTGTGTGAGGCACCAG	28
268	4386	32.1429	GTTTCTTATAGCAGAAAACAAAATCTGG	28	gb|HM181971.1|	60.7143	42.8571	CTCCACTAATATGTTGTGTGAGGCACCA -----|-||---|-||-|||-----|||--------------------------- GTTTCTTATAGCAGAAAACAAAATCTGG	0	4626	46.4286	CTCCACTAATATGTTGTGTGAGGCACCA	28
269	4386	32.1429	GTTTCTTATAGCAGAAAACAAAATCTGG	28	gb|HM181971.1|	60.7143	46.4286	CCTCCACTAATATGTTGTGTGAGGCACC |----|-||---|-||-|||-----|||--------------------------- GTTTCTTATAGCAGAAAACAAAATCTGG	2	4627	50	CCTCCACTAATATGTTGTGTGAGGCACC	28
270	4386	32.1429	GTTTCTTATAGCAGAAAACAAAATCTGG	28	gb|HM181971.1|	60.7143	42.8571	ACCTCCACTAATATGTTGTGTGAGGCAC -|-------|--|-|-||||-|-||-|---------------------------- GTTTCTTATAGCAGAAAACAAAATCTGG	1	4628	46.4286	ACCTCCACTAATATGTTGTGTGAGGCAC	28
271	4386	32.1429	GTTTCTTATAGCAGAAAACAAAATCTGG	28	gb|HM181971.1|	60.7143	42.8571	GACCTCCACTAATATGTTGTGTGAGGCA -|-------|--|-|-||||-|-||-|---------------------------- GTTTCTTATAGCAGAAAACAAAATCTGG	0	4629	46.4286	GACCTCCACTAATATGTTGTGTGAGGCA	28
272	4386	32.1429	GTTTCTTATAGCAGAAAACAAAATCTGG	28	gb|HM181971.1|	60.7143	42.8571	GTTTCTTATAGCAGAAAACAAAATCTGG --|-------|--|-|-||||-|-||-|--------------------------- GGACCTCCACTAATATGTTGTGTGAGGC	0	4630	50	GGACCTCCACTAATATGTTGTGTGAGGC	28
273	4386	32.1429	GTTTCTTATAGCAGAAAACAAAATCTGG	28	gb|HM181971.1|	60.7143	39.2857	GTTTCTTATAGCAGAAAACAAAATCTGG ---|-------|--|-|-||||-|-||---------------------------- TGGACCTCCACTAATATGTTGTGTGAGG	0	4631	46.4286	TGGACCTCCACTAATATGTTGTGTGAGG	28
274	4386	32.1429	GTTTCTTATAGCAGAAAACAAAATCTGG	28	gb|HM181971.1|	60.7143	39.2857	GTTTCTTATAGCAGAAAACAAAATCTGG ----|-------|--|-|-||||-|-||--------------------------- TTGGACCTCCACTAATATGTTGTGTGAG	0	4632	42.8571	TTGGACCTCCACTAATATGTTGTGTGAG	28
275	4386	32.1429	GTTTCTTATAGCAGAAAACAAAATCTGG	28	MK728873.1	64.2857	35.7143	CTTGGACCTCCACTAATATGTTGTGTGA ----|-|--||--||--|-|-||-------------------------------- GTTTCTTATAGCAGAAAACAAAATCTGG	2	4633	42.8571	CTTGGACCTCCACTAATATGTTGTGTGA	28
332	4386	32.1429	GTTTCTTATAGCAGAAAACAAAATCTGG	28	gb|HM181971.1|	60.7143	42.8571	GTTTCTTATAGCAGAAAACAAAATCTGG ----||-|--||-|||-|--|-|-|------------------------------ GGAGAATGGTTAGCGTGTCATCTCTCTC	0	4690	50	GGAGAATGGTTAGCGTGTCATCTCTCTC	28
333	4386	32.1429	GTTTCTTATAGCAGAAAACAAAATCTGG	28	gb|HM181971.1|	60.7143	42.8571	GTTTCTTATAGCAGAAAACAAAATCTGG -----||-|--||-|||-|--|-|-|----------------------------- AGGAGAATGGTTAGCGTGTCATCTCTCT	0	4691	46.4286	AGGAGAATGGTTAGCGTGTCATCTCTCT	28
334	4386	32.1429	GTTTCTTATAGCAGAAAACAAAATCTGG	28	gb|HM181971.1|	60.7143	42.8571	AAGGAGAATGGTTAGCGTGTCATCTCTC --|||-|-|--|--|---||-|-|---|--------------------------- GTTTCTTATAGCAGAAAACAAAATCTGG	0	4692	46.4286	AAGGAGAATGGTTAGCGTGTCATCTCTC	28
338	4386	32.1429	GTTTCTTATAGCAGAAAACAAAATCTGG	28	gb|KM012174.1|	64.2857	39.2857	GTTTCTTATAGCAGAAAACAAAATCTGG ----|||-|-|--|--|---||-|-|----------------------------- CTTTAAGGAGAATGGTTAGCGTGTCATC	2	4696	42.8571	CTTTAAGGAGAATGGTTAGCGTGTCATC	28
339	4386	32.1429	GTTTCTTATAGCAGAAAACAAAATCTGG	28	gb|KM012174.1|	64.2857	39.2857	GTTTCTTATAGCAGAAAACAAAATCTGG -----|||-|-|--|--|---||-|-|---------------------------- GCTTTAAGGAGAATGGTTAGCGTGTCAT	1	4697	42.8571	GCTTTAAGGAGAATGGTTAGCGTGTCAT	28
343	4386	32.1429	GTTTCTTATAGCAGAAAACAAAATCTGG	28	gb|KM012174.1|	64.2857	35.7143	GTTTCTTATAGCAGAAAACAAAATCTGG -----|--|---|--|---|||--||-|--------------------------- GTGCGATTGGTAAGAGGAATTTCGTTGA	0	4701	42.8571	AGTTGCTTTAAGGAGAATGGTTAGCGTG	28
344	4386	32.1429	GTTTCTTATAGCAGAAAACAAAATCTGG	28	gb|KM012170.1|	64.2857	39.2857	GTTTCTTATAGCAGAAAACAAAATCTGG ----|--|---|--|---|||--||-||--------------------------- TGCGATTGGTAAGAGGAATTTCGTTGAG	0	4702	42.8571	GAGTTGCTTTAAGGAGAATGGTTAGCGT	28
356	4386	32.1429	GTTTCTTATAGCAGAAAACAAAATCTGG	28	gb|HM181971.1|	60.7143	42.8571	AAACTGCTAGCAGAGTTGCTTTAAGGAG -||----||-|----||--|||-||------------------------------ GTTTCTTATAGCAGAAAACAAAATCTGG	0	4714	42.8571	AAACTGCTAGCAGAGTTGCTTTAAGGAG	28
357	4386	32.1429	GTTTCTTATAGCAGAAAACAAAATCTGG	28	gb|HM181971.1|	60.7143	42.8571	GTTTCTTATAGCAGAAAACAAAATCTGG --||----||-|----||--|||-||----------------------------- GAAACTGCTAGCAGAGTTGCTTTAAGGA	1	4715	42.8571	GAAACTGCTAGCAGAGTTGCTTTAAGGA	28
363	4386	32.1429	GTTTCTTATAGCAGAAAACAAAATCTGG	28	MH891769.1	64.2857	35.7143	GTTTCTTATAGCAGAAAACAAAATCTGG -------|||--||||||---------|--------------------------- TTCGTTGAGACGATCGTCAAAGTCCCCA	1	4721	50	ACCCCTGAAACTGCTAGCAGAGTTGCTT	28
364	4386	32.1429	GTTTCTTATAGCAGAAAACAAAATCTGG	28	MH891769.1	64.2857	35.7143	GTTTCTTATAGCAGAAAACAAAATCTGG ------|||--||||||---------|---------------------------- TCGTTGAGACGATCGTCAAAGTCCCCAC	0	4722	53.5714	CACCCCTGAAACTGCTAGCAGAGTTGCT	28
264	4372	35.7143	AAACCACTAACCATGTTTCTTATAGCAG	28	gb|KJ831223.1|	64.2857	35.7143	AAACCACTAACCATGTTTCTTATAGCAG -----||-|-----||--||-|-|-|----------------------------- TCTTCTTCGTCTTGTGAGACCACGGAGT	0	4608	50	TGAGGCACCAGAGTGTTCTGCTTCTTCT	28
265	4372	35.7143	AAACCACTAACCATGTTTCTTATAGCAG	28	gb|KJ831223.1|	64.2857	35.7143	AAACCACTAACCATGTTTCTTATAGCAG ----||-|-----||--||-|-|-|------------------------------ CTTCTTCGTCTTGTGAGACCACGGAGTG	0	4609	53.5714	GTGAGGCACCAGAGTGTTCTGCTTCTTC	28
266	4372	35.7143	AAACCACTAACCATGTTTCTTATAGCAG	28	gb|KJ831223.1|	64.2857	35.7143	TGTGAGGCACCAGAGTGTTCTGCTTCTT -----||---||-||-|------||--|--------------------------- AAACCACTAACCATGTTTCTTATAGCAG	0	4610	50	TGTGAGGCACCAGAGTGTTCTGCTTCTT	28
267	4372	35.7143	AAACCACTAACCATGTTTCTTATAGCAG	28	gb|KJ831223.1|	64.2857	39.2857	GTGTGAGGCACCAGAGTGTTCTGCTTCT ----|||---||-||-|------||--|--------------------------- AAACCACTAACCATGTTTCTTATAGCAG	0	4611	53.5714	GTGTGAGGCACCAGAGTGTTCTGCTTCT	28
268	4372	35.7143	AAACCACTAACCATGTTTCTTATAGCAG	28	gb|KJ831223.1|	64.2857	42.8571	AAACCACTAACCATGTTTCTTATAGCAG -||-|-----||--||-|-|-|----||--------------------------- CTTCGTCTTGTGAGACCACGGAGTGTGT	1	4612	53.5714	TGTGTGAGGCACCAGAGTGTTCTGCTTC	28
270	4372	35.7143	AAACCACTAACCATGTTTCTTATAGCAG	28	gb|KJ831223.1|	64.2857	42.8571	GTTGTGTGAGGCACCAGAGTGTTCTGCT --|-|||---||-||-|------||--|--------------------------- AAACCACTAACCATGTTTCTTATAGCAG	0	4614	53.5714	GTTGTGTGAGGCACCAGAGTGTTCTGCT	28
271	4372	35.7143	AAACCACTAACCATGTTTCTTATAGCAG	28	gb|KJ831223.1|	64.2857	46.4286	TGTTGTGTGAGGCACCAGAGTGTTCTGC |-|-|||---||-||-|------||--|--------------------------- AAACCACTAACCATGTTTCTTATAGCAG	1	4615	53.5714	TGTTGTGTGAGGCACCAGAGTGTTCTGC	28
272	4372	35.7143	AAACCACTAACCATGTTTCTTATAGCAG	28		0	42.8571	AAACCACTAACCATGTTTCTTATAGCAG -|-|-|||---||-||-|------||----------------------------- ATGTTGTGTGAGGCACCAGAGTGTTCTG	0	4616	50	ATGTTGTGTGAGGCACCAGAGTGTTCTG	28
273	4372	35.7143	AAACCACTAACCATGTTTCTTATAGCAG	28		0	42.8571	AAACCACTAACCATGTTTCTTATAGCAG --|-|-|||---||-||-|------||---------------------------- TATGTTGTGTGAGGCACCAGAGTGTTCT	0	4617	46.4286	TATGTTGTGTGAGGCACCAGAGTGTTCT	28
274	4372	35.7143	AAACCACTAACCATGTTTCTTATAGCAG	28		0	42.8571	AAACCACTAACCATGTTTCTTATAGCAG ---|-|-|||---||-||-|------||--------------------------- ATATGTTGTGTGAGGCACCAGAGTGTTC	0	4618	46.4286	ATATGTTGTGTGAGGCACCAGAGTGTTC	28
275	4372	35.7143	AAACCACTAACCATGTTTCTTATAGCAG	28		0	39.2857	AAACCACTAACCATGTTTCTTATAGCAG ----|-|-|||---||-||-|------|--------------------------- AATATGTTGTGTGAGGCACCAGAGTGTT	1	4619	42.8571	AATATGTTGTGTGAGGCACCAGAGTGTT	28
276	4372	35.7143	AAACCACTAACCATGTTTCTTATAGCAG	28		0	35.7143	AAACCACTAACCATGTTTCTTATAGCAG ---|-||-||--||---||----|------------------------------- TAATATGTTGTGTGAGGCACCAGAGTGT	0	4620	42.8571	TAATATGTTGTGTGAGGCACCAGAGTGT	28
277	4372	35.7143	AAACCACTAACCATGTTTCTTATAGCAG	28		0	35.7143	AAACCACTAACCATGTTTCTTATAGCAG ----|-||-||--||---||----|------------------------------ CTAATATGTTGTGTGAGGCACCAGAGTG	1	4621	46.4286	CTAATATGTTGTGTGAGGCACCAGAGTG	28
278	4372	35.7143	AAACCACTAACCATGTTTCTTATAGCAG	28		0	35.7143	AAACCACTAACCATGTTTCTTATAGCAG -----|-||-||--||---||----|----------------------------- ACTAATATGTTGTGTGAGGCACCAGAGT	1	4622	42.8571	ACTAATATGTTGTGTGAGGCACCAGAGT	28
279	4372	35.7143	AAACCACTAACCATGTTTCTTATAGCAG	28		0	35.7143	AAACCACTAACCATGTTTCTTATAGCAG ------|-||-||--||---||----|---------------------------- CACTAATATGTTGTGTGAGGCACCAGAG	0	4623	46.4286	CACTAATATGTTGTGTGAGGCACCAGAG	28
280	4372	35.7143	AAACCACTAACCATGTTTCTTATAGCAG	28		0	35.7143	AAACCACTAACCATGTTTCTTATAGCAG -------|-||-||--||---||----|--------------------------- CCACTAATATGTTGTGTGAGGCACCAGA	1	4624	46.4286	CCACTAATATGTTGTGTGAGGCACCAGA	28
281	4372	35.7143	AAACCACTAACCATGTTTCTTATAGCAG	28		0	35.7143	AAACCACTAACCATGTTTCTTATAGCAG ----------|-|-|||---||-||-|---------------------------- TCCACTAATATGTTGTGTGAGGCACCAG	1	4625	46.4286	TCCACTAATATGTTGTGTGAGGCACCAG	28
282	4372	35.7143	AAACCACTAACCATGTTTCTTATAGCAG	28		0	39.2857	AAACCACTAACCATGTTTCTTATAGCAG ------||-||------|-|||--|-||--------------------------- ACCACGGAGTGTGTTGTATAATCACCTC	0	4626	46.4286	CTCCACTAATATGTTGTGTGAGGCACCA	28
283	4372	35.7143	AAACCACTAACCATGTTTCTTATAGCAG	28		0	39.2857	AAACCACTAACCATGTTTCTTATAGCAG -------|||--|-|||-||--|----|--------------------------- CCACGGAGTGTGTTGTATAATCACCTCC	1	4627	50	CCTCCACTAATATGTTGTGTGAGGCACC	28
284	4372	35.7143	AAACCACTAACCATGTTTCTTATAGCAG	28		0	39.2857	AAACCACTAACCATGTTTCTTATAGCAG ------|||--|-|||-||--|----|---------------------------- CACGGAGTGTGTTGTATAATCACCTCCA	1	4628	46.4286	ACCTCCACTAATATGTTGTGTGAGGCAC	28
285	4372	35.7143	AAACCACTAACCATGTTTCTTATAGCAG	28		0	39.2857	AAACCACTAACCATGTTTCTTATAGCAG -----|||--|-|||-||--|----|----------------------------- ACGGAGTGTGTTGTATAATCACCTCCAG	0	4629	46.4286	GACCTCCACTAATATGTTGTGTGAGGCA	28
286	4372	35.7143	AAACCACTAACCATGTTTCTTATAGCAG	28		0	39.2857	AAACCACTAACCATGTTTCTTATAGCAG ----|||--|-|||-||--|----|------------------------------ CGGAGTGTGTTGTATAATCACCTCCAGG	0	4630	50	GGACCTCCACTAATATGTTGTGTGAGGC	28
287	4372	35.7143	AAACCACTAACCATGTTTCTTATAGCAG	28		0	39.2857	GGAGTGTGTTGTATAATCACCTCCAGGT ----|||--|-|||-||--|----|------------------------------ AAACCACTAACCATGTTTCTTATAGCAG	0	4631	46.4286	TGGACCTCCACTAATATGTTGTGTGAGG	28
288	4372	35.7143	AAACCACTAACCATGTTTCTTATAGCAG	28	MK728873.1	60.7143	39.2857	GAGTGTGTTGTATAATCACCTCCAGGTT ----|||--|-|||-||--|----|------------------------------ AAACCACTAACCATGTTTCTTATAGCAG	0	4632	42.8571	TTGGACCTCCACTAATATGTTGTGTGAG	28
289	4372	35.7143	AAACCACTAACCATGTTTCTTATAGCAG	28	MK728873.1	64.2857	39.2857	AGTGTGTTGTATAATCACCTCCAGGTTC ----|||--|-|||-||--|----|------------------------------ AAACCACTAACCATGTTTCTTATAGCAG	1	4633	42.8571	CTTGGACCTCCACTAATATGTTGTGTGA	28
346	4372	35.7143	AAACCACTAACCATGTTTCTTATAGCAG	28		0	42.8571	AAACCACTAACCATGTTTCTTATAGCAG ----------|--|-||||||||--|-|--------------------------- CTCTCTCTACTGTGCGATTGGTAAGAGG	0	4690	50	GGAGAATGGTTAGCGTGTCATCTCTCTC	28
347	4372	35.7143	AAACCACTAACCATGTTTCTTATAGCAG	28		0	46.4286	AAACCACTAACCATGTTTCTTATAGCAG ---------|--|-||||||||--|-||--------------------------- TCTCTCTACTGTGCGATTGGTAAGAGGA	0	4691	46.4286	AGGAGAATGGTTAGCGTGTCATCTCTCT	28
348	4372	35.7143	AAACCACTAACCATGTTTCTTATAGCAG	28		0	50	AAACCACTAACCATGTTTCTTATAGCAG --------|--|-||||||||--|-|||--------------------------- CTCTCTACTGTGCGATTGGTAAGAGGAA	0	4692	46.4286	AAGGAGAATGGTTAGCGTGTCATCTCTC	28
352	4372	35.7143	AAACCACTAACCATGTTTCTTATAGCAG	28	gb|KM012174.1|	64.2857	60.7143	AAACCACTAACCATGTTTCTTATAGCAG ----|--|-||||||||--|-||||-||--------------------------- CTACTGTGCGATTGGTAAGAGGAATTTC	1	4696	42.8571	CTTTAAGGAGAATGGTTAGCGTGTCATC	28
353	4372	35.7143	AAACCACTAACCATGTTTCTTATAGCAG	28	gb|KM012174.1|	64.2857	64.2857	AAACCACTAACCATGTTTCTTATAGCAG ---|--|-||||||||--|-||||-|||--------------------------- TACTGTGCGATTGGTAAGAGGAATTTCG	1	4697	42.8571	GCTTTAAGGAGAATGGTTAGCGTGTCAT	28
357	4372	35.7143	AAACCACTAACCATGTTTCTTATAGCAG	28	gb|KM012174.1|	64.2857	64.2857	GTGCGATTGGTAAGAGGAATTTCGTTGA ----|-||||||||--|-||||-||||---------------------------- AAACCACTAACCATGTTTCTTATAGCAG	0	4701	42.8571	AGTTGCTTTAAGGAGAATGGTTAGCGTG	28
358	4372	35.7143	AAACCACTAACCATGTTTCTTATAGCAG	28	gb|KM012170.1|	64.2857	64.2857	TGCGATTGGTAAGAGGAATTTCGTTGAG ----|-||||||||--|-||||-||||---------------------------- AAACCACTAACCATGTTTCTTATAGCAG	0	4702	42.8571	GAGTTGCTTTAAGGAGAATGGTTAGCGT	28
370	4372	35.7143	AAACCACTAACCATGTTTCTTATAGCAG	28		0	46.4286	GAGGAATTTCGTTGAGACGATCGTCAAA ---|--||-|-------|||--||||||--------------------------- AAACCACTAACCATGTTTCTTATAGCAG	0	4714	42.8571	AAACTGCTAGCAGAGTTGCTTTAAGGAG	28
371	4372	35.7143	AAACCACTAACCATGTTTCTTATAGCAG	28		0	42.8571	AGGAATTTCGTTGAGACGATCGTCAAAG ------||-|-------|||--||||||--------------------------- AAACCACTAACCATGTTTCTTATAGCAG	1	4715	42.8571	GAAACTGCTAGCAGAGTTGCTTTAAGGA	28
377	4372	35.7143	AAACCACTAACCATGTTTCTTATAGCAG	28	MH891769.1	64.2857	39.2857	AAACCACTAACCATGTTTCTTATAGCAG ||-|-|||---|--|----||---|------------------------------ TTCGTTGAGACGATCGTCAAAGTCCCCA	1	4721	50	ACCCCTGAAACTGCTAGCAGAGTTGCTT	28
378	4372	35.7143	AAACCACTAACCATGTTTCTTATAGCAG	28	MH891769.1	64.2857	39.2857	TCGTTGAGACGATCGTCAAAGTCCCCAC -----|--|||--||-|-----|--|||--------------------------- AAACCACTAACCATGTTTCTTATAGCAG	0	4722	53.5714	CACCCCTGAAACTGCTAGCAGAGTTGCT	28
143	3904	35.7143	CAATTGACATGGAATGATCTGATCAGAT	28		0	35.7143	CAATTGACATGGAATGATCTGATCAGAT --|--|----||-|--|-|-|-||------------------------------- GTTACAAACGACATCCCGATAATAAAGC	0	4019	39.2857	CGAAATAATAGCCCTACAGCAAACATTG	28
144	3904	35.7143	CAATTGACATGGAATGATCTGATCAGAT	28		0	35.7143	CAATTGACATGGAATGATCTGATCAGAT -|--|----||-|--|-|-|-||-------------------------------- TTACAAACGACATCCCGATAATAAAGCG	0	4020	39.2857	GCGAAATAATAGCCCTACAGCAAACATT	28
145	3904	35.7143	CAATTGACATGGAATGATCTGATCAGAT	28		0	35.7143	CAATTGACATGGAATGATCTGATCAGAT ----|||---|-|----||----||--|--------------------------- TACAAACGACATCCCGATAATAAAGCGT	0	4021	39.2857	TGCGAAATAATAGCCCTACAGCAAACAT	28
146	3904	35.7143	CAATTGACATGGAATGATCTGATCAGAT	28		0	35.7143	CAATTGACATGGAATGATCTGATCAGAT ---|||---|-|----||----||--|---------------------------- ACAAACGACATCCCGATAATAAAGCGTC	0	4022	42.8571	CTGCGAAATAATAGCCCTACAGCAAACA	28
147	3904	35.7143	CAATTGACATGGAATGATCTGATCAGAT	28		0	35.7143	CAAACGACATCCCGATAATAAAGCGTCT ---|||---|-|----||----||--|---------------------------- CAATTGACATGGAATGATCTGATCAGAT	0	4023	42.8571	TCTGCGAAATAATAGCCCTACAGCAAAC	28
148	3904	35.7143	CAATTGACATGGAATGATCTGATCAGAT	28		0	35.7143	AAACGACATCCCGATAATAAAGCGTCTG ---|||---|-|----||----||--|---------------------------- CAATTGACATGGAATGATCTGATCAGAT	0	4024	42.8571	GTCTGCGAAATAATAGCCCTACAGCAAA	28
149	3904	35.7143	CAATTGACATGGAATGATCTGATCAGAT	28		0	35.7143	AACGACATCCCGATAATAAAGCGTCTGA ---|||---|-|----||----||--|---------------------------- CAATTGACATGGAATGATCTGATCAGAT	0	4025	42.8571	AGTCTGCGAAATAATAGCCCTACAGCAA	28
150	3904	35.7143	CAATTGACATGGAATGATCTGATCAGAT	28		0	35.7143	TAGTCTGCGAAATAATAGCCCTACAGCA -|---|||-----||-|||-|---------------------------------- CAATTGACATGGAATGATCTGATCAGAT	0	4026	42.8571	TAGTCTGCGAAATAATAGCCCTACAGCA	28
151	3904	35.7143	CAATTGACATGGAATGATCTGATCAGAT	28		0	35.7143	TTAGTCTGCGAAATAATAGCCCTACAGC -|---|||-----||-|||-|---------------------------------- CAATTGACATGGAATGATCTGATCAGAT	0	4027	42.8571	TTAGTCTGCGAAATAATAGCCCTACAGC	28
152	3904	35.7143	CAATTGACATGGAATGATCTGATCAGAT	28		0	35.7143	GTTAGTCTGCGAAATAATAGCCCTACAG --|-|-|-|-|---|--|-|----|--|--------------------------- CAATTGACATGGAATGATCTGATCAGAT	0	4028	42.8571	GTTAGTCTGCGAAATAATAGCCCTACAG	28
153	3904	35.7143	CAATTGACATGGAATGATCTGATCAGAT	28		0	35.7143	TGTTAGTCTGCGAAATAATAGCCCTACA --|-|-|-|-|---|--|-|----|--|--------------------------- CAATTGACATGGAATGATCTGATCAGAT	0	4029	39.2857	TGTTAGTCTGCGAAATAATAGCCCTACA	28
154	3904	35.7143	CAATTGACATGGAATGATCTGATCAGAT	28		0	35.7143	CAATTGACATGGAATGATCTGATCAGAT ----|---|||-----||-|||-|------------------------------- ATGTTAGTCTGCGAAATAATAGCCCTAC	0	4030	39.2857	ATGTTAGTCTGCGAAATAATAGCCCTAC	28
155	3904	35.7143	CAATTGACATGGAATGATCTGATCAGAT	28		0	35.7143	CAATTGACATGGAATGATCTGATCAGAT -----|---|||-----||-|||-|------------------------------ GATGTTAGTCTGCGAAATAATAGCCCTA	0	4031	39.2857	GATGTTAGTCTGCGAAATAATAGCCCTA	28
156	3904	35.7143	CAATTGACATGGAATGATCTGATCAGAT	28		0	35.7143	CAATTGACATGGAATGATCTGATCAGAT ------|---|||-----||-|||-|----------------------------- GGATGTTAGTCTGCGAAATAATAGCCCT	0	4032	42.8571	GGATGTTAGTCTGCGAAATAATAGCCCT	28
157	3904	35.7143	CAATTGACATGGAATGATCTGATCAGAT	28		0	35.7143	TGGATGTTAGTCTGCGAAATAATAGCCC ------||-|--|||-|---|-|----|--------------------------- CAATTGACATGGAATGATCTGATCAGAT	0	4033	42.8571	TGGATGTTAGTCTGCGAAATAATAGCCC	28
158	3904	35.7143	CAATTGACATGGAATGATCTGATCAGAT	28		0	39.2857	CTGGATGTTAGTCTGCGAAATAATAGCC -----|||-|--|||-|---|-|----|--------------------------- CAATTGACATGGAATGATCTGATCAGAT	0	4034	42.8571	CTGGATGTTAGTCTGCGAAATAATAGCC	28
159	3904	35.7143	CAATTGACATGGAATGATCTGATCAGAT	28		0	39.2857	TCTGGATGTTAGTCTGCGAAATAATAGC -----|||-|--|||-|---|-|----|--------------------------- CAATTGACATGGAATGATCTGATCAGAT	0	4035	39.2857	TCTGGATGTTAGTCTGCGAAATAATAGC	28
181	3904	35.7143	CAATTGACATGGAATGATCTGATCAGAT	28		0	39.2857	CAATTGTTAGAAGAAGAACTTCTCTGGA ---||-|||----------|||--|||---------------------------- CAATTGACATGGAATGATCTGATCAGAT	0	4057	35.7143	CAATTGTTAGAAGAAGAACTTCTCTGGA	28
182	3904	35.7143	CAATTGACATGGAATGATCTGATCAGAT	28		0	39.2857	CCAATTGTTAGAAGAAGAACTTCTCTGG ---||-|||----------|||--|||---------------------------- CAATTGACATGGAATGATCTGATCAGAT	0	4058	39.2857	CCAATTGTTAGAAGAAGAACTTCTCTGG	28
183	3904	35.7143	CAATTGACATGGAATGATCTGATCAGAT	28		0	39.2857	TCCAATTGTTAGAAGAAGAACTTCTCTG ---||-|||----------|||--|||---------------------------- CAATTGACATGGAATGATCTGATCAGAT	0	4059	35.7143	TCCAATTGTTAGAAGAAGAACTTCTCTG	28
184	3904	35.7143	CAATTGACATGGAATGATCTGATCAGAT	28		0	39.2857	CAATTGACATGGAATGATCTGATCAGAT ----||-|||----------|||--|||--------------------------- ATCCAATTGTTAGAAGAAGAACTTCTCT	0	4060	32.1429	ATCCAATTGTTAGAAGAAGAACTTCTCT	28
185	3904	35.7143	CAATTGACATGGAATGATCTGATCAGAT	28		0	35.7143	AATCCAATTGTTAGAAGAAGAACTTCTC ---|-|------|||--|||--|---|---------------------------- CAATTGACATGGAATGATCTGATCAGAT	0	4061	32.1429	AATCCAATTGTTAGAAGAAGAACTTCTC	28
186	3904	35.7143	CAATTGACATGGAATGATCTGATCAGAT	28		0	35.7143	CAATCCAATTGTTAGAAGAAGAACTTCT ---|-|------|||--|||--|---|---------------------------- CAATTGACATGGAATGATCTGATCAGAT	0	4062	32.1429	CAATCCAATTGTTAGAAGAAGAACTTCT	28
193	3904	35.7143	CAATTGACATGGAATGATCTGATCAGAT	28	gb|KX547316.1|	64.2857	35.7143	CAATTGACATGGAATGATCTGATCAGAT |---|---|---|-||---|||----|---------------------------- GAAGAAGATTGTTAACCTAACTCAGATC	0	4069	35.7143	CTAGACTCAATCCAATTGTTAGAAGAAG	28
196	3904	35.7143	CAATTGACATGGAATGATCTGATCAGAT	28		0	35.7143	CCACTAGACTCAATCCAATTGTTAGAAG ----|||--||---|----|-|--|--|--------------------------- CAATTGACATGGAATGATCTGATCAGAT	0	4072	39.2857	CCACTAGACTCAATCCAATTGTTAGAAG	28
197	3904	35.7143	CAATTGACATGGAATGATCTGATCAGAT	28		0	35.7143	GCCACTAGACTCAATCCAATTGTTAGAA ----|||--||---|----|-|--|--|--------------------------- CAATTGACATGGAATGATCTGATCAGAT	0	4073	39.2857	GCCACTAGACTCAATCCAATTGTTAGAA	28
198	3904	35.7143	CAATTGACATGGAATGATCTGATCAGAT	28	gb|KJ501457.1|	64.2857	35.7143	TGCCACTAGACTCAATCCAATTGTTAGA ----|||--||---|----|-|--|--|--------------------------- CAATTGACATGGAATGATCTGATCAGAT	0	4074	39.2857	TGCCACTAGACTCAATCCAATTGTTAGA	28
199	3904	35.7143	CAATTGACATGGAATGATCTGATCAGAT	28	gb|KJ501457.1|	64.2857	35.7143	CAATTGACATGGAATGATCTGATCAGAT |-|---|---|------|||--|---||--------------------------- GATTGTTAACCTAACTCAGATCACCGTA	0	4075	39.2857	ATGCCACTAGACTCAATCCAATTGTTAG	28
200	3904	35.7143	CAATTGACATGGAATGATCTGATCAGAT	28	gb|KJ501457.1|	64.2857	35.7143	CAATTGACATGGAATGATCTGATCAGAT ---||||||---||-----|---|------------------------------- ATTGTTAACCTAACTCAGATCACCGTAG	0	4076	39.2857	GATGCCACTAGACTCAATCCAATTGTTA	28
201	3904	35.7143	CAATTGACATGGAATGATCTGATCAGAT	28	gb|KJ501457.1|	64.2857	35.7143	CAATTGACATGGAATGATCTGATCAGAT --||||||---||-----|---|-------------------------------- TTGTTAACCTAACTCAGATCACCGTAGA	0	4077	39.2857	AGATGCCACTAGACTCAATCCAATTGTT	28
202	3904	35.7143	CAATTGACATGGAATGATCTGATCAGAT	28	gb|KJ501457.1|	60.7143	39.2857	CAATTGACATGGAATGATCTGATCAGAT ---|-|-||----|--|--|---|||-|--------------------------- TGTTAACCTAACTCAGATCACCGTAGAC	0	4078	42.8571	CAGATGCCACTAGACTCAATCCAATTGT	28
203	3904	35.7143	CAATTGACATGGAATGATCTGATCAGAT	28	gb|KJ501457.1|	60.7143	39.2857	CAATTGACATGGAATGATCTGATCAGAT ||||||---||-----|---|------|--------------------------- GTTAACCTAACTCAGATCACCGTAGACA	0	4079	42.8571	ACAGATGCCACTAGACTCAATCCAATTG	28
204	3904	35.7143	CAATTGACATGGAATGATCTGATCAGAT	28	gb|KJ501457.1|	64.2857	39.2857	CAATTGACATGGAATGATCTGATCAGAT -|-|-||----|--|--|---|||-|----------------------------- TTAACCTAACTCAGATCACCGTAGACAC	0	4080	42.8571	CACAGATGCCACTAGACTCAATCCAATT	28
207	3904	35.7143	CAATTGACATGGAATGATCTGATCAGAT	28		0	39.2857	CAATTGACATGGAATGATCTGATCAGAT ---|-|-----|-|----|||||---||--------------------------- ACCTAACTCAGATCACCGTAGACACCTC	0	4083	50	CTCCACAGATGCCACTAGACTCAATCCA	28
208	3904	35.7143	CAATTGACATGGAATGATCTGATCAGAT	28		0	39.2857	CAATTGACATGGAATGATCTGATCAGAT --|-|-----|-|----|||||---||---------------------------- CCTAACTCAGATCACCGTAGACACCTCA	0	4084	50	ACTCCACAGATGCCACTAGACTCAATCC	28
209	3904	35.7143	CAATTGACATGGAATGATCTGATCAGAT	28		0	42.8571	CAATTGACATGGAATGATCTGATCAGAT -|-|-----|-|----|||||---||-|--------------------------- CTAACTCAGATCACCGTAGACACCTCAA	0	4085	46.4286	AACTCCACAGATGCCACTAGACTCAATC	28
210	3904	35.7143	CAATTGACATGGAATGATCTGATCAGAT	28		0	42.8571	TAACTCAGATCACCGTAGACACCTCAAT -|-|-----|-|----|||||---||-|--------------------------- CAATTGACATGGAATGATCTGATCAGAT	0	4086	42.8571	TAACTCCACAGATGCCACTAGACTCAAT	28
211	3904	35.7143	CAATTGACATGGAATGATCTGATCAGAT	28		0	39.2857	GTAACTCCACAGATGCCACTAGACTCAA -------|||-||----|||-----|||--------------------------- CAATTGACATGGAATGATCTGATCAGAT	0	4087	46.4286	GTAACTCCACAGATGCCACTAGACTCAA	28
212	3904	35.7143	CAATTGACATGGAATGATCTGATCAGAT	28		0	39.2857	GGTAACTCCACAGATGCCACTAGACTCA -------|||-||----|||-----|||--------------------------- CAATTGACATGGAATGATCTGATCAGAT	0	4088	50	GGTAACTCCACAGATGCCACTAGACTCA	28
213	3904	35.7143	CAATTGACATGGAATGATCTGATCAGAT	28		0	39.2857	TGGTAACTCCACAGATGCCACTAGACTC -------|||-||----|||-----|||--------------------------- CAATTGACATGGAATGATCTGATCAGAT	0	4089	50	TGGTAACTCCACAGATGCCACTAGACTC	28
214	3904	35.7143	CAATTGACATGGAATGATCTGATCAGAT	28		0	39.2857	TTGGTAACTCCACAGATGCCACTAGACT -------|||-||----|||-----|||--------------------------- CAATTGACATGGAATGATCTGATCAGAT	0	4090	46.4286	TTGGTAACTCCACAGATGCCACTAGACT	28
215	3904	35.7143	CAATTGACATGGAATGATCTGATCAGAT	28		0	39.2857	TTTGGTAACTCCACAGATGCCACTAGAC -------|||-||----|||-----|||--------------------------- CAATTGACATGGAATGATCTGATCAGAT	0	4091	46.4286	TTTGGTAACTCCACAGATGCCACTAGAC	28
216	3904	35.7143	CAATTGACATGGAATGATCTGATCAGAT	28		0	39.2857	ATTTGGTAACTCCACAGATGCCACTAGA -------|||-||----|||-----|||--------------------------- CAATTGACATGGAATGATCTGATCAGAT	0	4092	42.8571	ATTTGGTAACTCCACAGATGCCACTAGA	28
217	3904	35.7143	CAATTGACATGGAATGATCTGATCAGAT	28		0	42.8571	CAATTGACATGGAATGATCTGATCAGAT |-|-||-|||-----||--|----|--|--------------------------- GATCACCGTAGACACCTCAATGGTTTAA	0	4093	42.8571	AATTTGGTAACTCCACAGATGCCACTAG	28
218	3904	35.7143	CAATTGACATGGAATGATCTGATCAGAT	28		0	42.8571	GAATTTGGTAACTCCACAGATGCCACTA |------|||-||----|||-----|||--------------------------- CAATTGACATGGAATGATCTGATCAGAT	0	4094	42.8571	GAATTTGGTAACTCCACAGATGCCACTA	28
219	3904	35.7143	CAATTGACATGGAATGATCTGATCAGAT	28		0	39.2857	CAATTGACATGGAATGATCTGATCAGAT -|------|||-||----|||-----||--------------------------- GGAATTTGGTAACTCCACAGATGCCACT	0	4095	46.4286	GGAATTTGGTAACTCCACAGATGCCACT	28
220	3904	35.7143	CAATTGACATGGAATGATCTGATCAGAT	28		0	35.7143	CAATTGACATGGAATGATCTGATCAGAT --|------|||-||----|||-----|--------------------------- AGGAATTTGGTAACTCCACAGATGCCAC	0	4096	46.4286	AGGAATTTGGTAACTCCACAGATGCCAC	28
221	3904	35.7143	CAATTGACATGGAATGATCTGATCAGAT	28		0	35.7143	CAATTGACATGGAATGATCTGATCAGAT ---------||||-|-|-|--||----|--------------------------- ACCGTAGACACCTCAATGGTTTAAGGAA	0	4097	42.8571	AAGGAATTTGGTAACTCCACAGATGCCA	28
222	3904	35.7143	CAATTGACATGGAATGATCTGATCAGAT	28		0	35.7143	CCGTAGACACCTCAATGGTTTAAGGAAC ---------||||-|-|-|--||----|--------------------------- CAATTGACATGGAATGATCTGATCAGAT	0	4098	46.4286	CAAGGAATTTGGTAACTCCACAGATGCC	28
223	3904	35.7143	CAATTGACATGGAATGATCTGATCAGAT	28		0	35.7143	CGTAGACACCTCAATGGTTTAAGGAACC ---------||||-|-|-|--||----|--------------------------- CAATTGACATGGAATGATCTGATCAGAT	0	4099	46.4286	CCAAGGAATTTGGTAACTCCACAGATGC	28
224	3904	35.7143	CAATTGACATGGAATGATCTGATCAGAT	28		0	35.7143	GTAGACACCTCAATGGTTTAAGGAACCT ---------||||-|-|-|--||----|--------------------------- CAATTGACATGGAATGATCTGATCAGAT	0	4100	42.8571	TCCAAGGAATTTGGTAACTCCACAGATG	28
229	3904	35.7143	CAATTGACATGGAATGATCTGATCAGAT	28	gb|KX547319.1|	64.2857	35.7143	GCTCCTCCAAGGAATTTGGTAACTCCAC -----||--|----|-|-|---|-||-|--------------------------- CAATTGACATGGAATGATCTGATCAGAT	0	4105	50	GCTCCTCCAAGGAATTTGGTAACTCCAC	28
230	3904	35.7143	CAATTGACATGGAATGATCTGATCAGAT	28	gb|KX547319.1|	64.2857	35.7143	AGCTCCTCCAAGGAATTTGGTAACTCCA -----||--|----|-|-|---|-||-|--------------------------- CAATTGACATGGAATGATCTGATCAGAT	0	4106	46.4286	AGCTCCTCCAAGGAATTTGGTAACTCCA	28
231	3904	35.7143	CAATTGACATGGAATGATCTGATCAGAT	28	gb|KX547319.1|	64.2857	39.2857	CAATTGACATGGAATGATCTGATCAGAT -------|-|----|-|-|-|-||-|||--------------------------- CCTCAATGGTTTAAGGAACCTCCTCGAC	0	4107	50	CAGCTCCTCCAAGGAATTTGGTAACTCC	28
232	3904	35.7143	CAATTGACATGGAATGATCTGATCAGAT	28	gb|KX547319.1|	60.7143	39.2857	CAATTGACATGGAATGATCTGATCAGAT ------|-|----|-|-|-|-||-|||---------------------------- CTCAATGGTTTAAGGAACCTCCTCGACC	0	4108	50	CCAGCTCCTCCAAGGAATTTGGTAACTC	28
233	3904	35.7143	CAATTGACATGGAATGATCTGATCAGAT	28	gb|KX547319.1|	64.2857	39.2857	CAATTGACATGGAATGATCTGATCAGAT -----|-|----|-|-|-|-||-|||----------------------------- TCAATGGTTTAAGGAACCTCCTCGACCC	0	4109	50	CCCAGCTCCTCCAAGGAATTTGGTAACT	28
234	3904	35.7143	CAATTGACATGGAATGATCTGATCAGAT	28	gb|KX547319.1|	64.2857	39.2857	CAATTGACATGGAATGATCTGATCAGAT ----|-|----|-|-|-|-||-|||------------------------------ CAATGGTTTAAGGAACCTCCTCGACCCC	0	4110	53.5714	CCCCAGCTCCTCCAAGGAATTTGGTAAC	28
259	3904	35.7143	CAATTGACATGGAATGATCTGATCAGAT	28		0	42.8571	TCATAATGCCCATTGCAAGTCCATCCCC ----|-||--|-||-|-||-|-|--|----------------------------- CAATTGACATGGAATGATCTGATCAGAT	0	4135	50	TCATAATGCCCATTGCAAGTCCATCCCC	28
260	3904	35.7143	CAATTGACATGGAATGATCTGATCAGAT	28		0	42.8571	CAATTGACATGGAATGATCTGATCAGAT -----|-||--|-||-|-||-|-|--|---------------------------- ATCATAATGCCCATTGCAAGTCCATCCC	0	4136	46.4286	ATCATAATGCCCATTGCAAGTCCATCCC	28
261	3904	35.7143	CAATTGACATGGAATGATCTGATCAGAT	28	gb|KR348929.1|	53.5714	46.4286	CAATTGACATGGAATGATCTGATCAGAT --||-|||-||-||||--|--------|--------------------------- CCTACCTGAACGTTACCCGTAATACTAA	0	4137	42.8571	AATCATAATGCCCATTGCAAGTCCATCC	28
262	3904	35.7143	CAATTGACATGGAATGATCTGATCAGAT	28	gb|KR348929.1|	53.5714	46.4286	CTACCTGAACGTTACCCGTAATACTAAA --||-|||-||-||||--|--------|--------------------------- CAATTGACATGGAATGATCTGATCAGAT	0	4138	39.2857	AAATCATAATGCCCATTGCAAGTCCATC	28
263	3904	35.7143	CAATTGACATGGAATGATCTGATCAGAT	28	gb|KR348929.1|	53.5714	46.4286	TACCTGAACGTTACCCGTAATACTAAAA --||-|||-||-||||--|--------|--------------------------- CAATTGACATGGAATGATCTGATCAGAT	0	4139	35.7143	AAAATCATAATGCCCATTGCAAGTCCAT	28
264	3904	35.7143	CAATTGACATGGAATGATCTGATCAGAT	28	gb|KR348929.1|	57.1429	42.8571	ACCTGAACGTTACCCGTAATACTAAAAT ---|-|||-||-||||--|--------|--------------------------- CAATTGACATGGAATGATCTGATCAGAT	0	4140	35.7143	TAAAATCATAATGCCCATTGCAAGTCCA	28
265	3904	35.7143	CAATTGACATGGAATGATCTGATCAGAT	28	gb|KR348929.1|	57.1429	39.2857	CAATTGACATGGAATGATCTGATCAGAT --|-|--||--|-----|-||||---|---------------------------- CCTGAACGTTACCCGTAATACTAAAATT	0	4141	35.7143	TTAAAATCATAATGCCCATTGCAAGTCC	28
266	3904	35.7143	CAATTGACATGGAATGATCTGATCAGAT	28	gb|KR348929.1|	57.1429	39.2857	CAATTGACATGGAATGATCTGATCAGAT ----|--|---||-||-||----|-|-|--------------------------- CTGAACGTTACCCGTAATACTAAAATTT	0	4142	32.1429	TTTAAAATCATAATGCCCATTGCAAGTC	28
294	3904	35.7143	CAATTGACATGGAATGATCTGATCAGAT	28		0	42.8571	CAATTGACATGGAATGATCTGATCAGAT -------|-||||-|--|||-|--|-|---------------------------- TAATAACTGACTGAAAGTTAGTGTAGTC	0	4170	32.1429	CTGATGTGATTGAAAGTCAGTCAATAAT	28
295	3904	35.7143	CAATTGACATGGAATGATCTGATCAGAT	28		0	46.4286	CAATTGACATGGAATGATCTGATCAGAT ------|-||||-|--|||-|--|-|-|--------------------------- AATAACTGACTGAAAGTTAGTGTAGTCG	0	4171	35.7143	GCTGATGTGATTGAAAGTCAGTCAATAA	28
296	3904	35.7143	CAATTGACATGGAATGATCTGATCAGAT	28		0	46.4286	CAATTGACATGGAATGATCTGATCAGAT -----|-||||-|--|||-|--|-|-|---------------------------- ATAACTGACTGAAAGTTAGTGTAGTCGA	0	4172	35.7143	AGCTGATGTGATTGAAAGTCAGTCAATA	28
297	3904	35.7143	CAATTGACATGGAATGATCTGATCAGAT	28		0	50	CAATTGACATGGAATGATCTGATCAGAT ----|-||||-|--|||-|--|-|-|-|--------------------------- TAACTGACTGAAAGTTAGTGTAGTCGAC	0	4173	39.2857	CAGCTGATGTGATTGAAAGTCAGTCAAT	28
298	3904	35.7143	CAATTGACATGGAATGATCTGATCAGAT	28		0	50	CAATTGACATGGAATGATCTGATCAGAT ---|-||||-|--|||-|--|-|-|-|---------------------------- AACTGACTGAAAGTTAGTGTAGTCGACA	0	4174	39.2857	ACAGCTGATGTGATTGAAAGTCAGTCAA	28
299	3904	35.7143	CAATTGACATGGAATGATCTGATCAGAT	28		0	50	CAATTGACATGGAATGATCTGATCAGAT --|-||||-|--|||-|--|-|-|-|----------------------------- ACTGACTGAAAGTTAGTGTAGTCGACAC	0	4175	42.8571	CACAGCTGATGTGATTGAAAGTCAGTCA	28
300	3904	35.7143	CAATTGACATGGAATGATCTGATCAGAT	28		0	50	CTGACTGAAAGTTAGTGTAGTCGACACC --|-||||-|--|||-|--|-|-|-|----------------------------- CAATTGACATGGAATGATCTGATCAGAT	0	4176	46.4286	CCACAGCTGATGTGATTGAAAGTCAGTC	28
301	3904	35.7143	CAATTGACATGGAATGATCTGATCAGAT	28		0	50	TGACTGAAAGTTAGTGTAGTCGACACCC --|-||||-|--|||-|--|-|-|-|----------------------------- CAATTGACATGGAATGATCTGATCAGAT	0	4177	46.4286	CCCACAGCTGATGTGATTGAAAGTCAGT	28
302	3904	35.7143	CAATTGACATGGAATGATCTGATCAGAT	28		0	46.4286	GACTGAAAGTTAGTGTAGTCGACACCCG ----||||-|--|||-|--|-|-|-|----------------------------- CAATTGACATGGAATGATCTGATCAGAT	0	4178	50	GCCCACAGCTGATGTGATTGAAAGTCAG	28
313	3904	35.7143	CAATTGACATGGAATGATCTGATCAGAT	28	gb|FJ159130.1|	60.7143	35.7143	CAATTGACATGGAATGATCTGATCAGAT ---||---|---|||--|----||-|----------------------------- AGTGTAGTCGACACCCGATGGAACGACA	0	4189	53.5714	ACAGCAAGGTAGCCCACAGCTGATGTGA	28
314	3904	35.7143	CAATTGACATGGAATGATCTGATCAGAT	28		0	35.7143	CAATTGACATGGAATGATCTGATCAGAT --||---|---|||--|----||-|------------------------------ GTGTAGTCGACACCCGATGGAACGACAG	0	4190	57.1429	GACAGCAAGGTAGCCCACAGCTGATGTG	28
315	3904	35.7143	CAATTGACATGGAATGATCTGATCAGAT	28		0	35.7143	CAATTGACATGGAATGATCTGATCAGAT -||---|---|||--|----||-|------------------------------- TGTAGTCGACACCCGATGGAACGACAGG	0	4191	57.1429	GGACAGCAAGGTAGCCCACAGCTGATGT	28
316	3904	35.7143	CAATTGACATGGAATGATCTGATCAGAT	28		0	39.2857	CAATTGACATGGAATGATCTGATCAGAT ||---|---|||--|----||-|----|--------------------------- GTAGTCGACACCCGATGGAACGACAGGA	0	4192	57.1429	AGGACAGCAAGGTAGCCCACAGCTGATG	28
318	3904	35.7143	CAATTGACATGGAATGATCTGATCAGAT	28		0	32.1429	CAAGGACAGCAAGGTAGCCCACAGCTGA ---||----|-|----|||-|-|-------------------------------- CAATTGACATGGAATGATCTGATCAGAT	0	4194	57.1429	CAAGGACAGCAAGGTAGCCCACAGCTGA	28
319	3904	35.7143	CAATTGACATGGAATGATCTGATCAGAT	28		0	35.7143	TCAAGGACAGCAAGGTAGCCCACAGCTG -|-||----|-|----|||-|-|-------------------------------- CAATTGACATGGAATGATCTGATCAGAT	0	4195	57.1429	TCAAGGACAGCAAGGTAGCCCACAGCTG	28
320	3904	35.7143	CAATTGACATGGAATGATCTGATCAGAT	28		0	39.2857	GTCAAGGACAGCAAGGTAGCCCACAGCT ||-||----|-|----|||-|-|-------------------------------- CAATTGACATGGAATGATCTGATCAGAT	0	4196	57.1429	GTCAAGGACAGCAAGGTAGCCCACAGCT	28
321	3904	35.7143	CAATTGACATGGAATGATCTGATCAGAT	28		0	39.2857	CAATTGACATGGAATGATCTGATCAGAT -||-||----|-|----|||-|-|------------------------------- TGTCAAGGACAGCAAGGTAGCCCACAGC	0	4197	57.1429	TGTCAAGGACAGCAAGGTAGCCCACAGC	28
322	3904	35.7143	CAATTGACATGGAATGATCTGATCAGAT	28		0	39.2857	CAATTGACATGGAATGATCTGATCAGAT --||-||----|-|----|||-|-|------------------------------ ATGTCAAGGACAGCAAGGTAGCCCACAG	0	4198	53.5714	ATGTCAAGGACAGCAAGGTAGCCCACAG	28
323	3904	35.7143	CAATTGACATGGAATGATCTGATCAGAT	28		0	39.2857	CAATTGACATGGAATGATCTGATCAGAT ---||-||----|-|----|||-|-|----------------------------- AATGTCAAGGACAGCAAGGTAGCCCACA	0	4199	50	AATGTCAAGGACAGCAAGGTAGCCCACA	28
324	3904	35.7143	CAATTGACATGGAATGATCTGATCAGAT	28		0	39.2857	CAATTGACATGGAATGATCTGATCAGAT ----||-||----|-|----|||-|-|---------------------------- AAATGTCAAGGACAGCAAGGTAGCCCAC	0	4200	50	AAATGTCAAGGACAGCAAGGTAGCCCAC	28
325	3904	35.7143	CAATTGACATGGAATGATCTGATCAGAT	28		0	39.2857	CAATTGACATGGAATGATCTGATCAGAT -----||-||----|-|----|||-|-|--------------------------- TAAATGTCAAGGACAGCAAGGTAGCCCA	0	4201	46.4286	TAAATGTCAAGGACAGCAAGGTAGCCCA	28
326	3904	35.7143	CAATTGACATGGAATGATCTGATCAGAT	28		0	35.7143	CAATTGACATGGAATGATCTGATCAGAT ------||-||----|-|----|||-|---------------------------- ATAAATGTCAAGGACAGCAAGGTAGCCC	0	4202	46.4286	ATAAATGTCAAGGACAGCAAGGTAGCCC	28
327	3904	35.7143	CAATTGACATGGAATGATCTGATCAGAT	28		0	35.7143	GATAAATGTCAAGGACAGCAAGGTAGCC |-|||-|||-----||---|----------------------------------- CAATTGACATGGAATGATCTGATCAGAT	0	4203	46.4286	GATAAATGTCAAGGACAGCAAGGTAGCC	28
328	3904	35.7143	CAATTGACATGGAATGATCTGATCAGAT	28		0	35.7143	CAATTGACATGGAATGATCTGATCAGAT -|-|||-|||-----||---|---------------------------------- TGATAAATGTCAAGGACAGCAAGGTAGC	0	4204	42.8571	TGATAAATGTCAAGGACAGCAAGGTAGC	28
329	3904	35.7143	CAATTGACATGGAATGATCTGATCAGAT	28		0	35.7143	CAATTGACATGGAATGATCTGATCAGAT --|-|||-|||-----||---|--------------------------------- TTGATAAATGTCAAGGACAGCAAGGTAG	0	4205	39.2857	TTGATAAATGTCAAGGACAGCAAGGTAG	28
330	3904	35.7143	CAATTGACATGGAATGATCTGATCAGAT	28		0	35.7143	CAATTGACATGGAATGATCTGATCAGAT ---|-|||-|||-----||---|-------------------------------- TTTGATAAATGTCAAGGACAGCAAGGTA	0	4206	35.7143	TTTGATAAATGTCAAGGACAGCAAGGTA	28
331	3904	35.7143	CAATTGACATGGAATGATCTGATCAGAT	28		0	35.7143	CAATTGACATGGAATGATCTGATCAGAT ----|-|||-|||-----||---|------------------------------- TTTTGATAAATGTCAAGGACAGCAAGGT	0	4207	35.7143	TTTTGATAAATGTCAAGGACAGCAAGGT	28
332	3904	35.7143	CAATTGACATGGAATGATCTGATCAGAT	28		0	35.7143	CAATTGACATGGAATGATCTGATCAGAT -----|-|||-|||-----||---|------------------------------ GTTTTGATAAATGTCAAGGACAGCAAGG	0	4208	39.2857	GTTTTGATAAATGTCAAGGACAGCAAGG	28
342	3904	35.7143	CAATTGACATGGAATGATCTGATCAGAT	28	gb|FJ882602.1|	64.2857	39.2857	GAACTGTAAATAGTTTTGTTGCAAAAGG ---|||||||--|---|----|-----|--------------------------- CAATTGACATGGAATGATCTGATCAGAT	0	4218	32.1429	GGAAAACGTTGTTTTGATAAATGTCAAG	28
345	3904	35.7143	CAATTGACATGGAATGATCTGATCAGAT	28	gb|FJ882602.1|	60.7143	35.7143	CAATTGACATGGAATGATCTGATCAGAT ----|--|||--|---||--||-|------------------------------- CAAGGAAAACGTTGTTTTGATAAATGTC	0	4221	32.1429	CAAGGAAAACGTTGTTTTGATAAATGTC	28
349	3904	35.7143	CAATTGACATGGAATGATCTGATCAGAT	28	gb|FJ410202.1|	64.2857	35.7143	CAATTGACATGGAATGATCTGATCAGAT --------|--|||--|---||--||-|--------------------------- AGTGCAAGGAAAACGTTGTTTTGATAAA	0	4225	32.1429	AGTGCAAGGAAAACGTTGTTTTGATAAA	28
350	3904	35.7143	CAATTGACATGGAATGATCTGATCAGAT	28	gb|FJ410202.1|	60.7143	32.1429	CAATTGACATGGAATGATCTGATCAGAT ----|--|-----||-||--|----||---------------------------- TAGTGCAAGGAAAACGTTGTTTTGATAA	0	4226	32.1429	TAGTGCAAGGAAAACGTTGTTTTGATAA	28
359	3904	35.7143	CAATTGACATGGAATGATCTGATCAGAT	28	gb|FJ410202.1|	60.7143	39.2857	TTCCATGCATAGTGCAAGGAAAACGTTG -||---||-|---|-|-||---|---|---------------------------- CAATTGACATGGAATGATCTGATCAGAT	0	4235	42.8571	TTCCATGCATAGTGCAAGGAAAACGTTG	28
360	3904	35.7143	CAATTGACATGGAATGATCTGATCAGAT	28	gb|EU482729.1|	64.2857	39.2857	CTTCCATGCATAGTGCAAGGAAAACGTT -||---||-|---|-|-||---|---|---------------------------- CAATTGACATGGAATGATCTGATCAGAT	0	4236	42.8571	CTTCCATGCATAGTGCAAGGAAAACGTT	28
361	3904	35.7143	CAATTGACATGGAATGATCTGATCAGAT	28	gb|KX268355.1|	64.2857	42.8571	CAATTGACATGGAATGATCTGATCAGAT -|--||--|-||-|-|---|-----|||--------------------------- TGCAAAAGGAACGTGATACGTACCTTCT	0	4237	42.8571	TCTTCCATGCATAGTGCAAGGAAAACGT	28
374	3904	35.7143	CAATTGACATGGAATGATCTGATCAGAT	28	gb|HQ332175.1|	64.2857	42.8571	CAATTGACATGGAATGATCTGATCAGAT ----|---|--|--|||-|--|--||||--------------------------- ACCATAGCCATTGTCTTCCATGCATAGT	0	4250	42.8571	ACCATAGCCATTGTCTTCCATGCATAGT	28
377	3904	35.7143	CAATTGACATGGAATGATCTGATCAGAT	28	gb|HQ332175.1|	64.2857	35.7143	AGTACCATAGCCATTGTCTTCCATGCAT --||-|----||-|--|---|-|--|----------------------------- CAATTGACATGGAATGATCTGATCAGAT	0	4253	42.8571	AGTACCATAGCCATTGTCTTCCATGCAT	28
387	3904	35.7143	CAATTGACATGGAATGATCTGATCAGAT	28	gb|JF730055.1|	64.2857	46.4286	CAATTGACATGGAATGATCTGATCAGAT --||||-|--||||-|---||---|------------------------------ CTGTTACCGATACCATGACAGTTAACAT	0	4263	39.2857	TACAATTGACAGTACCATAGCCATTGTC	28
388	3904	35.7143	CAATTGACATGGAATGATCTGATCAGAT	28	MK517773.1	60.7143	46.4286	CAATTGACATGGAATGATCTGATCAGAT -||||-|--||||-|---||---|------------------------------- TGTTACCGATACCATGACAGTTAACATA	0	4264	35.7143	ATACAATTGACAGTACCATAGCCATTGT	28
389	3904	35.7143	CAATTGACATGGAATGATCTGATCAGAT	28	MK517773.1	60.7143	46.4286	CAATTGACATGGAATGATCTGATCAGAT ||||-|--||||-|---||---|-------------------------------- GTTACCGATACCATGACAGTTAACATAG	0	4265	39.2857	GATACAATTGACAGTACCATAGCCATTG	28
390	3904	35.7143	CAATTGACATGGAATGATCTGATCAGAT	28	MK517773.1	64.2857	42.8571	TTACCGATACCATGACAGTTAACATAGA -|||-|--||||-|---||---|-------------------------------- CAATTGACATGGAATGATCTGATCAGAT	0	4266	35.7143	AGATACAATTGACAGTACCATAGCCATT	28
391	3904	35.7143	CAATTGACATGGAATGATCTGATCAGAT	28	MK517773.1	60.7143	39.2857	CAATTGACATGGAATGATCTGATCAGAT ----|--|-|--||--|||-|-|----|--------------------------- GAGATACAATTGACAGTACCATAGCCAT	0	4267	39.2857	GAGATACAATTGACAGTACCATAGCCAT	28
392	3904	35.7143	CAATTGACATGGAATGATCTGATCAGAT	28	MK517773.1	60.7143	39.2857	CAATTGACATGGAATGATCTGATCAGAT ----------||-||-|||||-||------------------------------- AGAGATACAATTGACAGTACCATAGCCA	0	4268	39.2857	AGAGATACAATTGACAGTACCATAGCCA	28
393	3904	35.7143	CAATTGACATGGAATGATCTGATCAGAT	28	MK517773.1	60.7143	39.2857	CAATTGACATGGAATGATCTGATCAGAT -----------||-||-|||||-||------------------------------ GAGAGATACAATTGACAGTACCATAGCC	0	4269	42.8571	GAGAGATACAATTGACAGTACCATAGCC	28
394	3904	35.7143	CAATTGACATGGAATGATCTGATCAGAT	28	MK517773.1	57.1429	39.2857	CAATTGACATGGAATGATCTGATCAGAT ------------||-||-|||||-||----------------------------- AGAGAGATACAATTGACAGTACCATAGC	0	4270	39.2857	AGAGAGATACAATTGACAGTACCATAGC	28
395	3904	35.7143	CAATTGACATGGAATGATCTGATCAGAT	28	MK517773.1	57.1429	39.2857	CAATTGACATGGAATGATCTGATCAGAT -------------||-||-|||||-||---------------------------- AAGAGAGATACAATTGACAGTACCATAG	0	4271	35.7143	AAGAGAGATACAATTGACAGTACCATAG	28
396	3904	35.7143	CAATTGACATGGAATGATCTGATCAGAT	28		0	39.2857	CAATTGACATGGAATGATCTGATCAGAT --------------||-||-|||||-||--------------------------- GAAGAGAGATACAATTGACAGTACCATA	0	4272	35.7143	GAAGAGAGATACAATTGACAGTACCATA	28
397	3904	35.7143	CAATTGACATGGAATGATCTGATCAGAT	28		0	35.7143	GGAAGAGAGATACAATTGACAGTACCAT ---||--|------|-|-|||----|-|--------------------------- CAATTGACATGGAATGATCTGATCAGAT	0	4273	39.2857	GGAAGAGAGATACAATTGACAGTACCAT	28
398	3904	35.7143	CAATTGACATGGAATGATCTGATCAGAT	28		0	39.2857	GGGAAGAGAGATACAATTGACAGTACCA |--||--|------|-|-|||----|-|--------------------------- CAATTGACATGGAATGATCTGATCAGAT	0	4274	42.8571	GGGAAGAGAGATACAATTGACAGTACCA	28
399	3904	35.7143	CAATTGACATGGAATGATCTGATCAGAT	28		0	35.7143	CAATTGACATGGAATGATCTGATCAGAT -|--||--|------|-|-|||----|---------------------------- AGGGAAGAGAGATACAATTGACAGTACC	0	4275	42.8571	AGGGAAGAGAGATACAATTGACAGTACC	28
400	3904	35.7143	CAATTGACATGGAATGATCTGATCAGAT	28		0	39.2857	CAATTGACATGGAATGATCTGATCAGAT --|-||-||--------|||--||---|--------------------------- CATGACAGTTAACATAGAGAGAAGGGAA	0	4276	39.2857	AAGGGAAGAGAGATACAATTGACAGTAC	28
401	3904	35.7143	CAATTGACATGGAATGATCTGATCAGAT	28		0	39.2857	ATGACAGTTAACATAGAGAGAAGGGAAA --|-||-||--------|||--||---|--------------------------- CAATTGACATGGAATGATCTGATCAGAT	0	4277	35.7143	AAAGGGAAGAGAGATACAATTGACAGTA	28
402	3904	35.7143	CAATTGACATGGAATGATCTGATCAGAT	28		0	39.2857	TAAAGGGAAGAGAGATACAATTGACAGT -|-||--|-|------||-|-|-|-|----------------------------- CAATTGACATGGAATGATCTGATCAGAT	0	4278	35.7143	TAAAGGGAAGAGAGATACAATTGACAGT	28
463	3904	35.7143	CAATTGACATGGAATGATCTGATCAGAT	28		0	35.7143	ACCGAAGGCCACGATAACCCTAGAGAAC ----||-|-|----||-|-|----|--|--------------------------- CAATTGACATGGAATGATCTGATCAGAT	0	4339	53.5714	CAAGAGATCCCAATAGCACCGGAAGCCA	28
464	3904	35.7143	CAATTGACATGGAATGATCTGATCAGAT	28		0	32.1429	CCAAGAGATCCCAATAGCACCGGAAGCC ---||--|--||--|----||--|------------------------------- CAATTGACATGGAATGATCTGATCAGAT	0	4340	57.1429	CCAAGAGATCCCAATAGCACCGGAAGCC	28
465	3904	35.7143	CAATTGACATGGAATGATCTGATCAGAT	28		0	32.1429	TCCAAGAGATCCCAATAGCACCGGAAGC ---||--|--||--|----||--|------------------------------- CAATTGACATGGAATGATCTGATCAGAT	0	4341	53.5714	TCCAAGAGATCCCAATAGCACCGGAAGC	28
466	3904	35.7143	CAATTGACATGGAATGATCTGATCAGAT	28		0	32.1429	ATCCAAGAGATCCCAATAGCACCGGAAG -|--|----|-|--|-|||----|------------------------------- CAATTGACATGGAATGATCTGATCAGAT	0	4342	50	ATCCAAGAGATCCCAATAGCACCGGAAG	28
467	3904	35.7143	CAATTGACATGGAATGATCTGATCAGAT	28		0	35.7143	CAATTGACATGGAATGATCTGATCAGAT --|---||--||-|-----|||-----|--------------------------- AAGGCCACGATAACCCTAGAGAACCTAC	0	4343	50	CATCCAAGAGATCCCAATAGCACCGGAA	28
468	3904	35.7143	CAATTGACATGGAATGATCTGATCAGAT	28		0	35.7143	CAATTGACATGGAATGATCTGATCAGAT -|---||--||-|-----|||-----|---------------------------- AGGCCACGATAACCCTAGAGAACCTACG	0	4344	53.5714	GCATCCAAGAGATCCCAATAGCACCGGA	28
469	3904	35.7143	CAATTGACATGGAATGATCTGATCAGAT	28		0	35.7143	CAATTGACATGGAATGATCTGATCAGAT |---||--||-|-----|||-----|----------------------------- GGCCACGATAACCCTAGAGAACCTACGT	0	4345	53.5714	TGCATCCAAGAGATCCCAATAGCACCGG	28
470	3904	35.7143	CAATTGACATGGAATGATCTGATCAGAT	28		0	35.7143	CAATTGACATGGAATGATCTGATCAGAT |--|-----|||-||----||-----|---------------------------- GCCACGATAACCCTAGAGAACCTACGTT	0	4346	50	TTGCATCCAAGAGATCCCAATAGCACCG	28
471	3904	35.7143	CAATTGACATGGAATGATCTGATCAGAT	28	gb|EU677144.1|	60.7143	35.7143	CAATTGACATGGAATGATCTGATCAGAT ----|-||||--||----||-----|----------------------------- CCACGATAACCCTAGAGAACCTACGTTT	0	4347	46.4286	TTTGCATCCAAGAGATCCCAATAGCACC	28
472	3904	35.7143	CAATTGACATGGAATGATCTGATCAGAT	28	gb|EU677144.1|	64.2857	35.7143	CAATTGACATGGAATGATCTGATCAGAT ---|-||||--||----||-----|------------------------------ CACGATAACCCTAGAGAACCTACGTTTG	0	4348	46.4286	GTTTGCATCCAAGAGATCCCAATAGCAC	28
483	3904	35.7143	CAATTGACATGGAATGATCTGATCAGAT	28		0	39.2857	CAATTGACATGGAATGATCTGATCAGAT -----|---|||-||----||-|-||----------------------------- TAGAGAACCTACGTTTGGTGATTGGTAC	0	4359	42.8571	CATGGTTAGTGGTTTGCATCCAAGAGAT	28
484	3904	35.7143	CAATTGACATGGAATGATCTGATCAGAT	28		0	42.8571	CAATTGACATGGAATGATCTGATCAGAT ----|---|||-||----||-|-||--|--------------------------- AGAGAACCTACGTTTGGTGATTGGTACA	0	4360	42.8571	ACATGGTTAGTGGTTTGCATCCAAGAGA	28
485	3904	35.7143	CAATTGACATGGAATGATCTGATCAGAT	28		0	42.8571	GAGAACCTACGTTTGGTGATTGGTACAA ----|---|||-||----||-|-||--|--------------------------- CAATTGACATGGAATGATCTGATCAGAT	0	4361	42.8571	AACATGGTTAGTGGTTTGCATCCAAGAG	28
486	3904	35.7143	CAATTGACATGGAATGATCTGATCAGAT	28		0	42.8571	AGAACCTACGTTTGGTGATTGGTACAAA ----|---|||-||----||-|-||--|--------------------------- CAATTGACATGGAATGATCTGATCAGAT	0	4362	39.2857	AAACATGGTTAGTGGTTTGCATCCAAGA	28
487	3904	35.7143	CAATTGACATGGAATGATCTGATCAGAT	28		0	42.8571	GAACCTACGTTTGGTGATTGGTACAAAG ----|---|||-||----||-|-||--|--------------------------- CAATTGACATGGAATGATCTGATCAGAT	0	4363	42.8571	GAAACATGGTTAGTGGTTTGCATCCAAG	28
488	3904	35.7143	CAATTGACATGGAATGATCTGATCAGAT	28		0	42.8571	AACCTACGTTTGGTGATTGGTACAAAGA ----|---|||-||----||-|-||--|--------------------------- CAATTGACATGGAATGATCTGATCAGAT	0	4364	39.2857	AGAAACATGGTTAGTGGTTTGCATCCAA	28
489	3904	35.7143	CAATTGACATGGAATGATCTGATCAGAT	28		0	39.2857	ACCTACGTTTGGTGATTGGTACAAAGAA --------|||-||----||-|-||--|--------------------------- CAATTGACATGGAATGATCTGATCAGAT	0	4365	39.2857	AAGAAACATGGTTAGTGGTTTGCATCCA	28
490	3904	35.7143	CAATTGACATGGAATGATCTGATCAGAT	28		0	39.2857	CCTACGTTTGGTGATTGGTACAAAGAAT --------|||-||----||-|-||--|--------------------------- CAATTGACATGGAATGATCTGATCAGAT	0	4366	39.2857	TAAGAAACATGGTTAGTGGTTTGCATCC	28
491	3904	35.7143	CAATTGACATGGAATGATCTGATCAGAT	28		0	39.2857	CTACGTTTGGTGATTGGTACAAAGAATA --------|||-||----||-|-||--|--------------------------- CAATTGACATGGAATGATCTGATCAGAT	0	4367	35.7143	ATAAGAAACATGGTTAGTGGTTTGCATC	28
492	3904	35.7143	CAATTGACATGGAATGATCTGATCAGAT	28		0	39.2857	TACGTTTGGTGATTGGTACAAAGAATAT --------|||-||----||-|-||--|--------------------------- CAATTGACATGGAATGATCTGATCAGAT	0	4368	32.1429	TATAAGAAACATGGTTAGTGGTTTGCAT	28
493	3904	35.7143	CAATTGACATGGAATGATCTGATCAGAT	28		0	39.2857	CTATAAGAAACATGGTTAGTGGTTTGCA -----||-||----||--|--||||------------------------------ CAATTGACATGGAATGATCTGATCAGAT	0	4369	35.7143	CTATAAGAAACATGGTTAGTGGTTTGCA	28
494	3904	35.7143	CAATTGACATGGAATGATCTGATCAGAT	28		0	39.2857	GCTATAAGAAACATGGTTAGTGGTTTGC -----||-||----||--|--||||------------------------------ CAATTGACATGGAATGATCTGATCAGAT	0	4370	39.2857	GCTATAAGAAACATGGTTAGTGGTTTGC	28
495	3904	35.7143	CAATTGACATGGAATGATCTGATCAGAT	28		0	39.2857	TGCTATAAGAAACATGGTTAGTGGTTTG -----||-||----||--|--||||------------------------------ CAATTGACATGGAATGATCTGATCAGAT	0	4371	35.7143	TGCTATAAGAAACATGGTTAGTGGTTTG	28
496	3904	35.7143	CAATTGACATGGAATGATCTGATCAGAT	28		0	39.2857	CTGCTATAAGAAACATGGTTAGTGGTTT -----||-||----||--|--||||------------------------------ CAATTGACATGGAATGATCTGATCAGAT	0	4372	35.7143	CTGCTATAAGAAACATGGTTAGTGGTTT	28
497	3904	35.7143	CAATTGACATGGAATGATCTGATCAGAT	28		0	42.8571	TCTGCTATAAGAAACATGGTTAGTGGTT -|---||-||----||--|--||||------------------------------ CAATTGACATGGAATGATCTGATCAGAT	0	4373	35.7143	TCTGCTATAAGAAACATGGTTAGTGGTT	28
498	3904	35.7143	CAATTGACATGGAATGATCTGATCAGAT	28		0	42.8571	TTCTGCTATAAGAAACATGGTTAGTGGT -|---||-||----||--|--||||------------------------------ CAATTGACATGGAATGATCTGATCAGAT	0	4374	35.7143	TTCTGCTATAAGAAACATGGTTAGTGGT	28
499	3904	35.7143	CAATTGACATGGAATGATCTGATCAGAT	28		0	42.8571	CAATTGACATGGAATGATCTGATCAGAT --|---||-||----||--|--||||----------------------------- TTTCTGCTATAAGAAACATGGTTAGTGG	0	4375	35.7143	TTTCTGCTATAAGAAACATGGTTAGTGG	28
500	3904	35.7143	CAATTGACATGGAATGATCTGATCAGAT	28		0	42.8571	CAATTGACATGGAATGATCTGATCAGAT ---|---||-||----||--|--||||---------------------------- TTTTCTGCTATAAGAAACATGGTTAGTG	0	4376	32.1429	TTTTCTGCTATAAGAAACATGGTTAGTG	28
123	2976	53.5714	GTAGGAGATGTTGCTGGGATCTTGGCTC	28	gb|AY688948.1|	64.2857	39.2857	GTTCTGTACATCTGCCCCTATGATTTTA --|-||-||||-|--|||------------------------------------- GTAGGAGATGTTGCTGGGATCTTGGCTC	0	3071	39.2857	GTTCTGTACATCTGCCCCTATGATTTTA	28
125	2976	53.5714	GTAGGAGATGTTGCTGGGATCTTGGCTC	28	gb|AY688948.1|	64.2857	39.2857	GTAGGAGATGTTGCTGGGATCTTGGCTC ---|-||-||||-|--|||------------------------------------ GTGTTCTGTACATCTGCCCCTATGATTT	0	3073	42.8571	GTGTTCTGTACATCTGCCCCTATGATTT	28
126	2976	53.5714	GTAGGAGATGTTGCTGGGATCTTGGCTC	28	gb|AY688948.1|	64.2857	39.2857	GTAGGAGATGTTGCTGGGATCTTGGCTC ----|-||-||||-|--|||----------------------------------- GGTGTTCTGTACATCTGCCCCTATGATT	0	3074	46.4286	GGTGTTCTGTACATCTGCCCCTATGATT	28
128	2976	53.5714	GTAGGAGATGTTGCTGGGATCTTGGCTC	28	gb|AY688948.1|	64.2857	42.8571	GTAGGAGATGTTGCTGGGATCTTGGCTC ---||||-|--|-||----||-|----|--------------------------- AGTATCCCCGTCTACATGTCTTGTGGTG	1	3076	50	GTGGTGTTCTGTACATCTGCCCCTATGA	28
129	2976	53.5714	GTAGGAGATGTTGCTGGGATCTTGGCTC	28	gb|AY688948.1|	64.2857	42.8571	GTAGGAGATGTTGCTGGGATCTTGGCTC --||||-|--|-||----||-|----|---------------------------- GTATCCCCGTCTACATGTCTTGTGGTGG	0	3077	53.5714	GGTGGTGTTCTGTACATCTGCCCCTATG	28
133	2976	53.5714	GTAGGAGATGTTGCTGGGATCTTGGCTC	28	gb|AY688948.1|	64.2857	39.2857	GTAGGAGATGTTGCTGGGATCTTGGCTC -----------|-||-||||-|--|||---------------------------- TGAAGGTGGTGTTCTGTACATCTGCCCC	0	3081	53.5714	TGAAGGTGGTGTTCTGTACATCTGCCCC	28
134	2976	53.5714	GTAGGAGATGTTGCTGGGATCTTGGCTC	28	gb|AY688948.1|	64.2857	39.2857	GTAGGAGATGTTGCTGGGATCTTGGCTC ------------|-||-||||-|--|||--------------------------- ATGAAGGTGGTGTTCTGTACATCTGCCC	0	3082	50	ATGAAGGTGGTGTTCTGTACATCTGCCC	28
135	2976	53.5714	GTAGGAGATGTTGCTGGGATCTTGGCTC	28	gb|AY688948.1|	64.2857	35.7143	GTAGGAGATGTTGCTGGGATCTTGGCTC -------------|-||-||||-|--||--------------------------- GATGAAGGTGGTGTTCTGTACATCTGCC	0	3083	50	GATGAAGGTGGTGTTCTGTACATCTGCC	28
136	2976	53.5714	GTAGGAGATGTTGCTGGGATCTTGGCTC	28	gb|AY688948.1|	64.2857	32.1429	GTAGGAGATGTTGCTGGGATCTTGGCTC --------------|-||-||||-|--|--------------------------- TGATGAAGGTGGTGTTCTGTACATCTGC	1	3084	46.4286	TGATGAAGGTGGTGTTCTGTACATCTGC	28
267	2976	53.5714	GTAGGAGATGTTGCTGGGATCTTGGCTC	28	gb|AY688948.1|	64.2857	39.2857	CTTTAACGCACTGAGGATGTGGGTTCAC ------||--||||--|--||-|----|--------------------------- GTAGGAGATGTTGCTGGGATCTTGGCTC	0	3215	50	CACTTGGGTGTAGGAGTCACGCAATTTC	28
268	2976	53.5714	GTAGGAGATGTTGCTGGGATCTTGGCTC	28	gb|AY688948.1|	64.2857	35.7143	TTTAACGCACTGAGGATGTGGGTTCACA -------|--||||--|--||-|----|--------------------------- GTAGGAGATGTTGCTGGGATCTTGGCTC	1	3216	46.4286	ACACTTGGGTGTAGGAGTCACGCAATTT	28
248	4388	35.7143	TTCTTATAGCAGAAAACAAAATCTGGGG	28	gb|KJ831223.1|	64.2857	42.8571	TCTTCTTCGTCTTGTGAGACCACGGAGT -----|-|--|---|--|-|-|||||-|--------------------------- TTCTTATAGCAGAAAACAAAATCTGGGG	0	4608	50	TGAGGCACCAGAGTGTTCTGCTTCTTCT	28
249	4388	35.7143	TTCTTATAGCAGAAAACAAAATCTGGGG	28	gb|KJ831223.1|	64.2857	39.2857	CTTCTTCGTCTTGTGAGACCACGGAGTG -------|--|---|--|-|-|||||-|--------------------------- TTCTTATAGCAGAAAACAAAATCTGGGG	0	4609	53.5714	GTGAGGCACCAGAGTGTTCTGCTTCTTC	28
250	4388	35.7143	TTCTTATAGCAGAAAACAAAATCTGGGG	28	gb|KJ831223.1|	64.2857	39.2857	TTCTTCGTCTTGTGAGACCACGGAGTGT -------|--|---|--|-|-|||||-|--------------------------- TTCTTATAGCAGAAAACAAAATCTGGGG	0	4610	50	TGTGAGGCACCAGAGTGTTCTGCTTCTT	28
251	4388	35.7143	TTCTTATAGCAGAAAACAAAATCTGGGG	28	gb|KJ831223.1|	64.2857	35.7143	TTCTTATAGCAGAAAACAAAATCTGGGG ---------|--|--||-||-||-||----------------------------- GTGTGAGGCACCAGAGTGTTCTGCTTCT	0	4611	53.5714	GTGTGAGGCACCAGAGTGTTCTGCTTCT	28
252	4388	35.7143	TTCTTATAGCAGAAAACAAAATCTGGGG	28	gb|KJ831223.1|	64.2857	35.7143	TTCTTATAGCAGAAAACAAAATCTGGGG ----------|--|--||-||-||-||---------------------------- TGTGTGAGGCACCAGAGTGTTCTGCTTC	2	4612	53.5714	TGTGTGAGGCACCAGAGTGTTCTGCTTC	28
254	4388	35.7143	TTCTTATAGCAGAAAACAAAATCTGGGG	28	gb|KJ831223.1|	64.2857	35.7143	GTTGTGTGAGGCACCAGAGTGTTCTGCT --------------||||-|-||-|-||--------------------------- TTCTTATAGCAGAAAACAAAATCTGGGG	0	4614	53.5714	GTTGTGTGAGGCACCAGAGTGTTCTGCT	28
255	4388	35.7143	TTCTTATAGCAGAAAACAAAATCTGGGG	28	gb|KJ831223.1|	64.2857	39.2857	TGTTGTGTGAGGCACCAGAGTGTTCTGC ------------|-||||-|-||-|-||--------------------------- TTCTTATAGCAGAAAACAAAATCTGGGG	1	4615	53.5714	TGTTGTGTGAGGCACCAGAGTGTTCTGC	28
256	4388	35.7143	TTCTTATAGCAGAAAACAAAATCTGGGG	28	gb|HM181971.1|	60.7143	39.2857	ATGTTGTGTGAGGCACCAGAGTGTTCTG ------------|-||||-|-||-|-||--------------------------- TTCTTATAGCAGAAAACAAAATCTGGGG	0	4616	50	ATGTTGTGTGAGGCACCAGAGTGTTCTG	28
257	4388	35.7143	TTCTTATAGCAGAAAACAAAATCTGGGG	28	gb|HM181971.1|	60.7143	42.8571	TATGTTGTGTGAGGCACCAGAGTGTTCT ----------|-|-||||-|-||-|-||--------------------------- TTCTTATAGCAGAAAACAAAATCTGGGG	0	4617	46.4286	TATGTTGTGTGAGGCACCAGAGTGTTCT	28
258	4388	35.7143	TTCTTATAGCAGAAAACAAAATCTGGGG	28	gb|HM181971.1|	60.7143	42.8571	ATATGTTGTGTGAGGCACCAGAGTGTTC ----------|-|-||||-|-||-|-||--------------------------- TTCTTATAGCAGAAAACAAAATCTGGGG	0	4618	46.4286	ATATGTTGTGTGAGGCACCAGAGTGTTC	28
259	4388	35.7143	TTCTTATAGCAGAAAACAAAATCTGGGG	28	gb|HM181971.1|	60.7143	42.8571	AATATGTTGTGTGAGGCACCAGAGTGTT ----------|-|-||||-|-||-|-||--------------------------- TTCTTATAGCAGAAAACAAAATCTGGGG	1	4619	42.8571	AATATGTTGTGTGAGGCACCAGAGTGTT	28
260	4388	35.7143	TTCTTATAGCAGAAAACAAAATCTGGGG	28	gb|HM181971.1|	60.7143	46.4286	TAATATGTTGTGTGAGGCACCAGAGTGT -------|--|-|-||||-|-||-|-||--------------------------- TTCTTATAGCAGAAAACAAAATCTGGGG	0	4620	42.8571	TAATATGTTGTGTGAGGCACCAGAGTGT	28
261	4388	35.7143	TTCTTATAGCAGAAAACAAAATCTGGGG	28	gb|HM181971.1|	60.7143	46.4286	CTAATATGTTGTGTGAGGCACCAGAGTG -------|--|-|-||||-|-||-|-||--------------------------- TTCTTATAGCAGAAAACAAAATCTGGGG	2	4621	46.4286	CTAATATGTTGTGTGAGGCACCAGAGTG	28
262	4388	35.7143	TTCTTATAGCAGAAAACAAAATCTGGGG	28	gb|HM181971.1|	60.7143	46.4286	ACTAATATGTTGTGTGAGGCACCAGAGT -------|--|-|-||||-|-||-|-||--------------------------- TTCTTATAGCAGAAAACAAAATCTGGGG	1	4622	42.8571	ACTAATATGTTGTGTGAGGCACCAGAGT	28
263	4388	35.7143	TTCTTATAGCAGAAAACAAAATCTGGGG	28	gb|HM181971.1|	60.7143	46.4286	CACTAATATGTTGTGTGAGGCACCAGAG -------|--|-|-||||-|-||-|-||--------------------------- TTCTTATAGCAGAAAACAAAATCTGGGG	0	4623	46.4286	CACTAATATGTTGTGTGAGGCACCAGAG	28
264	4388	35.7143	TTCTTATAGCAGAAAACAAAATCTGGGG	28	gb|HM181971.1|	60.7143	46.4286	CCACTAATATGTTGTGTGAGGCACCAGA -------|--|-|-||||-|-||-|-||--------------------------- TTCTTATAGCAGAAAACAAAATCTGGGG	2	4624	46.4286	CCACTAATATGTTGTGTGAGGCACCAGA	28
265	4388	35.7143	TTCTTATAGCAGAAAACAAAATCTGGGG	28	gb|HM181971.1|	60.7143	46.4286	TCCACTAATATGTTGTGTGAGGCACCAG -------|--|-|-||||-|-||-|-||--------------------------- TTCTTATAGCAGAAAACAAAATCTGGGG	1	4625	46.4286	TCCACTAATATGTTGTGTGAGGCACCAG	28
266	4388	35.7143	TTCTTATAGCAGAAAACAAAATCTGGGG	28	gb|HM181971.1|	60.7143	46.4286	CTCCACTAATATGTTGTGTGAGGCACCA -------|--|-|-||||-|-||-|-||--------------------------- TTCTTATAGCAGAAAACAAAATCTGGGG	0	4626	46.4286	CTCCACTAATATGTTGTGTGAGGCACCA	28
267	4388	35.7143	TTCTTATAGCAGAAAACAAAATCTGGGG	28	gb|HM181971.1|	60.7143	46.4286	CCTCCACTAATATGTTGTGTGAGGCACC -------|--|-|-||||-|-||-|-||--------------------------- TTCTTATAGCAGAAAACAAAATCTGGGG	2	4627	50	CCTCCACTAATATGTTGTGTGAGGCACC	28
268	4388	35.7143	TTCTTATAGCAGAAAACAAAATCTGGGG	28	gb|HM181971.1|	60.7143	42.8571	TTCTTATAGCAGAAAACAAAATCTGGGG --------|--|-|-||||-|-||-|-|--------------------------- ACCTCCACTAATATGTTGTGTGAGGCAC	1	4628	46.4286	ACCTCCACTAATATGTTGTGTGAGGCAC	28
269	4388	35.7143	TTCTTATAGCAGAAAACAAAATCTGGGG	28	gb|HM181971.1|	60.7143	42.8571	ACGGAGTGTGTTGTATAATCACCTCCAG ----|----||-|-||||-|-|---||---------------------------- TTCTTATAGCAGAAAACAAAATCTGGGG	0	4629	46.4286	GACCTCCACTAATATGTTGTGTGAGGCA	28
270	4388	35.7143	TTCTTATAGCAGAAAACAAAATCTGGGG	28	gb|HM181971.1|	60.7143	39.2857	TTCTTATAGCAGAAAACAAAATCTGGGG ----------|--|-|-||||-|-||-|--------------------------- GGACCTCCACTAATATGTTGTGTGAGGC	0	4630	50	GGACCTCCACTAATATGTTGTGTGAGGC	28
271	4388	35.7143	TTCTTATAGCAGAAAACAAAATCTGGGG	28	gb|HM181971.1|	60.7143	39.2857	GGAGTGTGTTGTATAATCACCTCCAGGT ------|--||-||-|-|--|---|-||--------------------------- TTCTTATAGCAGAAAACAAAATCTGGGG	0	4631	46.4286	TGGACCTCCACTAATATGTTGTGTGAGG	28
272	4388	35.7143	TTCTTATAGCAGAAAACAAAATCTGGGG	28	gb|HM181971.1|	60.7143	39.2857	GAGTGTGTTGTATAATCACCTCCAGGTT ------|--||-||-|-|--|---|-||--------------------------- TTCTTATAGCAGAAAACAAAATCTGGGG	0	4632	42.8571	TTGGACCTCCACTAATATGTTGTGTGAG	28
273	4388	35.7143	TTCTTATAGCAGAAAACAAAATCTGGGG	28	MK728873.1	64.2857	39.2857	AGTGTGTTGTATAATCACCTCCAGGTTC ------|--||-||-|-|--|---|-||--------------------------- TTCTTATAGCAGAAAACAAAATCTGGGG	2	4633	42.8571	CTTGGACCTCCACTAATATGTTGTGTGA	28
330	4388	35.7143	TTCTTATAGCAGAAAACAAAATCTGGGG	28	gb|HM181971.1|	60.7143	39.2857	GGAGAATGGTTAGCGTGTCATCTCTCTC --|-|-|--|--|---||-|-|---|-|--------------------------- TTCTTATAGCAGAAAACAAAATCTGGGG	0	4690	50	GGAGAATGGTTAGCGTGTCATCTCTCTC	28
331	4388	35.7143	TTCTTATAGCAGAAAACAAAATCTGGGG	28	gb|HM181971.1|	60.7143	42.8571	AGGAGAATGGTTAGCGTGTCATCTCTCT -||-|-|--|--|---||-|-|---|-|--------------------------- TTCTTATAGCAGAAAACAAAATCTGGGG	0	4691	46.4286	AGGAGAATGGTTAGCGTGTCATCTCTCT	28
332	4388	35.7143	TTCTTATAGCAGAAAACAAAATCTGGGG	28	gb|HM181971.1|	60.7143	46.4286	AAGGAGAATGGTTAGCGTGTCATCTCTC |||-|-|--|--|---||-|-|---|-|--------------------------- TTCTTATAGCAGAAAACAAAATCTGGGG	0	4692	46.4286	AAGGAGAATGGTTAGCGTGTCATCTCTC	28
336	4388	35.7143	TTCTTATAGCAGAAAACAAAATCTGGGG	28	gb|KM012174.1|	64.2857	39.2857	TTCTTATAGCAGAAAACAAAATCTGGGG ----|||-|-|--|--|---||-|-|----------------------------- CTTTAAGGAGAATGGTTAGCGTGTCATC	2	4696	42.8571	CTTTAAGGAGAATGGTTAGCGTGTCATC	28
337	4388	35.7143	TTCTTATAGCAGAAAACAAAATCTGGGG	28	gb|KM012174.1|	64.2857	39.2857	TTCTTATAGCAGAAAACAAAATCTGGGG -----|||-|-|--|--|---||-|-|---------------------------- GCTTTAAGGAGAATGGTTAGCGTGTCAT	1	4697	42.8571	GCTTTAAGGAGAATGGTTAGCGTGTCAT	28
341	4388	35.7143	TTCTTATAGCAGAAAACAAAATCTGGGG	28	gb|KM012174.1|	64.2857	32.1429	TTCTTATAGCAGAAAACAAAATCTGGGG ---------|||-|-|--|--|---||---------------------------- AGTTGCTTTAAGGAGAATGGTTAGCGTG	0	4701	42.8571	AGTTGCTTTAAGGAGAATGGTTAGCGTG	28
342	4388	35.7143	TTCTTATAGCAGAAAACAAAATCTGGGG	28	gb|KM012170.1|	64.2857	35.7143	TTCTTATAGCAGAAAACAAAATCTGGGG -------|---|--|---|||--||-||--------------------------- TGCGATTGGTAAGAGGAATTTCGTTGAG	0	4702	42.8571	GAGTTGCTTTAAGGAGAATGGTTAGCGT	28
354	4388	35.7143	TTCTTATAGCAGAAAACAAAATCTGGGG	28	gb|HM181971.1|	60.7143	39.2857	TTCTTATAGCAGAAAACAAAATCTGGGG --|----||-|----||--|||-||------------------------------ AAACTGCTAGCAGAGTTGCTTTAAGGAG	0	4714	42.8571	AAACTGCTAGCAGAGTTGCTTTAAGGAG	28
355	4388	35.7143	TTCTTATAGCAGAAAACAAAATCTGGGG	28	gb|HM181971.1|	60.7143	39.2857	TTCTTATAGCAGAAAACAAAATCTGGGG ---|----||-|----||--|||-||----------------------------- GAAACTGCTAGCAGAGTTGCTTTAAGGA	1	4715	42.8571	GAAACTGCTAGCAGAGTTGCTTTAAGGA	28
361	4388	35.7143	TTCTTATAGCAGAAAACAAAATCTGGGG	28	MH891769.1	64.2857	42.8571	TTCGTTGAGACGATCGTCAAAGTCCCCA -----|---|-|--|-||---||-||||--------------------------- TTCTTATAGCAGAAAACAAAATCTGGGG	1	4721	50	ACCCCTGAAACTGCTAGCAGAGTTGCTT	28
362	4388	35.7143	TTCTTATAGCAGAAAACAAAATCTGGGG	28	MH891769.1	64.2857	42.8571	TCGTTGAGACGATCGTCAAAGTCCCCAC -----|---|-|--|-||---||-||||--------------------------- TTCTTATAGCAGAAAACAAAATCTGGGG	0	4722	53.5714	CACCCCTGAAACTGCTAGCAGAGTTGCT	28
56	4342	50	CTTCCGGTGCTATTGGGATCTCTTGGAT	28		0	35.7143	GCTATAAGAAACATGGTTAGTGGTTTGC ----||-|--|-||-|-|-|--|-------------------------------- CTTCCGGTGCTATTGGGATCTCTTGGAT	0	4370	39.2857	GCTATAAGAAACATGGTTAGTGGTTTGC	28
57	4342	50	CTTCCGGTGCTATTGGGATCTCTTGGAT	28		0	35.7143	TGCTATAAGAAACATGGTTAGTGGTTTG ----||-|--|-||-|-|-|--|-------------------------------- CTTCCGGTGCTATTGGGATCTCTTGGAT	0	4371	35.7143	TGCTATAAGAAACATGGTTAGTGGTTTG	28
58	4342	50	CTTCCGGTGCTATTGGGATCTCTTGGAT	28		0	35.7143	CTGCTATAAGAAACATGGTTAGTGGTTT ----||-|--|-||-|-|-|--|-------------------------------- CTTCCGGTGCTATTGGGATCTCTTGGAT	1	4372	35.7143	CTGCTATAAGAAACATGGTTAGTGGTTT	28
59	4342	50	CTTCCGGTGCTATTGGGATCTCTTGGAT	28		0	35.7143	TCTGCTATAAGAAACATGGTTAGTGGTT ----||-|--|-||-|-|-|--|-------------------------------- CTTCCGGTGCTATTGGGATCTCTTGGAT	1	4373	35.7143	TCTGCTATAAGAAACATGGTTAGTGGTT	28
60	4342	50	CTTCCGGTGCTATTGGGATCTCTTGGAT	28		0	35.7143	TTCTGCTATAAGAAACATGGTTAGTGGT ----||-|--|-||-|-|-|--|-------------------------------- CTTCCGGTGCTATTGGGATCTCTTGGAT	0	4374	35.7143	TTCTGCTATAAGAAACATGGTTAGTGGT	28
61	4342	50	CTTCCGGTGCTATTGGGATCTCTTGGAT	28		0	35.7143	CTTCCGGTGCTATTGGGATCTCTTGGAT -----||-|--|-||-|-|-|--|------------------------------- TTTCTGCTATAAGAAACATGGTTAGTGG	0	4375	35.7143	TTTCTGCTATAAGAAACATGGTTAGTGG	28
62	4342	50	CTTCCGGTGCTATTGGGATCTCTTGGAT	28		0	35.7143	CTTCCGGTGCTATTGGGATCTCTTGGAT ------||-|--|-||-|-|-|--|------------------------------ TTTTCTGCTATAAGAAACATGGTTAGTG	1	4376	32.1429	TTTTCTGCTATAAGAAACATGGTTAGTG	28
63	4342	50	CTTCCGGTGCTATTGGGATCTCTTGGAT	28		0	35.7143	CTTCCGGTGCTATTGGGATCTCTTGGAT -------||-|--|-||-|-|-|--|----------------------------- GTTTTCTGCTATAAGAAACATGGTTAGT	0	4377	32.1429	GTTTTCTGCTATAAGAAACATGGTTAGT	28
64	4342	50	CTTCCGGTGCTATTGGGATCTCTTGGAT	28		0	35.7143	CTTCCGGTGCTATTGGGATCTCTTGGAT --------||-|--|-||-|-|-|--|---------------------------- TGTTTTCTGCTATAAGAAACATGGTTAG	0	4378	32.1429	TGTTTTCTGCTATAAGAAACATGGTTAG	28
72	4342	50	CTTCCGGTGCTATTGGGATCTCTTGGAT	28	gb|HM181971.1|	60.7143	28.5714	CTTCCGGTGCTATTGGGATCTCTTGGAT ----|--------|---|----||||-|--------------------------- CCAGATTTTGTTTTCTGCTATAAGAAAC	1	4386	32.1429	CCAGATTTTGTTTTCTGCTATAAGAAAC	28
73	4342	50	CTTCCGGTGCTATTGGGATCTCTTGGAT	28	gb|HM181971.1|	60.7143	28.5714	CCCAGATTTTGTTTTCTGCTATAAGAAA -----||--|||-----|--------||--------------------------- CTTCCGGTGCTATTGGGATCTCTTGGAT	0	4387	32.1429	CCCAGATTTTGTTTTCTGCTATAAGAAA	28
74	4342	50	CTTCCGGTGCTATTGGGATCTCTTGGAT	28	gb|HM181971.1|	60.7143	32.1429	CTTCCGGTGCTATTGGGATCTCTTGGAT ----|---|--|--|-----||||---|--------------------------- AAGAATATCGTCTTTTGTTTTAGACCCC	0	4388	35.7143	CCCCAGATTTTGTTTTCTGCTATAAGAA	28
75	4342	50	CTTCCGGTGCTATTGGGATCTCTTGGAT	28	gb|JQ922554.1|	64.2857	32.1429	CTTCCGGTGCTATTGGGATCTCTTGGAT -|||---|----|-----|------|||--------------------------- AGAATATCGTCTTTTGTTTTAGACCCCT	0	4389	35.7143	TCCCCAGATTTTGTTTTCTGCTATAAGA	28
76	4342	50	CTTCCGGTGCTATTGGGATCTCTTGGAT	28	gb|HM181971.1|	64.2857	35.7143	CTTCCGGTGCTATTGGGATCTCTTGGAT --|---|--|--|-----||||---|-|--------------------------- GAATATCGTCTTTTGTTTTAGACCCCTT	0	4390	35.7143	TTCCCCAGATTTTGTTTTCTGCTATAAG	28
77	4342	50	CTTCCGGTGCTATTGGGATCTCTTGGAT	28	gb|HM181971.1|	64.2857	35.7143	CTTCCGGTGCTATTGGGATCTCTTGGAT -|---|--|--|-----||||---|-|---------------------------- AATATCGTCTTTTGTTTTAGACCCCTTC	1	4391	35.7143	CTTCCCCAGATTTTGTTTTCTGCTATAA	28
78	4342	50	CTTCCGGTGCTATTGGGATCTCTTGGAT	28	gb|HM181971.1|	64.2857	35.7143	ATATCGTCTTTTGTTTTAGACCCCTTCC -|---|--|--|-----||||---|-|---------------------------- CTTCCGGTGCTATTGGGATCTCTTGGAT	0	4392	39.2857	CCTTCCCCAGATTTTGTTTTCTGCTATA	28
82	4342	50	CTTCCGGTGCTATTGGGATCTCTTGGAT	28	gb|JF912183.1|	64.2857	32.1429	CGTCTTTTGTTTTAGACCCCTTCCTTTT -----|--|--|-----||||---|-|---------------------------- CTTCCGGTGCTATTGGGATCTCTTGGAT	0	4396	39.2857	TTTTCCTTCCCCAGATTTTGTTTTCTGC	28
294	4342	50	CTTCCGGTGCTATTGGGATCTCTTGGAT	28	gb|KJ831223.1|	64.2857	35.7143	CTTCCGGTGCTATTGGGATCTCTTGGAT -||-|--|--||-----||-------||--------------------------- TGAGGCACCAGAGTGTTCTGCTTCTTCT	0	4608	50	TGAGGCACCAGAGTGTTCTGCTTCTTCT	28
295	4342	50	CTTCCGGTGCTATTGGGATCTCTTGGAT	28	gb|KJ831223.1|	64.2857	35.7143	GTGAGGCACCAGAGTGTTCTGCTTCTTC |---|-|||-|-|----|------|-|---------------------------- CTTCCGGTGCTATTGGGATCTCTTGGAT	0	4609	53.5714	GTGAGGCACCAGAGTGTTCTGCTTCTTC	28
296	4342	50	CTTCCGGTGCTATTGGGATCTCTTGGAT	28	gb|KJ831223.1|	64.2857	35.7143	CTTCCGGTGCTATTGGGATCTCTTGGAT -|---|-|||-|-|----|------|-|--------------------------- TGTGAGGCACCAGAGTGTTCTGCTTCTT	0	4610	50	TGTGAGGCACCAGAGTGTTCTGCTTCTT	28
297	4342	50	CTTCCGGTGCTATTGGGATCTCTTGGAT	28	gb|KJ831223.1|	64.2857	32.1429	CTTCCGGTGCTATTGGGATCTCTTGGAT --|---|-|||-|-|----|------|---------------------------- GTGTGAGGCACCAGAGTGTTCTGCTTCT	0	4611	53.5714	GTGTGAGGCACCAGAGTGTTCTGCTTCT	28
298	4342	50	CTTCCGGTGCTATTGGGATCTCTTGGAT	28	gb|KJ831223.1|	64.2857	32.1429	CTTCCGGTGCTATTGGGATCTCTTGGAT ---|---|-|||-|-|----|------|--------------------------- TGTGTGAGGCACCAGAGTGTTCTGCTTC	1	4612	53.5714	TGTGTGAGGCACCAGAGTGTTCTGCTTC	28
300	4342	50	CTTCCGGTGCTATTGGGATCTCTTGGAT	28	gb|KJ831223.1|	64.2857	32.1429	CTTCCGGTGCTATTGGGATCTCTTGGAT ----------||-|||||-------|-|--------------------------- TCGTCTTGTGAGACCACGGAGTGTGTTG	0	4614	53.5714	GTTGTGTGAGGCACCAGAGTGTTCTGCT	28
301	4342	50	CTTCCGGTGCTATTGGGATCTCTTGGAT	28	gb|KJ831223.1|	64.2857	32.1429	CTTCCGGTGCTATTGGGATCTCTTGGAT ---------||-|||||-------|-|---------------------------- CGTCTTGTGAGACCACGGAGTGTGTTGT	1	4615	53.5714	TGTTGTGTGAGGCACCAGAGTGTTCTGC	28
302	4342	50	CTTCCGGTGCTATTGGGATCTCTTGGAT	28		0	32.1429	CTTCCGGTGCTATTGGGATCTCTTGGAT --------||-|||||-------|-|----------------------------- GTCTTGTGAGACCACGGAGTGTGTTGTA	0	4616	50	ATGTTGTGTGAGGCACCAGAGTGTTCTG	28
303	4342	50	CTTCCGGTGCTATTGGGATCTCTTGGAT	28		0	32.1429	CTTCCGGTGCTATTGGGATCTCTTGGAT -------||-|||||-------|-|------------------------------ TCTTGTGAGACCACGGAGTGTGTTGTAT	0	4617	46.4286	TATGTTGTGTGAGGCACCAGAGTGTTCT	28
304	4342	50	CTTCCGGTGCTATTGGGATCTCTTGGAT	28		0	35.7143	CTTCCGGTGCTATTGGGATCTCTTGGAT ------||-|||||-------|-|---|--------------------------- CTTGTGAGACCACGGAGTGTGTTGTATA	0	4618	46.4286	ATATGTTGTGTGAGGCACCAGAGTGTTC	28
305	4342	50	CTTCCGGTGCTATTGGGATCTCTTGGAT	28		0	35.7143	CTTCCGGTGCTATTGGGATCTCTTGGAT -----||-|||||-------|-|---|---------------------------- TTGTGAGACCACGGAGTGTGTTGTATAA	1	4619	42.8571	AATATGTTGTGTGAGGCACCAGAGTGTT	28
306	4342	50	CTTCCGGTGCTATTGGGATCTCTTGGAT	28		0	35.7143	CTTCCGGTGCTATTGGGATCTCTTGGAT ----||-|||||-------|-|---|----------------------------- TGTGAGACCACGGAGTGTGTTGTATAAT	0	4620	42.8571	TAATATGTTGTGTGAGGCACCAGAGTGT	28
307	4342	50	CTTCCGGTGCTATTGGGATCTCTTGGAT	28		0	35.7143	CTTCCGGTGCTATTGGGATCTCTTGGAT ---||-|||||-------|-|---|------------------------------ GTGAGACCACGGAGTGTGTTGTATAATC	1	4621	46.4286	CTAATATGTTGTGTGAGGCACCAGAGTG	28
308	4342	50	CTTCCGGTGCTATTGGGATCTCTTGGAT	28		0	39.2857	CTTCCGGTGCTATTGGGATCTCTTGGAT --||-|||||-------|-|---|---|--------------------------- TGAGACCACGGAGTGTGTTGTATAATCA	1	4622	42.8571	ACTAATATGTTGTGTGAGGCACCAGAGT	28
309	4342	50	CTTCCGGTGCTATTGGGATCTCTTGGAT	28		0	39.2857	GAGACCACGGAGTGTGTTGTATAATCAC --||-|||||-------|-|---|---|--------------------------- CTTCCGGTGCTATTGGGATCTCTTGGAT	0	4623	46.4286	CACTAATATGTTGTGTGAGGCACCAGAG	28
310	4342	50	CTTCCGGTGCTATTGGGATCTCTTGGAT	28		0	39.2857	AGACCACGGAGTGTGTTGTATAATCACC --||-|||||-------|-|---|---|--------------------------- CTTCCGGTGCTATTGGGATCTCTTGGAT	1	4624	46.4286	CCACTAATATGTTGTGTGAGGCACCAGA	28
311	4342	50	CTTCCGGTGCTATTGGGATCTCTTGGAT	28		0	35.7143	GACCACGGAGTGTGTTGTATAATCACCT ---|-|||||-------|-|---|---|--------------------------- CTTCCGGTGCTATTGGGATCTCTTGGAT	1	4625	46.4286	TCCACTAATATGTTGTGTGAGGCACCAG	28
312	4342	50	CTTCCGGTGCTATTGGGATCTCTTGGAT	28		0	32.1429	CTCCACTAATATGTTGTGTGAGGCACCA -----|-|--||-------|||---|-|--------------------------- CTTCCGGTGCTATTGGGATCTCTTGGAT	0	4626	46.4286	CTCCACTAATATGTTGTGTGAGGCACCA	28
313	4342	50	CTTCCGGTGCTATTGGGATCTCTTGGAT	28		0	32.1429	CCTCCACTAATATGTTGTGTGAGGCACC -----||||-|--|---|-----|---|--------------------------- CTTCCGGTGCTATTGGGATCTCTTGGAT	1	4627	50	CCTCCACTAATATGTTGTGTGAGGCACC	28
314	4342	50	CTTCCGGTGCTATTGGGATCTCTTGGAT	28		0	35.7143	ACCTCCACTAATATGTTGTGTGAGGCAC -|---||||-|--|---|-----|---|--------------------------- CTTCCGGTGCTATTGGGATCTCTTGGAT	1	4628	46.4286	ACCTCCACTAATATGTTGTGTGAGGCAC	28
315	4342	50	CTTCCGGTGCTATTGGGATCTCTTGGAT	28		0	39.2857	GACCTCCACTAATATGTTGTGTGAGGCA ||---||||-|--|---|-----|---|--------------------------- CTTCCGGTGCTATTGGGATCTCTTGGAT	0	4629	46.4286	GACCTCCACTAATATGTTGTGTGAGGCA	28
316	4342	50	CTTCCGGTGCTATTGGGATCTCTTGGAT	28		0	35.7143	CTTCCGGTGCTATTGGGATCTCTTGGAT -||---||||-|--|---|-----|------------------------------ GGACCTCCACTAATATGTTGTGTGAGGC	0	4630	50	GGACCTCCACTAATATGTTGTGTGAGGC	28
317	4342	50	CTTCCGGTGCTATTGGGATCTCTTGGAT	28		0	35.7143	CTTCCGGTGCTATTGGGATCTCTTGGAT --||---||||-|--|---|-----|----------------------------- TGGACCTCCACTAATATGTTGTGTGAGG	0	4631	46.4286	TGGACCTCCACTAATATGTTGTGTGAGG	28
318	4342	50	CTTCCGGTGCTATTGGGATCTCTTGGAT	28	MK728873.1	60.7143	35.7143	CTTCCGGTGCTATTGGGATCTCTTGGAT ---||---||||-|--|---|-----|---------------------------- TTGGACCTCCACTAATATGTTGTGTGAG	0	4632	42.8571	TTGGACCTCCACTAATATGTTGTGTGAG	28
319	4342	50	CTTCCGGTGCTATTGGGATCTCTTGGAT	28	MK728873.1	64.2857	35.7143	CTTCCGGTGCTATTGGGATCTCTTGGAT ----||---||||-|--|---|-----|--------------------------- CTTGGACCTCCACTAATATGTTGTGTGA	1	4633	42.8571	CTTGGACCTCCACTAATATGTTGTGTGA	28
376	4342	50	CTTCCGGTGCTATTGGGATCTCTTGGAT	28		0	32.1429	GGAGAATGGTTAGCGTGTCATCTCTCTC ---|---|-|-|-|-|-|-------||---------------------------- CTTCCGGTGCTATTGGGATCTCTTGGAT	0	4690	50	GGAGAATGGTTAGCGTGTCATCTCTCTC	28
377	4342	50	CTTCCGGTGCTATTGGGATCTCTTGGAT	28		0	35.7143	AGGAGAATGGTTAGCGTGTCATCTCTCT -|-|---|-|-|-|-|-|-------||---------------------------- CTTCCGGTGCTATTGGGATCTCTTGGAT	0	4691	46.4286	AGGAGAATGGTTAGCGTGTCATCTCTCT	28
378	4342	50	CTTCCGGTGCTATTGGGATCTCTTGGAT	28		0	35.7143	AAGGAGAATGGTTAGCGTGTCATCTCTC -|-|---|-|-|-|-|-|-------||---------------------------- CTTCCGGTGCTATTGGGATCTCTTGGAT	0	4692	46.4286	AAGGAGAATGGTTAGCGTGTCATCTCTC	28
382	4342	50	CTTCCGGTGCTATTGGGATCTCTTGGAT	28	gb|KM012174.1|	64.2857	32.1429	CTTCCGGTGCTATTGGGATCTCTTGGAT ----||||--|--------|--|--|-|--------------------------- CTTTAAGGAGAATGGTTAGCGTGTCATC	1	4696	42.8571	CTTTAAGGAGAATGGTTAGCGTGTCATC	28
383	4342	50	CTTCCGGTGCTATTGGGATCTCTTGGAT	28	gb|KM012174.1|	64.2857	32.1429	GCTTTAAGGAGAATGGTTAGCGTGTCAT ----||----|--|---|-|--|-|-|---------------------------- CTTCCGGTGCTATTGGGATCTCTTGGAT	1	4697	42.8571	GCTTTAAGGAGAATGGTTAGCGTGTCAT	28
387	4342	50	CTTCCGGTGCTATTGGGATCTCTTGGAT	28	gb|KM012174.1|	64.2857	35.7143	CTTCCGGTGCTATTGGGATCTCTTGGAT ----||--|--|-||--|---|-|---|--------------------------- GTGCGATTGGTAAGAGGAATTTCGTTGA	0	4701	42.8571	AGTTGCTTTAAGGAGAATGGTTAGCGTG	28
388	4342	50	CTTCCGGTGCTATTGGGATCTCTTGGAT	28	gb|KM012170.1|	64.2857	35.7143	CTTCCGGTGCTATTGGGATCTCTTGGAT ---||--|--|-||--|---|-|---|---------------------------- TGCGATTGGTAAGAGGAATTTCGTTGAG	0	4702	42.8571	GAGTTGCTTTAAGGAGAATGGTTAGCGT	28
400	4342	50	CTTCCGGTGCTATTGGGATCTCTTGGAT	28		0	35.7143	CTTCCGGTGCTATTGGGATCTCTTGGAT ---|||---|------||--|-|--||---------------------------- GAGGAATTTCGTTGAGACGATCGTCAAA	0	4714	42.8571	AAACTGCTAGCAGAGTTGCTTTAAGGAG	28
401	4342	50	CTTCCGGTGCTATTGGGATCTCTTGGAT	28		0	35.7143	CTTCCGGTGCTATTGGGATCTCTTGGAT --|||---|------||--|-|--||----------------------------- AGGAATTTCGTTGAGACGATCGTCAAAG	1	4715	42.8571	GAAACTGCTAGCAGAGTTGCTTTAAGGA	28
407	4342	50	CTTCCGGTGCTATTGGGATCTCTTGGAT	28	MH891769.1	64.2857	39.2857	ACCCCTGAAACTGCTAGCAGAGTTGCTT -----||--||-|---||||---|--|---------------------------- CTTCCGGTGCTATTGGGATCTCTTGGAT	1	4721	50	ACCCCTGAAACTGCTAGCAGAGTTGCTT	28
408	4342	50	CTTCCGGTGCTATTGGGATCTCTTGGAT	28	MH891769.1	64.2857	39.2857	CACCCCTGAAACTGCTAGCAGAGTTGCT -----||--||-|---||||---|--|---------------------------- CTTCCGGTGCTATTGGGATCTCTTGGAT	0	4722	53.5714	CACCCCTGAAACTGCTAGCAGAGTTGCT	28
225	9558	53.5714	ACCCGAACATGCCCTACTGGCTAAGTCA	28	gb|JN819305.1|	64.2857	39.2857	TCGCTGGGTGAAAAGATTCCCTCAGACT ------|----|||---|--|||||--|--------------------------- ACCCGAACATGCCCTACTGGCTAAGTCA	0	9755	50	TCGCTGGGTGAAAAGATTCCCTCAGACT	28
226	9558	53.5714	ACCCGAACATGCCCTACTGGCTAAGTCA	28	gb|JN819305.1|	60.7143	42.8571	TTCGCTGGGTGAAAAGATTCCCTCAGAC -----||----|||---|--|||||--|--------------------------- ACCCGAACATGCCCTACTGGCTAAGTCA	0	9756	50	TTCGCTGGGTGAAAAGATTCCCTCAGAC	28
232	9558	53.5714	ACCCGAACATGCCCTACTGGCTAAGTCA	28	gb|FJ390385.1|	64.2857	42.8571	ACCCGAACATGCCCTACTGGCTAAGTCA -|----||----|||---|--|||||----------------------------- CTCTAATTCGCTGGGTGAAAAGATTCCC	0	9762	46.4286	CTCTAATTCGCTGGGTGAAAAGATTCCC	28
236	9558	53.5714	ACCCGAACATGCCCTACTGGCTAAGTCA	28		0	39.2857	GGGTCTCTAATTCGCTGGGTGAAAAGAT -||-||---|---|-||---||-----|--------------------------- ACCCGAACATGCCCTACTGGCTAAGTCA	0	9766	46.4286	GGGTCTCTAATTCGCTGGGTGAAAAGAT	28
253	9558	53.5714	ACCCGAACATGCCCTACTGGCTAAGTCA	28	gb|KC131142.1|	64.2857	35.7143	ACCCGAACATGCCCTACTGGCTAAGTCA ----|-||||------||-----|-|-|--------------------------- TCTCTCGGCTAAATTTGGGGTCTCTAAT	0	9783	42.8571	TCTCTCGGCTAAATTTGGGGTCTCTAAT	28
254	9558	53.5714	ACCCGAACATGCCCTACTGGCTAAGTCA	28	gb|KC131142.1|	64.2857	35.7143	ACCCGAACATGCCCTACTGGCTAAGTCA --------|||-||--|--||-|--|----------------------------- AATCTCTGGGGTTTAAATCGGCTCTCTC	0	9784	46.4286	CTCTCTCGGCTAAATTTGGGGTCTCTAA	28
255	9558	53.5714	ACCCGAACATGCCCTACTGGCTAAGTCA	28	gb|KC131142.1|	64.2857	39.2857	ACCCGAACATGCCCTACTGGCTAAGTCA -------|||-||--|--||-|--|--|--------------------------- ATCTCTGGGGTTTAAATCGGCTCTCTCA	0	9785	46.4286	ACTCTCTCGGCTAAATTTGGGGTCTCTA	28
256	9558	53.5714	ACCCGAACATGCCCTACTGGCTAAGTCA	28	gb|KC131142.1|	64.2857	39.2857	ACCCGAACATGCCCTACTGGCTAAGTCA ------|||-||--|--||-|--|--|---------------------------- TCTCTGGGGTTTAAATCGGCTCTCTCAA	0	9786	46.4286	AACTCTCTCGGCTAAATTTGGGGTCTCT	28
257	9558	53.5714	ACCCGAACATGCCCTACTGGCTAAGTCA	28	gb|KC131142.1|	64.2857	39.2857	ACCCGAACATGCCCTACTGGCTAAGTCA -----|||-||--|--||-|--|--|----------------------------- CTCTGGGGTTTAAATCGGCTCTCTCAAG	0	9787	50	GAACTCTCTCGGCTAAATTTGGGGTCTC	28
258	9558	53.5714	ACCCGAACATGCCCTACTGGCTAAGTCA	28		0	39.2857	ACCCGAACATGCCCTACTGGCTAAGTCA ----|||-||--|--||-|--|--|------------------------------ TCTGGGGTTTAAATCGGCTCTCTCAAGA	0	9788	46.4286	AGAACTCTCTCGGCTAAATTTGGGGTCT	28
259	9558	53.5714	ACCCGAACATGCCCTACTGGCTAAGTCA	28		0	39.2857	ACCCGAACATGCCCTACTGGCTAAGTCA -||||-||--|---|-----|-----||--------------------------- CTGGGGTTTAAATCGGCTCTCTCAAGAG	0	9789	50	GAGAACTCTCTCGGCTAAATTTGGGGTC	28
260	9558	53.5714	ACCCGAACATGCCCTACTGGCTAAGTCA	28		0	39.2857	ACCCGAACATGCCCTACTGGCTAAGTCA ||||-||--|---|-----|-----||---------------------------- TGGGGTTTAAATCGGCTCTCTCAAGAGC	0	9790	50	CGAGAACTCTCTCGGCTAAATTTGGGGT	28
261	9558	53.5714	ACCCGAACATGCCCTACTGGCTAAGTCA	28		0	42.8571	ACCCGAACATGCCCTACTGGCTAAGTCA -|||-||--|--||-|--|--|-----|--------------------------- GGGGTTTAAATCGGCTCTCTCAAGAGCT	0	9791	50	TCGAGAACTCTCTCGGCTAAATTTGGGG	28
262	9558	53.5714	ACCCGAACATGCCCTACTGGCTAAGTCA	28		0	42.8571	GGGTTTAAATCGGCTCTCTCAAGAGCTG -|||-||--|--||-|--|--|-----|--------------------------- ACCCGAACATGCCCTACTGGCTAAGTCA	0	9792	50	GTCGAGAACTCTCTCGGCTAAATTTGGG	28
263	9558	53.5714	ACCCGAACATGCCCTACTGGCTAAGTCA	28		0	39.2857	GGTTTAAATCGGCTCTCTCAAGAGCTGA --||-||--|--||-|--|--|-----|--------------------------- ACCCGAACATGCCCTACTGGCTAAGTCA	0	9793	46.4286	AGTCGAGAACTCTCTCGGCTAAATTTGG	28
264	9558	53.5714	ACCCGAACATGCCCTACTGGCTAAGTCA	28		0	35.7143	ACCCGAACATGCCCTACTGGCTAAGTCA ----------|--||---|-|-|-||||--------------------------- GTTTAAATCGGCTCTCTCAAGAGCTGAC	0	9794	46.4286	CAGTCGAGAACTCTCTCGGCTAAATTTG	28
265	9558	53.5714	ACCCGAACATGCCCTACTGGCTAAGTCA	28		0	39.2857	ACCCGAACATGCCCTACTGGCTAAGTCA ---------|--||---|-|-|-|||||--------------------------- TTTAAATCGGCTCTCTCAAGAGCTGACC	0	9795	46.4286	CCAGTCGAGAACTCTCTCGGCTAAATTT	28
266	9558	53.5714	ACCCGAACATGCCCTACTGGCTAAGTCA	28		0	42.8571	ACCCGAACATGCCCTACTGGCTAAGTCA --------|--||---|-|-|-||||||--------------------------- TTAAATCGGCTCTCTCAAGAGCTGACCG	0	9796	50	GCCAGTCGAGAACTCTCTCGGCTAAATT	28
267	9558	53.5714	ACCCGAACATGCCCTACTGGCTAAGTCA	28		0	46.4286	ACCCGAACATGCCCTACTGGCTAAGTCA -------|--||---|-|-|-|||||||--------------------------- TAAATCGGCTCTCTCAAGAGCTGACCGA	0	9797	50	AGCCAGTCGAGAACTCTCTCGGCTAAAT	28
268	9558	53.5714	ACCCGAACATGCCCTACTGGCTAAGTCA	28		0	46.4286	ACCCGAACATGCCCTACTGGCTAAGTCA ------|--||---|-|-|-|||||||---------------------------- AAATCGGCTCTCTCAAGAGCTGACCGAC	0	9798	53.5714	CAGCCAGTCGAGAACTCTCTCGGCTAAA	28
269	9558	53.5714	ACCCGAACATGCCCTACTGGCTAAGTCA	28		0	46.4286	ACCCGAACATGCCCTACTGGCTAAGTCA -----|--||---|-|-|-|||||||----------------------------- AATCGGCTCTCTCAAGAGCTGACCGACC	0	9799	57.1429	CCAGCCAGTCGAGAACTCTCTCGGCTAA	28
270	9558	53.5714	ACCCGAACATGCCCTACTGGCTAAGTCA	28		0	46.4286	ACCCGAACATGCCCTACTGGCTAAGTCA ----|--||---|-|-|-|||||||------------------------------ ATCGGCTCTCTCAAGAGCTGACCGACCT	0	9800	57.1429	TCCAGCCAGTCGAGAACTCTCTCGGCTA	28
271	9558	53.5714	ACCCGAACATGCCCTACTGGCTAAGTCA	28		0	46.4286	ACCCGAACATGCCCTACTGGCTAAGTCA ---|--||---|-|-|-|||||||------------------------------- TCGGCTCTCTCAAGAGCTGACCGACCTT	0	9801	57.1429	TTCCAGCCAGTCGAGAACTCTCTCGGCT	28
124	1576	42.8571	AGTTCAAGTGTGTGACAAAACTGGAAGG	28	gb|KU509281.1|	64.2857	42.8571	CCATGTTCTGTGCTTTCATTTCCCACCT -||-||||------|---||--||--|---------------------------- AGTTCAAGTGTGTGACAAAACTGGAAGG	0	1672	46.4286	CCATGTTCTGTGCTTTCATTTCCCACCT	28
125	1576	42.8571	AGTTCAAGTGTGTGACAAAACTGGAAGG	28	gb|KF955486.1|	64.2857	42.8571	AGTTCAAGTGTGTGACAAAACTGGAAGG --||-||||------|---||--||--|--------------------------- CCCATGTTCTGTGCTTTCATTTCCCACC	0	1673	50	CCCATGTTCTGTGCTTTCATTTCCCACC	28
126	1576	42.8571	AGTTCAAGTGTGTGACAAAACTGGAAGG	28		0	39.2857	TCCCATGTTCTGTGCTTTCATTTCCCAC -------||----||||--|--|-||-|--------------------------- AGTTCAAGTGTGTGACAAAACTGGAAGG	0	1674	46.4286	TCCCATGTTCTGTGCTTTCATTTCCCAC	28
134	1576	42.8571	AGTTCAAGTGTGTGACAAAACTGGAAGG	28	gb|KX380840.1|	64.2857	50	TGCAGTTGTCCCATGTTCTGTGCTTTCA |--||||--|-||---|-|---|-|||---------------------------- AGTTCAAGTGTGTGACAAAACTGGAAGG	0	1682	46.4286	TGCAGTTGTCCCATGTTCTGTGCTTTCA	28
136	1576	42.8571	AGTTCAAGTGTGTGACAAAACTGGAAGG	28	MN018387.1	64.2857	46.4286	AGTTCAAGTGTGTGACAAAACTGGAAGG --|--||||--|-||---|-|---|-||--------------------------- GTTGCAGTTGTCCCATGTTCTGTGCTTT	0	1684	46.4286	GTTGCAGTTGTCCCATGTTCTGTGCTTT	28
144	1576	42.8571	AGTTCAAGTGTGTGACAAAACTGGAAGG	28	gb|KX377336.1|	64.2857	39.2857	CTTGTACCCTGTTGACGTTGATATTGTG -|--||-|-|--------||||--||----------------------------- AGTTCAAGTGTGTGACAAAACTGGAAGG	0	1692	42.8571	GTGTTATAGTTGCAGTTGTCCCATGTTC	28
148	1576	42.8571	AGTTCAAGTGTGTGACAAAACTGGAAGG	28	gb|KX547213.1|	64.2857	35.7143	AGTTCAAGTGTGTGACAAAACTGGAAGG --------|-|-|||-|-|---||---|--------------------------- TACCCTGTTGACGTTGATATTGTGGAGT	1	1696	42.8571	TGAGGTGTTATAGTTGCAGTTGTCCCAT	28
149	1576	42.8571	AGTTCAAGTGTGTGACAAAACTGGAAGG	28	gb|KX547213.1|	64.2857	35.7143	AGTTCAAGTGTGTGACAAAACTGGAAGG -------|-|-|||-|-|---||---|---------------------------- ACCCTGTTGACGTTGATATTGTGGAGTT	0	1697	42.8571	TTGAGGTGTTATAGTTGCAGTTGTCCCA	28
150	1576	42.8571	AGTTCAAGTGTGTGACAAAACTGGAAGG	28	gb|KX547213.1|	64.2857	35.7143	AGTTCAAGTGTGTGACAAAACTGGAAGG -|--|||-||-------||------|-|--------------------------- CCCTGTTGACGTTGATATTGTGGAGTTC	2	1698	46.4286	CTTGAGGTGTTATAGTTGCAGTTGTCCC	28
152	1576	42.8571	AGTTCAAGTGTGTGACAAAACTGGAAGG	28	gb|FJ639777.1|	64.2857	35.7143	AGTTCAAGTGTGTGACAAAACTGGAAGG ----|-|-|||-|-|---||---|------------------------------- CTGTTGACGTTGATATTGTGGAGTTCGA	0	1700	42.8571	AGCTTGAGGTGTTATAGTTGCAGTTGTC	28
153	1576	42.8571	AGTTCAAGTGTGTGACAAAACTGGAAGG	28	gb|FJ639777.1|	64.2857	35.7143	AGTTCAAGTGTGTGACAAAACTGGAAGG ---|-|-|||-|-|---||---|-------------------------------- TGTTGACGTTGATATTGTGGAGTTCGAG	2	1701	42.8571	GAGCTTGAGGTGTTATAGTTGCAGTTGT	28
179	1576	42.8571	AGTTCAAGTGTGTGACAAAACTGGAAGG	28	gb|DQ401690.1|	64.2857	35.7143	GTCGGTCAGCTGTATTTCCGTCGTAGGA ----||-------||||-||--|-|------------------------------ AGTTCAAGTGTGTGACAAAACTGGAAGG	0	1727	53.5714	GTCGGTCAGCTGTATTTCCGTCGTAGGA	28
181	1576	42.8571	AGTTCAAGTGTGTGACAAAACTGGAAGG	28	gb|DQ401690.1|	64.2857	39.2857	TAGTCGGTCAGCTGTATTTCCGTCGTAG ---|||-------||||-||--|-|------------------------------ AGTTCAAGTGTGTGACAAAACTGGAAGG	0	1729	50	TAGTCGGTCAGCTGTATTTCCGTCGTAG	28
182	1576	42.8571	AGTTCAAGTGTGTGACAAAACTGGAAGG	28	gb|DQ401690.1|	60.7143	39.2857	GTAGTCGGTCAGCTGTATTTCCGTCGTA ---|||-------||||-||--|-|------------------------------ AGTTCAAGTGTGTGACAAAACTGGAAGG	0	1730	50	GTAGTCGGTCAGCTGTATTTCCGTCGTA	28
183	1576	42.8571	AGTTCAAGTGTGTGACAAAACTGGAAGG	28	gb|DQ401690.1|	64.2857	39.2857	CGTAGTCGGTCAGCTGTATTTCCGTCGT ---|||-------||||-||--|-|------------------------------ AGTTCAAGTGTGTGACAAAACTGGAAGG	0	1731	53.5714	CGTAGTCGGTCAGCTGTATTTCCGTCGT	28
184	1576	42.8571	AGTTCAAGTGTGTGACAAAACTGGAAGG	28	gb|DQ401690.1|	60.7143	39.2857	CCGTAGTCGGTCAGCTGTATTTCCGTCG -|----||---||----|-|--||-||---------------------------- AGTTCAAGTGTGTGACAAAACTGGAAGG	0	1732	57.1429	CCGTAGTCGGTCAGCTGTATTTCCGTCG	28
185	1576	42.8571	AGTTCAAGTGTGTGACAAAACTGGAAGG	28		0	39.2857	AGTTCAAGTGTGTGACAAAACTGGAAGG --|----||---||----|-|--||-||--------------------------- TCCGTAGTCGGTCAGCTGTATTTCCGTC	0	1733	53.5714	TCCGTAGTCGGTCAGCTGTATTTCCGTC	28
186	1576	42.8571	AGTTCAAGTGTGTGACAAAACTGGAAGG	28		0	39.2857	AGTTCAAGTGTGTGACAAAACTGGAAGG ------|||-------||||-||--|-|--------------------------- CTCCGTAGTCGGTCAGCTGTATTTCCGT	0	1734	53.5714	CTCCGTAGTCGGTCAGCTGTATTTCCGT	28
187	1576	42.8571	AGTTCAAGTGTGTGACAAAACTGGAAGG	28		0	39.2857	AGTTCAAGTGTGTGACAAAACTGGAAGG ----|-|-||--||---|||-|----|---------------------------- GCCTTTATGTCGACTGGCTGATGCCTCG	0	1735	57.1429	GCTCCGTAGTCGGTCAGCTGTATTTCCG	28
188	1576	42.8571	AGTTCAAGTGTGTGACAAAACTGGAAGG	28		0	39.2857	AGTTCAAGTGTGTGACAAAACTGGAAGG ---|-|-||--||---|||-|----|----------------------------- CCTTTATGTCGACTGGCTGATGCCTCGA	0	1736	53.5714	AGCTCCGTAGTCGGTCAGCTGTATTTCC	28
189	1576	42.8571	AGTTCAAGTGTGTGACAAAACTGGAAGG	28		0	39.2857	AGTTCAAGTGTGTGACAAAACTGGAAGG --|-|-||--||---|||-|----|------------------------------ CTTTATGTCGACTGGCTGATGCCTCGAG	2	1737	53.5714	GAGCTCCGTAGTCGGTCAGCTGTATTTC	28
190	1576	42.8571	AGTTCAAGTGTGTGACAAAACTGGAAGG	28		0	39.2857	AGTTCAAGTGTGTGACAAAACTGGAAGG -|-|-||--||---|||-|----|------------------------------- TTTATGTCGACTGGCTGATGCCTCGAGA	1	1738	50	AGAGCTCCGTAGTCGGTCAGCTGTATTT	28
191	1576	42.8571	AGTTCAAGTGTGTGACAAAACTGGAAGG	28		0	39.2857	AGTTCAAGTGTGTGACAAAACTGGAAGG |-|-||--||---|||-|----|-------------------------------- TTATGTCGACTGGCTGATGCCTCGAGAA	0	1739	50	AAGAGCTCCGTAGTCGGTCAGCTGTATT	28
192	1576	42.8571	AGTTCAAGTGTGTGACAAAACTGGAAGG	28		0	35.7143	TATGTCGACTGGCTGATGCCTCGAGAAT --|-||--||---|||-|----|-------------------------------- AGTTCAAGTGTGTGACAAAACTGGAAGG	0	1740	50	TAAGAGCTCCGTAGTCGGTCAGCTGTAT	28
193	1576	42.8571	AGTTCAAGTGTGTGACAAAACTGGAAGG	28		0	35.7143	ATGTCGACTGGCTGATGCCTCGAGAATG --|-||--||---|||-|----|-------------------------------- AGTTCAAGTGTGTGACAAAACTGGAAGG	2	1741	53.5714	GTAAGAGCTCCGTAGTCGGTCAGCTGTA	28
194	1576	42.8571	AGTTCAAGTGTGTGACAAAACTGGAAGG	28		0	32.1429	TGTAAGAGCTCCGTAGTCGGTCAGCTGT -----|--|----||---|-|-|--||---------------------------- AGTTCAAGTGTGTGACAAAACTGGAAGG	2	1742	53.5714	TGTAAGAGCTCCGTAGTCGGTCAGCTGT	28
195	1576	42.8571	AGTTCAAGTGTGTGACAAAACTGGAAGG	28		0	32.1429	ATGTAAGAGCTCCGTAGTCGGTCAGCTG --|-||-----|-|-||--|-------|--------------------------- AGTTCAAGTGTGTGACAAAACTGGAAGG	1	1743	53.5714	ATGTAAGAGCTCCGTAGTCGGTCAGCTG	28
196	1576	42.8571	AGTTCAAGTGTGTGACAAAACTGGAAGG	28		0	35.7143	AATGTAAGAGCTCCGTAGTCGGTCAGCT ---|-|--|----||---|-|-|--||---------------------------- AGTTCAAGTGTGTGACAAAACTGGAAGG	0	1744	50	AATGTAAGAGCTCCGTAGTCGGTCAGCT	28
197	1576	42.8571	AGTTCAAGTGTGTGACAAAACTGGAAGG	28		0	35.7143	CAATGTAAGAGCTCCGTAGTCGGTCAGC ---|-|--|----||---|-|-|--||---------------------------- AGTTCAAGTGTGTGACAAAACTGGAAGG	0	1745	53.5714	CAATGTAAGAGCTCCGTAGTCGGTCAGC	28
198	1576	42.8571	AGTTCAAGTGTGTGACAAAACTGGAAGG	28		0	39.2857	CCAATGTAAGAGCTCCGTAGTCGGTCAG -|-|-|--|----||---|-|-|--||---------------------------- AGTTCAAGTGTGTGACAAAACTGGAAGG	0	1746	53.5714	CCAATGTAAGAGCTCCGTAGTCGGTCAG	28
199	1576	42.8571	AGTTCAAGTGTGTGACAAAACTGGAAGG	28		0	42.8571	TCCAATGTAAGAGCTCCGTAGTCGGTCA ||-|-|--|----||---|-|-|--||---------------------------- AGTTCAAGTGTGTGACAAAACTGGAAGG	1	1747	50	TCCAATGTAAGAGCTCCGTAGTCGGTCA	28
200	1576	42.8571	AGTTCAAGTGTGTGACAAAACTGGAAGG	28		0	42.8571	AGTTCAAGTGTGTGACAAAACTGGAAGG -||-|-|--|----||---|-|-|--||--------------------------- ATCCAATGTAAGAGCTCCGTAGTCGGTC	0	1748	50	ATCCAATGTAAGAGCTCCGTAGTCGGTC	28
201	1576	42.8571	AGTTCAAGTGTGTGACAAAACTGGAAGG	28		0	39.2857	AGTTCAAGTGTGTGACAAAACTGGAAGG --||-|-|--|----||---|-|-|--|--------------------------- AATCCAATGTAAGAGCTCCGTAGTCGGT	0	1749	46.4286	AATCCAATGTAAGAGCTCCGTAGTCGGT	28
209	1576	42.8571	AGTTCAAGTGTGTGACAAAACTGGAAGG	28		0	39.2857	AGGTGAACAATCCAATGTAAGAGCTCCG --|-||--|||--|---|-|-|-----|--------------------------- AGTTCAAGTGTGTGACAAAACTGGAAGG	0	1757	46.4286	AGGTGAACAATCCAATGTAAGAGCTCCG	28
335	1576	42.8571	AGTTCAAGTGTGTGACAAAACTGGAAGG	28	gb|JN858070.1|	60.7143	42.8571	CTGGAGCCCTCGAAGTTGTAGTGTTCTC -|--|--|-|-|---|||-|----|||---------------------------- AGTTCAAGTGTGTGACAAAACTGGAAGG	2	1883	53.5714	CTCTTGTGATGTTGAAGCTCCCGAGGTC	28
339	1576	42.8571	AGTTCAAGTGTGTGACAAAACTGGAAGG	28		0	42.8571	AAGTCTCTTGTGATGTTGAAGCTCCCGA ---|--||-|------|-||||---|||--------------------------- AGTTCAAGTGTGTGACAAAACTGGAAGG	0	1887	46.4286	AAGTCTCTTGTGATGTTGAAGCTCCCGA	28
340	1576	42.8571	AGTTCAAGTGTGTGACAAAACTGGAAGG	28		0	42.8571	CAAGTCTCTTGTGATGTTGAAGCTCCCG -|||||-----------||--|-||-||--------------------------- AGTTCAAGTGTGTGACAAAACTGGAAGG	1	1888	50	CAAGTCTCTTGTGATGTTGAAGCTCCCG	28
341	1576	42.8571	AGTTCAAGTGTGTGACAAAACTGGAAGG	28		0	46.4286	CCAAGTCTCTTGTGATGTTGAAGCTCCC -|-|--||-|------|-||||---|||--------------------------- AGTTCAAGTGTGTGACAAAACTGGAAGG	0	1889	50	CCAAGTCTCTTGTGATGTTGAAGCTCCC	28
344	1576	42.8571	AGTTCAAGTGTGTGACAAAACTGGAAGG	28		0	50	GTTCCAAGTCTCTTGTGATGTTGAAGCT ----||||--|--||-||-|||--||----------------------------- AGTTCAAGTGTGTGACAAAACTGGAAGG	0	1892	42.8571	GTTCCAAGTCTCTTGTGATGTTGAAGCT	28
345	1576	42.8571	AGTTCAAGTGTGTGACAAAACTGGAAGG	28		0	50	TGTTCCAAGTCTCTTGTGATGTTGAAGC ----||||--|--||-||-|||--||----------------------------- AGTTCAAGTGTGTGACAAAACTGGAAGG	0	1893	42.8571	TGTTCCAAGTCTCTTGTGATGTTGAAGC	28
351	1576	42.8571	AGTTCAAGTGTGTGACAAAACTGGAAGG	28	gb|KU725665.1|	64.2857	46.4286	AGTTCAAGTGTGTGACAAAACTGGAAGG -------||||--|--||-||-|||--|--------------------------- CTTGTCTGTTCCAAGTCTCTTGTGATGT	0	1899	42.8571	CTTGTCTGTTCCAAGTCTCTTGTGATGT	28
388	2180	39.2857	CGTTCTAGTGCAGATTAAATACGAAGGA	28	gb|KX547338.1|	64.2857	35.7143	CGTTCTAGTGCAGATTAAATACGAAGGA ---|---|-||||-||--|-|---------------------------------- AAAACCTTGACGTATACCTCAAAACAAG	0	2540	35.7143	GAACAAAACTCCATATGCAGTTCCAAAA	28
391	2180	39.2857	CGTTCTAGTGCAGATTAAATACGAAGGA	28	gb|KX547338.1|	64.2857	39.2857	GCTGAACAAAACTCCATATGCAGTTCCA ||---|--|------||-|----||||---------------------------- CGTTCTAGTGCAGATTAAATACGAAGGA	0	2543	42.8571	GCTGAACAAAACTCCATATGCAGTTCCA	28
392	2180	39.2857	CGTTCTAGTGCAGATTAAATACGAAGGA	28	gb|KX547338.1|	64.2857	39.2857	CGTTCTAGTGCAGATTAAATACGAAGGA -||---|--|------||-|----||||--------------------------- CGCTGAACAAAACTCCATATGCAGTTCC	0	2544	46.4286	CGCTGAACAAAACTCCATATGCAGTTCC	28
393	2180	39.2857	CGTTCTAGTGCAGATTAAATACGAAGGA	28	gb|KX547338.1|	64.2857	39.2857	CGTTCTAGTGCAGATTAAATACGAAGGA ----|-|---||-||-||---|--|--|--------------------------- CTTGACGTATACCTCAAAACAAGTCGCC	0	2545	46.4286	CCGCTGAACAAAACTCCATATGCAGTTC	28
394	2180	39.2857	CGTTCTAGTGCAGATTAAATACGAAGGA	28	gb|KX547338.1|	64.2857	39.2857	CGTTCTAGTGCAGATTAAATACGAAGGA ---|-|---||-||-||---|--|--|---------------------------- TTGACGTATACCTCAAAACAAGTCGCCA	0	2546	42.8571	ACCGCTGAACAAAACTCCATATGCAGTT	28
395	2180	39.2857	CGTTCTAGTGCAGATTAAATACGAAGGA	28	gb|KX547338.1|	64.2857	39.2857	CACCGCTGAACAAAACTCCATATGCAGT -------|||--||-|---|--||-|-|--------------------------- CGTTCTAGTGCAGATTAAATACGAAGGA	0	2547	46.4286	CACCGCTGAACAAAACTCCATATGCAGT	28
396	2180	39.2857	CGTTCTAGTGCAGATTAAATACGAAGGA	28	gb|KX547338.1|	64.2857	39.2857	ACACCGCTGAACAAAACTCCATATGCAG -------|||--||-|---|--||-|-|--------------------------- CGTTCTAGTGCAGATTAAATACGAAGGA	0	2548	46.4286	ACACCGCTGAACAAAACTCCATATGCAG	28
474	2180	39.2857	CGTTCTAGTGCAGATTAAATACGAAGGA	28	gb|KX547338.1|	64.2857	39.2857	CGTTCTAGTGCAGATTAAATACGAAGGA ----||----||||-----||--|-||---------------------------- ATCGAAAGGGACGTGCTCCTTGAGTTTA	0	2626	46.4286	ATCGAAAGGGACGTGCTCCTTGAGTTTA	28
56	6894	53.5714	CTGTTCTTCCTATCAGGAAGGGGCCTAG	28	MF434851.2	60.7143	46.4286	CTGTTCTTCCTATCAGGAAGGGGCCTAG -----||--||---|||||---||--||--------------------------- ACGCAGAGTAGGCCGATAGATGTTTTCC	1	6922	50	ACGCAGAGTAGGCCGATAGATGTTTTCC	28
57	6894	53.5714	CTGTTCTTCCTATCAGGAAGGGGCCTAG	28	MF434851.2	60.7143	42.8571	CACGCAGAGTAGGCCGATAGATGTTTTC --||-|-||--|||-||-------|-|---------------------------- CTGTTCTTCCTATCAGGAAGGGGCCTAG	0	6923	50	CACGCAGAGTAGGCCGATAGATGTTTTC	28
58	6894	53.5714	CTGTTCTTCCTATCAGGAAGGGGCCTAG	28	MF434851.2	60.7143	42.8571	TCACGCAGAGTAGGCCGATAGATGTTTT --||-|-||--|||-||-------|-|---------------------------- CTGTTCTTCCTATCAGGAAGGGGCCTAG	1	6924	46.4286	TCACGCAGAGTAGGCCGATAGATGTTTT	28
59	6894	53.5714	CTGTTCTTCCTATCAGGAAGGGGCCTAG	28	MF434851.2	60.7143	42.8571	ATCACGCAGAGTAGGCCGATAGATGTTT --||-|-||--|||-||-------|-|---------------------------- CTGTTCTTCCTATCAGGAAGGGGCCTAG	1	6925	46.4286	ATCACGCAGAGTAGGCCGATAGATGTTT	28
60	6894	53.5714	CTGTTCTTCCTATCAGGAAGGGGCCTAG	28	MF434851.2	60.7143	42.8571	CATCACGCAGAGTAGGCCGATAGATGTT --||--|-|-|-|||----|----|||---------------------------- CTGTTCTTCCTATCAGGAAGGGGCCTAG	0	6926	50	CATCACGCAGAGTAGGCCGATAGATGTT	28
61	6894	53.5714	CTGTTCTTCCTATCAGGAAGGGGCCTAG	28	MF434851.2	60.7143	42.8571	CCATCACGCAGAGTAGGCCGATAGATGT --||--|-|-|-|||----|----|||---------------------------- CTGTTCTTCCTATCAGGAAGGGGCCTAG	0	6927	53.5714	CCATCACGCAGAGTAGGCCGATAGATGT	28
62	6894	53.5714	CTGTTCTTCCTATCAGGAAGGGGCCTAG	28	MF434851.2	60.7143	46.4286	GCCATCACGCAGAGTAGGCCGATAGATG |-||--|-|-|-|||----|----|||---------------------------- CTGTTCTTCCTATCAGGAAGGGGCCTAG	0	6928	57.1429	GCCATCACGCAGAGTAGGCCGATAGATG	28
63	6894	53.5714	CTGTTCTTCCTATCAGGAAGGGGCCTAG	28	MF434851.2	60.7143	46.4286	CTGTTCTTCCTATCAGGAAGGGGCCTAG -|-||--|-|-|-|||----|----|||--------------------------- AGCCATCACGCAGAGTAGGCCGATAGAT	0	6929	53.5714	AGCCATCACGCAGAGTAGGCCGATAGAT	28
98	6894	53.5714	CTGTTCTTCCTATCAGGAAGGGGCCTAG	28	MN018380.1	64.2857	39.2857	CTGTTCTTCCTATCAGGAAGGGGCCTAG ----|-|-|--|----|||-|--|-|-|--------------------------- GGCTCCACACTGGCCATCCATAGCAGTA	0	6964	57.1429	GGCTCCACACTGGCCATCCATAGCAGTA	28
103	6894	53.5714	CTGTTCTTCCTATCAGGAAGGGGCCTAG	28	MF434851.2	60.7143	32.1429	AATGGGGCTCCACACTGGCCATCCATAG ---||---||-|---|--|--||-------------------------------- CTGTTCTTCCTATCAGGAAGGGGCCTAG	0	6969	57.1429	AATGGGGCTCCACACTGGCCATCCATAG	28
104	6894	53.5714	CTGTTCTTCCTATCAGGAAGGGGCCTAG	28	MF434851.2	60.7143	35.7143	CAATGGGGCTCCACACTGGCCATCCATA --|||---||-|---|--|--||-------------------------------- CTGTTCTTCCTATCAGGAAGGGGCCTAG	1	6970	57.1429	CAATGGGGCTCCACACTGGCCATCCATA	28
105	6894	53.5714	CTGTTCTTCCTATCAGGAAGGGGCCTAG	28	MF434851.2	60.7143	35.7143	CCAATGGGGCTCCACACTGGCCATCCAT --|||---||-|---|--|--||-------------------------------- CTGTTCTTCCTATCAGGAAGGGGCCTAG	0	6971	60.7143	CCAATGGGGCTCCACACTGGCCATCCAT	28
106	6894	53.5714	CTGTTCTTCCTATCAGGAAGGGGCCTAG	28	MF434851.2	60.7143	35.7143	TCCAATGGGGCTCCACACTGGCCATCCA --|||---||-|---|--|--||-------------------------------- CTGTTCTTCCTATCAGGAAGGGGCCTAG	1	6972	60.7143	TCCAATGGGGCTCCACACTGGCCATCCA	28
107	6894	53.5714	CTGTTCTTCCTATCAGGAAGGGGCCTAG	28	MF434851.2	60.7143	35.7143	CTGTTCTTCCTATCAGGAAGGGGCCTAG ---|||---||-|---|--|--||------------------------------- ATCCAATGGGGCTCCACACTGGCCATCC	1	6973	60.7143	ATCCAATGGGGCTCCACACTGGCCATCC	28
108	6894	53.5714	CTGTTCTTCCTATCAGGAAGGGGCCTAG	28	MF434851.2	60.7143	35.7143	CTGTTCTTCCTATCAGGAAGGGGCCTAG ----|||---||-|---|--|--||------------------------------ TATCCAATGGGGCTCCACACTGGCCATC	1	6974	57.1429	TATCCAATGGGGCTCCACACTGGCCATC	28
109	6894	53.5714	CTGTTCTTCCTATCAGGAAGGGGCCTAG	28	MF434851.2	60.7143	35.7143	CTGTTCTTCCTATCAGGAAGGGGCCTAG -----|||---||-|---|--|--||----------------------------- CTATCCAATGGGGCTCCACACTGGCCAT	0	6975	57.1429	CTATCCAATGGGGCTCCACACTGGCCAT	28
225	6894	53.5714	CTGTTCTTCCTATCAGGAAGGGGCCTAG	28	MF434851.2	60.7143	42.8571	CATGAATAACAAACCTATCACCACATAT --||-|||--|-|--|||--|-|-------------------------------- CTGTTCTTCCTATCAGGAAGGGGCCTAG	0	7091	32.1429	CATGAATAACAAACCTATCACCACATAT	28
300	6894	53.5714	CTGTTCTTCCTATCAGGAAGGGGCCTAG	28	MF434851.2	60.7143	42.8571	AGCCACATGGCCAATCCCTAAGTCTTTC --|-|-|-||--|-|||-|-------||--------------------------- CTGTTCTTCCTATCAGGAAGGGGCCTAG	0	7166	50	AGCCACATGGCCAATCCCTAAGTCTTTC	28
301	6894	53.5714	CTGTTCTTCCTATCAGGAAGGGGCCTAG	28	MF434851.2	60.7143	42.8571	CAGCCACATGGCCAATCCCTAAGTCTTT ----||----||-|-|--||||----||--------------------------- CTGTTCTTCCTATCAGGAAGGGGCCTAG	1	7167	50	CAGCCACATGGCCAATCCCTAAGTCTTT	28
302	6894	53.5714	CTGTTCTTCCTATCAGGAAGGGGCCTAG	28	MF434851.2	60.7143	42.8571	ACAGCCACATGGCCAATCCCTAAGTCTT ----||----||-|-|--||||----||--------------------------- CTGTTCTTCCTATCAGGAAGGGGCCTAG	0	7168	50	ACAGCCACATGGCCAATCCCTAAGTCTT	28
303	6894	53.5714	CTGTTCTTCCTATCAGGAAGGGGCCTAG	28	MF434851.2	60.7143	46.4286	AACAGCCACATGGCCAATCCCTAAGTCT -|--||----||-|-|--||||----||--------------------------- CTGTTCTTCCTATCAGGAAGGGGCCTAG	0	7169	50	AACAGCCACATGGCCAATCCCTAAGTCT	28
304	6894	53.5714	CTGTTCTTCCTATCAGGAAGGGGCCTAG	28	MF434851.2	60.7143	46.4286	CAACAGCCACATGGCCAATCCCTAAGTC -|--||----||-|-|--||||----||--------------------------- CTGTTCTTCCTATCAGGAAGGGGCCTAG	0	7170	53.5714	CAACAGCCACATGGCCAATCCCTAAGTC	28
305	6894	53.5714	CTGTTCTTCCTATCAGGAAGGGGCCTAG	28	MF434851.2	60.7143	42.8571	CTGTTCTTCCTATCAGGAAGGGGCCTAG --|--||----||-|-|--||||----|--------------------------- TCAACAGCCACATGGCCAATCCCTAAGT	1	7171	50	TCAACAGCCACATGGCCAATCCCTAAGT	28
306	6894	53.5714	CTGTTCTTCCTATCAGGAAGGGGCCTAG	28	MF434851.2	60.7143	39.2857	CTGTTCTTCCTATCAGGAAGGGGCCTAG ---|--||----||-|-|--||||------------------------------- TTCAACAGCCACATGGCCAATCCCTAAG	0	7172	50	TTCAACAGCCACATGGCCAATCCCTAAG	28
307	6894	53.5714	CTGTTCTTCCTATCAGGAAGGGGCCTAG	28	MF434851.2	60.7143	39.2857	CTGTTCTTCCTATCAGGAAGGGGCCTAG ----|--||----||-|-|--||||------------------------------ TTTCAACAGCCACATGGCCAATCCCTAA	0	7173	46.4286	TTTCAACAGCCACATGGCCAATCCCTAA	28
308	6894	53.5714	CTGTTCTTCCTATCAGGAAGGGGCCTAG	28	MF434851.2	60.7143	39.2857	CTGTTCTTCCTATCAGGAAGGGGCCTAG -----|--||----||-|-|--||||----------------------------- TTTTCAACAGCCACATGGCCAATCCCTA	1	7174	46.4286	TTTTCAACAGCCACATGGCCAATCCCTA	28
309	6894	53.5714	CTGTTCTTCCTATCAGGAAGGGGCCTAG	28	MF434851.2	60.7143	39.2857	CTGTTCTTCCTATCAGGAAGGGGCCTAG ------|--||----||-|-|--||||---------------------------- ATTTTCAACAGCCACATGGCCAATCCCT	0	7175	46.4286	ATTTTCAACAGCCACATGGCCAATCCCT	28
313	6894	53.5714	CTGTTCTTCCTATCAGGAAGGGGCCTAG	28	MF434851.2	60.7143	32.1429	GGTGATTTTCAACAGCCACATGGCCAAT ---------|||--||-----||--||---------------------------- CTGTTCTTCCTATCAGGAAGGGGCCTAG	1	7179	46.4286	GGTGATTTTCAACAGCCACATGGCCAAT	28
322	6894	53.5714	CTGTTCTTCCTATCAGGAAGGGGCCTAG	28	MF434851.2	60.7143	39.2857	CGGCATGGTGGTGATTTTCAACAGCCAC -----|-|-|-|-||--||--|---|-|--------------------------- CTGTTCTTCCTATCAGGAAGGGGCCTAG	0	7188	53.5714	CGGCATGGTGGTGATTTTCAACAGCCAC	28
324	6894	53.5714	CTGTTCTTCCTATCAGGAAGGGGCCTAG	28	MF434851.2	60.7143	39.2857	TGCGGCATGGTGGTGATTTTCAACAGCC -----|-|-|-|-||--||--|---|-|--------------------------- CTGTTCTTCCTATCAGGAAGGGGCCTAG	0	7190	53.5714	TGCGGCATGGTGGTGATTTTCAACAGCC	28
325	6894	53.5714	CTGTTCTTCCTATCAGGAAGGGGCCTAG	28	MF434851.2	60.7143	39.2857	TTGCGGCATGGTGGTGATTTTCAACAGC -----|-|-|-|-||--||--|---|-|--------------------------- CTGTTCTTCCTATCAGGAAGGGGCCTAG	0	7191	50	TTGCGGCATGGTGGTGATTTTCAACAGC	28
326	6894	53.5714	CTGTTCTTCCTATCAGGAAGGGGCCTAG	28	MF434851.2	60.7143	39.2857	CTGTTCTTCCTATCAGGAAGGGGCCTAG |||||-----|--|----|-|---|-|---------------------------- GACAACTTTTAGTGGTGGTACGGCGTTA	0	7192	46.4286	ATTGCGGCATGGTGGTGATTTTCAACAG	28
327	6894	53.5714	CTGTTCTTCCTATCAGGAAGGGGCCTAG	28	MF434851.2	60.7143	35.7143	CTGTTCTTCCTATCAGGAAGGGGCCTAG -------|-|-|-|-||--||--|---|--------------------------- CATTGCGGCATGGTGGTGATTTTCAACA	0	7193	46.4286	CATTGCGGCATGGTGGTGATTTTCAACA	28
328	6894	53.5714	CTGTTCTTCCTATCAGGAAGGGGCCTAG	28	MF434851.2	60.7143	35.7143	GCATTGCGGCATGGTGGTGATTTTCAAC |----|--|-||-||--|-------|-|--------------------------- CTGTTCTTCCTATCAGGAAGGGGCCTAG	0	7194	50	GCATTGCGGCATGGTGGTGATTTTCAAC	28
329	6894	53.5714	CTGTTCTTCCTATCAGGAAGGGGCCTAG	28	MF434851.2	60.7143	32.1429	CTGTTCTTCCTATCAGGAAGGGGCCTAG -|----|--|-||-||--|-------|---------------------------- AGCATTGCGGCATGGTGGTGATTTTCAA	0	7195	46.4286	AGCATTGCGGCATGGTGGTGATTTTCAA	28
330	6894	53.5714	CTGTTCTTCCTATCAGGAAGGGGCCTAG	28	MF434851.2	60.7143	32.1429	CTGTTCTTCCTATCAGGAAGGGGCCTAG --|----|--|-||-||--|-------|--------------------------- CAGCATTGCGGCATGGTGGTGATTTTCA	0	7196	50	CAGCATTGCGGCATGGTGGTGATTTTCA	28
331	6894	53.5714	CTGTTCTTCCTATCAGGAAGGGGCCTAG	28	MF434851.2	60.7143	32.1429	CTGTTCTTCCTATCAGGAAGGGGCCTAG -----------|-|-|-|-||--||--|--------------------------- CCAGCATTGCGGCATGGTGGTGATTTTC	1	7197	53.5714	CCAGCATTGCGGCATGGTGGTGATTTTC	28
332	6894	53.5714	CTGTTCTTCCTATCAGGAAGGGGCCTAG	28	MF434851.2	60.7143	28.5714	CTGTTCTTCCTATCAGGAAGGGGCCTAG ----|----|--|-||-||--|--------------------------------- TCCAGCATTGCGGCATGGTGGTGATTTT	0	7198	50	TCCAGCATTGCGGCATGGTGGTGATTTT	28
333	6894	53.5714	CTGTTCTTCCTATCAGGAAGGGGCCTAG	28	MF434851.2	60.7143	28.5714	GTCCAGCATTGCGGCATGGTGGTGATTT |-|-||-|-----|---------|--|---------------------------- CTGTTCTTCCTATCAGGAAGGGGCCTAG	0	7199	53.5714	GTCCAGCATTGCGGCATGGTGGTGATTT	28
334	6894	53.5714	CTGTTCTTCCTATCAGGAAGGGGCCTAG	28	MF434851.2	60.7143	32.1429	CTGTTCTTCCTATCAGGAAGGGGCCTAG -----|--||---|-|-||-|------|--------------------------- TTAGTGGTGGTACGGCGTTACGACCTGC	0	7200	57.1429	CGTCCAGCATTGCGGCATGGTGGTGATT	28
335	6894	53.5714	CTGTTCTTCCTATCAGGAAGGGGCCTAG	28	MF434851.2	60.7143	32.1429	ACGTCCAGCATTGCGGCATGGTGGTGAT -||----||-||-|---------||------------------------------ CTGTTCTTCCTATCAGGAAGGGGCCTAG	0	7201	57.1429	ACGTCCAGCATTGCGGCATGGTGGTGAT	28
340	6894	53.5714	CTGTTCTTCCTATCAGGAAGGGGCCTAG	28	gb|HM147822.1|	64.2857	42.8571	CTGTTCTTCCTATCAGGAAGGGGCCTAG --|--|-|--|----|-|||-|--|-||--------------------------- GTGGTACGGCGTTACGACCTGCATCTGA	0	7206	57.1429	AGTCTACGTCCAGCATTGCGGCATGGTG	28
341	6894	53.5714	CTGTTCTTCCTATCAGGAAGGGGCCTAG	28	gb|HM147822.1|	64.2857	42.8571	CTGTTCTTCCTATCAGGAAGGGGCCTAG -|--|-|--|----|-|||-|--|-||---------------------------- TGGTACGGCGTTACGACCTGCATCTGAA	0	7207	53.5714	AAGTCTACGTCCAGCATTGCGGCATGGT	28
342	6894	53.5714	CTGTTCTTCCTATCAGGAAGGGGCCTAG	28	gb|HM147822.1|	64.2857	42.8571	CTGTTCTTCCTATCAGGAAGGGGCCTAG |--|-|--|----|-|||-|--|-||----------------------------- GGTACGGCGTTACGACCTGCATCTGAAT	0	7208	53.5714	TAAGTCTACGTCCAGCATTGCGGCATGG	28
343	6894	53.5714	CTGTTCTTCCTATCAGGAAGGGGCCTAG	28	MF434851.2	60.7143	39.2857	GTACGGCGTTACGACCTGCATCTGAATG ---|-|--|----|-|||-|--|-||----------------------------- CTGTTCTTCCTATCAGGAAGGGGCCTAG	1	7209	53.5714	GTAAGTCTACGTCCAGCATTGCGGCATG	28
344	6894	53.5714	CTGTTCTTCCTATCAGGAAGGGGCCTAG	28	MF434851.2	60.7143	39.2857	TACGGCGTTACGACCTGCATCTGAATGT ---|-|--|----|-|||-|--|-||----------------------------- CTGTTCTTCCTATCAGGAAGGGGCCTAG	1	7210	50	TGTAAGTCTACGTCCAGCATTGCGGCAT	28
113	1371	60.7143	GTCACAAACCCTGCCGTCCTGCGCAAAC	28		0	35.7143	TCTTGTTCTTCCACCAGTGTGGCTTCTC ---|--||----|--|||---|--||----------------------------- GTCACAAACCCTGCCGTCCTGCGCAAAC	0	1456	50	TCTTGTTCTTCCACCAGTGTGGCTTCTC	28
114	1371	60.7143	GTCACAAACCCTGCCGTCCTGCGCAAAC	28		0	35.7143	GTCTTGTTCTTCCACCAGTGTGGCTTCT ---|--||----|--|||---|--||----------------------------- GTCACAAACCCTGCCGTCCTGCGCAAAC	0	1457	50	GTCTTGTTCTTCCACCAGTGTGGCTTCT	28
118	1371	60.7143	GTCACAAACCCTGCCGTCCTGCGCAAAC	28		0	35.7143	TCGCGTCTTGTTCTTCCACCAGTGTGGC --|-||-|-|--|--|-----|-||------------------------------ GTCACAAACCCTGCCGTCCTGCGCAAAC	0	1461	57.1429	TCGCGTCTTGTTCTTCCACCAGTGTGGC	28
119	1371	60.7143	GTCACAAACCCTGCCGTCCTGCGCAAAC	28		0	35.7143	GTCACAAACCCTGCCGTCCTGCGCAAAC ---|-||-|-|--|--|-----|-||----------------------------- TTCGCGTCTTGTTCTTCCACCAGTGTGG	0	1462	53.5714	TTCGCGTCTTGTTCTTCCACCAGTGTGG	28
120	1371	60.7143	GTCACAAACCCTGCCGTCCTGCGCAAAC	28		0	35.7143	GTCACAAACCCTGCCGTCCTGCGCAAAC ----|-||-|-|--|--|-----|-||---------------------------- GTTCGCGTCTTGTTCTTCCACCAGTGTG	0	1463	53.5714	GTTCGCGTCTTGTTCTTCCACCAGTGTG	28
121	1371	60.7143	GTCACAAACCCTGCCGTCCTGCGCAAAC	28		0	35.7143	GTCACAAACCCTGCCGTCCTGCGCAAAC -----|-||-|-|--|--|-----|-||--------------------------- AGTTCGCGTCTTGTTCTTCCACCAGTGT	0	1464	50	AGTTCGCGTCTTGTTCTTCCACCAGTGT	28
122	1371	60.7143	GTCACAAACCCTGCCGTCCTGCGCAAAC	28		0	32.1429	AAGTTCGCGTCTTGTTCTTCCACCAGTG -|||----|----|------|-|---||--------------------------- GTCACAAACCCTGCCGTCCTGCGCAAAC	0	1465	50	AAGTTCGCGTCTTGTTCTTCCACCAGTG	28
123	1371	60.7143	GTCACAAACCCTGCCGTCCTGCGCAAAC	28		0	32.1429	AAAGTTCGCGTCTTGTTCTTCCACCAGT -|--|||-|-|-|---------|----|--------------------------- GTCACAAACCCTGCCGTCCTGCGCAAAC	0	1466	46.4286	AAAGTTCGCGTCTTGTTCTTCCACCAGT	28
124	1371	60.7143	GTCACAAACCCTGCCGTCCTGCGCAAAC	28		0	35.7143	CAAAGTTCGCGTCTTGTTCTTCCACCAG ||--|||-|-|-|---------|----|--------------------------- GTCACAAACCCTGCCGTCCTGCGCAAAC	0	1467	50	CAAAGTTCGCGTCTTGTTCTTCCACCAG	28
125	1371	60.7143	GTCACAAACCCTGCCGTCCTGCGCAAAC	28		0	32.1429	GTCACAAACCCTGCCGTCCTGCGCAAAC -||--|||-|-|-|---------|------------------------------- ACAAAGTTCGCGTCTTGTTCTTCCACCA	0	1468	46.4286	ACAAAGTTCGCGTCTTGTTCTTCCACCA	28
139	1371	60.7143	GTCACAAACCCTGCCGTCCTGCGCAAAC	28		0	42.8571	GTCACAAACCCTGCCGTCCTGCGCAAAC |-|-|-|||--||-----|--||-|------------------------------ CTGCGCTTGAAACACACAGCTGCTTGCA	0	1482	53.5714	ACGTTCGTCGACACACAAAGTTCGCGTC	28
140	1371	60.7143	GTCACAAACCCTGCCGTCCTGCGCAAAC	28	gb|FJ159131.1|	64.2857	39.2857	TGCGCTTGAAACACACAGCTGCTTGCAA --|-|-|||--||-----|--||-|------------------------------ GTCACAAACCCTGCCGTCCTGCGCAAAC	0	1483	50	AACGTTCGTCGACACACAAAGTTCGCGT	28
141	1371	60.7143	GTCACAAACCCTGCCGTCCTGCGCAAAC	28	gb|FJ159131.1|	64.2857	39.2857	GCGCTTGAAACACACAGCTGCTTGCAAA --|-|-|||--||-----|--||-|------------------------------ GTCACAAACCCTGCCGTCCTGCGCAAAC	0	1484	50	AAACGTTCGTCGACACACAAAGTTCGCG	28
230	1371	60.7143	GTCACAAACCCTGCCGTCCTGCGCAAAC	28		0	35.7143	TCCAGTTTTGTCACACACTTGAACTTAG ----||||-|-----||-------||-|--------------------------- GTCACAAACCCTGCCGTCCTGCGCAAAC	0	1573	39.2857	TCCAGTTTTGTCACACACTTGAACTTAG	28
231	1371	60.7143	GTCACAAACCCTGCCGTCCTGCGCAAAC	28		0	32.1429	GTCACAAACCCTGCCGTCCTGCGCAAAC -----||||-|-----||-------||---------------------------- TTCCAGTTTTGTCACACACTTGAACTTA	0	1574	35.7143	TTCCAGTTTTGTCACACACTTGAACTTA	28
232	1371	60.7143	GTCACAAACCCTGCCGTCCTGCGCAAAC	28		0	35.7143	GTCACAAACCCTGCCGTCCTGCGCAAAC ------------||-|||||-|--|--|--------------------------- TTCAAGTTCACACACTGTTTTGACCTTC	0	1575	39.2857	CTTCCAGTTTTGTCACACACTTGAACTT	28
233	1371	60.7143	GTCACAAACCCTGCCGTCCTGCGCAAAC	28		0	35.7143	GTCACAAACCCTGCCGTCCTGCGCAAAC -----------||-|||||-|--|--|---------------------------- TCAAGTTCACACACTGTTTTGACCTTCC	0	1576	42.8571	CCTTCCAGTTTTGTCACACACTTGAACT	28
234	1371	60.7143	GTCACAAACCCTGCCGTCCTGCGCAAAC	28		0	35.7143	GTCACAAACCCTGCCGTCCTGCGCAAAC ----------||-|||||-|--|--|----------------------------- CAAGTTCACACACTGTTTTGACCTTCCT	0	1577	42.8571	TCCTTCCAGTTTTGTCACACACTTGAAC	28
235	1371	60.7143	GTCACAAACCCTGCCGTCCTGCGCAAAC	28		0	35.7143	GTCACAAACCCTGCCGTCCTGCGCAAAC ---------||-|||||-|--|--|------------------------------ AAGTTCACACACTGTTTTGACCTTCCTT	0	1578	39.2857	TTCCTTCCAGTTTTGTCACACACTTGAA	28
236	1371	60.7143	GTCACAAACCCTGCCGTCCTGCGCAAAC	28		0	35.7143	GTCACAAACCCTGCCGTCCTGCGCAAAC --------||-|||||-|--|--|------------------------------- AGTTCACACACTGTTTTGACCTTCCTTT	0	1579	39.2857	TTTCCTTCCAGTTTTGTCACACACTTGA	28
237	1371	60.7143	GTCACAAACCCTGCCGTCCTGCGCAAAC	28		0	39.2857	GTCACAAACCCTGCCGTCCTGCGCAAAC -------||-|||||-|--|--|----|--------------------------- GTTCACACACTGTTTTGACCTTCCTTTC	0	1580	42.8571	CTTTCCTTCCAGTTTTGTCACACACTTG	28
329	1371	60.7143	GTCACAAACCCTGCCGTCCTGCGCAAAC	28	gb|KU509281.1|	64.2857	39.2857	GTCACAAACCCTGCCGTCCTGCGCAAAC -||---|-||-|----||---|-|---|--------------------------- CCATGTTCTGTGCTTTCATTTCCCACCT	0	1672	46.4286	CCATGTTCTGTGCTTTCATTTCCCACCT	28
330	1371	60.7143	GTCACAAACCCTGCCGTCCTGCGCAAAC	28	gb|KF955486.1|	64.2857	35.7143	GTCACAAACCCTGCCGTCCTGCGCAAAC --||---|-||-|----||---|-|------------------------------ CCCATGTTCTGTGCTTTCATTTCCCACC	0	1673	50	CCCATGTTCTGTGCTTTCATTTCCCACC	28
331	1371	60.7143	GTCACAAACCCTGCCGTCCTGCGCAAAC	28		0	35.7143	GTCACAAACCCTGCCGTCCTGCGCAAAC ---||---|-||-|----||---|-|----------------------------- TCCCATGTTCTGTGCTTTCATTTCCCAC	0	1674	46.4286	TCCCATGTTCTGTGCTTTCATTTCCCAC	28
339	1371	60.7143	GTCACAAACCCTGCCGTCCTGCGCAAAC	28	gb|KX380840.1|	64.2857	35.7143	ACTTTCGTGTCTTGTACCCTGTTGACGT ------||--|------|-||-|--|||--------------------------- GTCACAAACCCTGCCGTCCTGCGCAAAC	0	1682	46.4286	TGCAGTTGTCCCATGTTCTGTGCTTTCA	28
341	1371	60.7143	GTCACAAACCCTGCCGTCCTGCGCAAAC	28	MN018387.1	64.2857	35.7143	TTTCGTGTCTTGTACCCTGTTGACGTTG ------||--|------|-||-|--|||--------------------------- GTCACAAACCCTGCCGTCCTGCGCAAAC	0	1684	46.4286	GTTGCAGTTGTCCCATGTTCTGTGCTTT	28
349	1371	60.7143	GTCACAAACCCTGCCGTCCTGCGCAAAC	28	gb|KX377336.1|	64.2857	35.7143	GTGTTATAGTTGCAGTTGTCCCATGTTC --||--|-|---|-|--|--|----||---------------------------- GTCACAAACCCTGCCGTCCTGCGCAAAC	0	1692	42.8571	GTGTTATAGTTGCAGTTGTCCCATGTTC	28
353	1371	60.7143	GTCACAAACCCTGCCGTCCTGCGCAAAC	28	gb|KX547213.1|	64.2857	35.7143	GTCACAAACCCTGCCGTCCTGCGCAAAC --||---||------||||----|---|--------------------------- TGAGGTGTTATAGTTGCAGTTGTCCCAT	0	1696	42.8571	TGAGGTGTTATAGTTGCAGTTGTCCCAT	28
354	1371	60.7143	GTCACAAACCCTGCCGTCCTGCGCAAAC	28	gb|KX547213.1|	64.2857	39.2857	GTCACAAACCCTGCCGTCCTGCGCAAAC -|--||||---|--|--|----|---||--------------------------- ACCCTGTTGACGTTGATATTGTGGAGTT	0	1697	42.8571	TTGAGGTGTTATAGTTGCAGTTGTCCCA	28
355	1371	60.7143	GTCACAAACCCTGCCGTCCTGCGCAAAC	28	gb|KX547213.1|	64.2857	39.2857	GTCACAAACCCTGCCGTCCTGCGCAAAC |--||||---|--|--|----|---||---------------------------- CCCTGTTGACGTTGATATTGTGGAGTTC	0	1698	46.4286	CTTGAGGTGTTATAGTTGCAGTTGTCCC	28
357	1371	60.7143	GTCACAAACCCTGCCGTCCTGCGCAAAC	28	gb|FJ639777.1|	64.2857	35.7143	AGCTTGAGGTGTTATAGTTGCAGTTGTC -||--|--||------||-----|||----------------------------- GTCACAAACCCTGCCGTCCTGCGCAAAC	0	1700	42.8571	AGCTTGAGGTGTTATAGTTGCAGTTGTC	28
358	1371	60.7143	GTCACAAACCCTGCCGTCCTGCGCAAAC	28	gb|FJ639777.1|	64.2857	35.7143	GAGCTTGAGGTGTTATAGTTGCAGTTGT -||--|--||------||-----|||----------------------------- GTCACAAACCCTGCCGTCCTGCGCAAAC	0	1701	42.8571	GAGCTTGAGGTGTTATAGTTGCAGTTGT	28
384	1371	60.7143	GTCACAAACCCTGCCGTCCTGCGCAAAC	28	gb|DQ401690.1|	64.2857	42.8571	GTCACAAACCCTGCCGTCCTGCGCAAAC ------|-|--|||--|-||-|-||--|--------------------------- AGGATGCTGCCTTTATGTCGACTGGCTG	0	1727	53.5714	GTCGGTCAGCTGTATTTCCGTCGTAGGA	28
386	1371	60.7143	GTCACAAACCCTGCCGTCCTGCGCAAAC	28	gb|DQ401690.1|	64.2857	42.8571	GTCACAAACCCTGCCGTCCTGCGCAAAC ----|-|--|||--|-||-|-||--|----------------------------- GATGCTGCCTTTATGTCGACTGGCTGAT	0	1729	50	TAGTCGGTCAGCTGTATTTCCGTCGTAG	28
387	1371	60.7143	GTCACAAACCCTGCCGTCCTGCGCAAAC	28	gb|DQ401690.1|	60.7143	42.8571	GTCACAAACCCTGCCGTCCTGCGCAAAC ---|-|--|||--|-||-|-||--|------------------------------ ATGCTGCCTTTATGTCGACTGGCTGATG	0	1730	50	GTAGTCGGTCAGCTGTATTTCCGTCGTA	28
388	1371	60.7143	GTCACAAACCCTGCCGTCCTGCGCAAAC	28	gb|DQ401690.1|	64.2857	42.8571	GTCACAAACCCTGCCGTCCTGCGCAAAC --|-|--|||--|-||-|-||--|------------------------------- TGCTGCCTTTATGTCGACTGGCTGATGC	0	1731	53.5714	CGTAGTCGGTCAGCTGTATTTCCGTCGT	28
389	1371	60.7143	GTCACAAACCCTGCCGTCCTGCGCAAAC	28	gb|DQ401690.1|	60.7143	42.8571	GTCACAAACCCTGCCGTCCTGCGCAAAC -|-|--|||--|-||-|-||--|-------------------------------- GCTGCCTTTATGTCGACTGGCTGATGCC	0	1732	57.1429	CCGTAGTCGGTCAGCTGTATTTCCGTCG	28
390	1371	60.7143	GTCACAAACCCTGCCGTCCTGCGCAAAC	28		0	42.8571	GTCACAAACCCTGCCGTCCTGCGCAAAC |-|--|||--|-||-|-||--|--------------------------------- CTGCCTTTATGTCGACTGGCTGATGCCT	0	1733	53.5714	TCCGTAGTCGGTCAGCTGTATTTCCGTC	28
391	1371	60.7143	GTCACAAACCCTGCCGTCCTGCGCAAAC	28		0	42.8571	GTCACAAACCCTGCCGTCCTGCGCAAAC --|--|--|---|||-|---||-||-|---------------------------- TGCCTTTATGTCGACTGGCTGATGCCTC	0	1734	53.5714	CTCCGTAGTCGGTCAGCTGTATTTCCGT	28
392	1371	60.7143	GTCACAAACCCTGCCGTCCTGCGCAAAC	28		0	42.8571	GTCACAAACCCTGCCGTCCTGCGCAAAC -|--|--|---|||-|---||-||-|----------------------------- GCCTTTATGTCGACTGGCTGATGCCTCG	0	1735	57.1429	GCTCCGTAGTCGGTCAGCTGTATTTCCG	28
393	1371	60.7143	GTCACAAACCCTGCCGTCCTGCGCAAAC	28		0	42.8571	GTCACAAACCCTGCCGTCCTGCGCAAAC |--|--|---|||-|---||-||-|------------------------------ CCTTTATGTCGACTGGCTGATGCCTCGA	0	1736	53.5714	AGCTCCGTAGTCGGTCAGCTGTATTTCC	28
394	1371	60.7143	GTCACAAACCCTGCCGTCCTGCGCAAAC	28		0	39.2857	GAGCTCCGTAGTCGGTCAGCTGTATTTC -||-------|-|||---|--|--|||---------------------------- GTCACAAACCCTGCCGTCCTGCGCAAAC	0	1737	53.5714	GAGCTCCGTAGTCGGTCAGCTGTATTTC	28
395	1371	60.7143	GTCACAAACCCTGCCGTCCTGCGCAAAC	28		0	39.2857	GTCACAAACCCTGCCGTCCTGCGCAAAC --||-------|-|||---|--|--|||--------------------------- AGAGCTCCGTAGTCGGTCAGCTGTATTT	0	1738	50	AGAGCTCCGTAGTCGGTCAGCTGTATTT	28
396	1371	60.7143	GTCACAAACCCTGCCGTCCTGCGCAAAC	28		0	39.2857	TTATGTCGACTGGCTGATGCCTCGAGAA ---|--|---|||-|---||-||-|------------------------------ GTCACAAACCCTGCCGTCCTGCGCAAAC	0	1739	50	AAGAGCTCCGTAGTCGGTCAGCTGTATT	28
397	1371	60.7143	GTCACAAACCCTGCCGTCCTGCGCAAAC	28		0	35.7143	GTCACAAACCCTGCCGTCCTGCGCAAAC --||-|-|--|-|-------|---||-|--------------------------- TAAGAGCTCCGTAGTCGGTCAGCTGTAT	0	1740	50	TAAGAGCTCCGTAGTCGGTCAGCTGTAT	28
398	1371	60.7143	GTCACAAACCCTGCCGTCCTGCGCAAAC	28		0	35.7143	GTCACAAACCCTGCCGTCCTGCGCAAAC --||-----||--|------||-|--||--------------------------- ATGTCGACTGGCTGATGCCTCGAGAATG	0	1741	53.5714	GTAAGAGCTCCGTAGTCGGTCAGCTGTA	28
399	1371	60.7143	GTCACAAACCCTGCCGTCCTGCGCAAAC	28		0	35.7143	TGTAAGAGCTCCGTAGTCGGTCAGCTGT -----|-|--||---|-|-|--||-|----------------------------- GTCACAAACCCTGCCGTCCTGCGCAAAC	0	1742	53.5714	TGTAAGAGCTCCGTAGTCGGTCAGCTGT	28
400	1371	60.7143	GTCACAAACCCTGCCGTCCTGCGCAAAC	28		0	35.7143	ATGTAAGAGCTCCGTAGTCGGTCAGCTG -----|-|--||---|-|-|--||-|----------------------------- GTCACAAACCCTGCCGTCCTGCGCAAAC	0	1743	53.5714	ATGTAAGAGCTCCGTAGTCGGTCAGCTG	28
401	1371	60.7143	GTCACAAACCCTGCCGTCCTGCGCAAAC	28		0	35.7143	AATGTAAGAGCTCCGTAGTCGGTCAGCT -----|-|--||---|-|-|--||-|----------------------------- GTCACAAACCCTGCCGTCCTGCGCAAAC	0	1744	50	AATGTAAGAGCTCCGTAGTCGGTCAGCT	28
402	1371	60.7143	GTCACAAACCCTGCCGTCCTGCGCAAAC	28		0	35.7143	CAATGTAAGAGCTCCGTAGTCGGTCAGC ||-|||--|-|-------|-||--------------------------------- GTCACAAACCCTGCCGTCCTGCGCAAAC	0	1745	53.5714	CAATGTAAGAGCTCCGTAGTCGGTCAGC	28
403	1371	60.7143	GTCACAAACCCTGCCGTCCTGCGCAAAC	28		0	35.7143	CCAATGTAAGAGCTCCGTAGTCGGTCAG -----|-|--||---|-|-|--||-|----------------------------- GTCACAAACCCTGCCGTCCTGCGCAAAC	0	1746	53.5714	CCAATGTAAGAGCTCCGTAGTCGGTCAG	28
404	1371	60.7143	GTCACAAACCCTGCCGTCCTGCGCAAAC	28		0	35.7143	TCCAATGTAAGAGCTCCGTAGTCGGTCA -----|-|--||---|-|-|--||-|----------------------------- GTCACAAACCCTGCCGTCCTGCGCAAAC	0	1747	50	TCCAATGTAAGAGCTCCGTAGTCGGTCA	28
405	1371	60.7143	GTCACAAACCCTGCCGTCCTGCGCAAAC	28		0	35.7143	GTCACAAACCCTGCCGTCCTGCGCAAAC ------|-|--||---|-|-|--||-|---------------------------- ATCCAATGTAAGAGCTCCGTAGTCGGTC	0	1748	50	ATCCAATGTAAGAGCTCCGTAGTCGGTC	28
406	1371	60.7143	GTCACAAACCCTGCCGTCCTGCGCAAAC	28		0	35.7143	GTCACAAACCCTGCCGTCCTGCGCAAAC -------|-|--||---|-|-|--||-|--------------------------- AATCCAATGTAAGAGCTCCGTAGTCGGT	0	1749	46.4286	AATCCAATGTAAGAGCTCCGTAGTCGGT	28
414	1371	60.7143	GTCACAAACCCTGCCGTCCTGCGCAAAC	28		0	32.1429	GTCACAAACCCTGCCGTCCTGCGCAAAC -----|-|--||--||---|--|---|---------------------------- GCCTCGAGAATGTAACCTAACAAGTGGA	0	1757	46.4286	AGGTGAACAATCCAATGTAAGAGCTCCG	28
56	7179	46.4286	ATTGGCCATGTGGCTGTTGAAAATCACC	28	gb|HM147822.1|	64.2857	35.7143	AAGTCTACGTCCAGCATTGCGGCATGGT ------||--||---||-|-||--|------------------------------ ATTGGCCATGTGGCTGTTGAAAATCACC	0	7207	53.5714	AAGTCTACGTCCAGCATTGCGGCATGGT	28
57	7179	46.4286	ATTGGCCATGTGGCTGTTGAAAATCACC	28	gb|HM147822.1|	64.2857	35.7143	TAAGTCTACGTCCAGCATTGCGGCATGG |||--------||--||--------|||--------------------------- ATTGGCCATGTGGCTGTTGAAAATCACC	0	7208	53.5714	TAAGTCTACGTCCAGCATTGCGGCATGG	28
58	7179	46.4286	ATTGGCCATGTGGCTGTTGAAAATCACC	28		0	35.7143	GTAAGTCTACGTCCAGCATTGCGGCATG ------||--||---||-|-||--|------------------------------ ATTGGCCATGTGGCTGTTGAAAATCACC	0	7209	53.5714	GTAAGTCTACGTCCAGCATTGCGGCATG	28
59	7179	46.4286	ATTGGCCATGTGGCTGTTGAAAATCACC	28		0	35.7143	TGTAAGTCTACGTCCAGCATTGCGGCAT ------||--||---||-|-||--|------------------------------ ATTGGCCATGTGGCTGTTGAAAATCACC	0	7210	50	TGTAAGTCTACGTCCAGCATTGCGGCAT	28
486	7179	46.4286	ATTGGCCATGTGGCTGTTGAAAATCACC	28		0	42.8571	TATCAACAACATTATTTGGCCTAGTTGT ----------|-|-|||||-||---|||--------------------------- ATTGGCCATGTGGCTGTTGAAAATCACC	0	7637	32.1429	TATCAACAACATTATTTGGCCTAGTTGT	28
487	7179	46.4286	ATTGGCCATGTGGCTGTTGAAAATCACC	28		0	42.8571	GTATCAACAACATTATTTGGCCTAGTTG ----------|-|-|||||-||---|||--------------------------- ATTGGCCATGTGGCTGTTGAAAATCACC	0	7638	35.7143	GTATCAACAACATTATTTGGCCTAGTTG	28
488	7179	46.4286	ATTGGCCATGTGGCTGTTGAAAATCACC	28		0	42.8571	AGTATCAACAACATTATTTGGCCTAGTT ----------|-|-|||||-||---|||--------------------------- ATTGGCCATGTGGCTGTTGAAAATCACC	0	7639	32.1429	AGTATCAACAACATTATTTGGCCTAGTT	28
489	7179	46.4286	ATTGGCCATGTGGCTGTTGAAAATCACC	28		0	42.8571	TAGTATCAACAACATTATTTGGCCTAGT ----------|-|-|||||-||---|||--------------------------- ATTGGCCATGTGGCTGTTGAAAATCACC	0	7640	32.1429	TAGTATCAACAACATTATTTGGCCTAGT	28
490	7179	46.4286	ATTGGCCATGTGGCTGTTGAAAATCACC	28		0	42.8571	ATAGTATCAACAACATTATTTGGCCTAG --|--|---||-|-|||---|||-|------------------------------ ATTGGCCATGTGGCTGTTGAAAATCACC	0	7641	32.1429	ATAGTATCAACAACATTATTTGGCCTAG	28
493	7179	46.4286	ATTGGCCATGTGGCTGTTGAAAATCACC	28		0	46.4286	TGCATAGTATCAACAACATTATTTGGCC ----|-----|-|-|||||-||---|||--------------------------- ATTGGCCATGTGGCTGTTGAAAATCACC	0	7644	35.7143	TGCATAGTATCAACAACATTATTTGGCC	28
494	7179	46.4286	ATTGGCCATGTGGCTGTTGAAAATCACC	28		0	46.4286	GTGCATAGTATCAACAACATTATTTGGC ----|-----|-|-|||||-||---|||--------------------------- ATTGGCCATGTGGCTGTTGAAAATCACC	0	7645	35.7143	GTGCATAGTATCAACAACATTATTTGGC	28
495	7179	46.4286	ATTGGCCATGTGGCTGTTGAAAATCACC	28		0	50	TGTGCATAGTATCAACAACATTATTTGG |---|-----|-|-|||||-||---|||--------------------------- ATTGGCCATGTGGCTGTTGAAAATCACC	0	7646	32.1429	TGTGCATAGTATCAACAACATTATTTGG	28
499	7179	46.4286	ATTGGCCATGTGGCTGTTGAAAATCACC	28		0	42.8571	TATTACAACAACTATGATACGTGTAGTG -------||||-|-||-|---|--|||---------------------------- ATTGGCCATGTGGCTGTTGAAAATCACC	0	7650	32.1429	GTGATGTGCATAGTATCAACAACATTAT	28
500	7179	46.4286	ATTGGCCATGTGGCTGTTGAAAATCACC	28		0	42.8571	ATTACAACAACTATGATACGTGTAGTGT -------||||-|-||-|---|--|||---------------------------- ATTGGCCATGTGGCTGTTGAAAATCACC	0	7651	32.1429	TGTGATGTGCATAGTATCAACAACATTA	28
56	4344	53.5714	TCCGGTGCTATTGGGATCTCTTGGATGC	28		0	35.7143	CTGCTATAAGAAACATGGTTAGTGGTTT --||-|--|-||-|-|-|--|---------------------------------- TCCGGTGCTATTGGGATCTCTTGGATGC	0	4372	35.7143	CTGCTATAAGAAACATGGTTAGTGGTTT	28
57	4344	53.5714	TCCGGTGCTATTGGGATCTCTTGGATGC	28		0	35.7143	TCCGGTGCTATTGGGATCTCTTGGATGC ---||-|--|-||-|-|-|--|--------------------------------- TCTGCTATAAGAAACATGGTTAGTGGTT	0	4373	35.7143	TCTGCTATAAGAAACATGGTTAGTGGTT	28
58	4344	53.5714	TCCGGTGCTATTGGGATCTCTTGGATGC	28		0	35.7143	TCCGGTGCTATTGGGATCTCTTGGATGC ----||-|--|-||-|-|-|--|-------------------------------- TTCTGCTATAAGAAACATGGTTAGTGGT	0	4374	35.7143	TTCTGCTATAAGAAACATGGTTAGTGGT	28
59	4344	53.5714	TCCGGTGCTATTGGGATCTCTTGGATGC	28		0	35.7143	TCCGGTGCTATTGGGATCTCTTGGATGC -----||-|--|-||-|-|-|--|------------------------------- TTTCTGCTATAAGAAACATGGTTAGTGG	0	4375	35.7143	TTTCTGCTATAAGAAACATGGTTAGTGG	28
60	4344	53.5714	TCCGGTGCTATTGGGATCTCTTGGATGC	28		0	35.7143	TCCGGTGCTATTGGGATCTCTTGGATGC ------||-|--|-||-|-|-|--|------------------------------ TTTTCTGCTATAAGAAACATGGTTAGTG	0	4376	32.1429	TTTTCTGCTATAAGAAACATGGTTAGTG	28
61	4344	53.5714	TCCGGTGCTATTGGGATCTCTTGGATGC	28		0	35.7143	TCCGGTGCTATTGGGATCTCTTGGATGC -------||-|--|-||-|-|-|--|----------------------------- GTTTTCTGCTATAAGAAACATGGTTAGT	0	4377	32.1429	GTTTTCTGCTATAAGAAACATGGTTAGT	28
62	4344	53.5714	TCCGGTGCTATTGGGATCTCTTGGATGC	28		0	35.7143	TCCGGTGCTATTGGGATCTCTTGGATGC --------||-|--|-||-|-|-|--|---------------------------- TGTTTTCTGCTATAAGAAACATGGTTAG	0	4378	32.1429	TGTTTTCTGCTATAAGAAACATGGTTAG	28
70	4344	53.5714	TCCGGTGCTATTGGGATCTCTTGGATGC	28	gb|HM181971.1|	60.7143	32.1429	CAAAGAATATCGTCTTTTGTTTTAGACC ---|-|-||--|-|-|--------|--|--------------------------- TCCGGTGCTATTGGGATCTCTTGGATGC	0	4386	32.1429	CCAGATTTTGTTTTCTGCTATAAGAAAC	28
71	4344	53.5714	TCCGGTGCTATTGGGATCTCTTGGATGC	28	gb|HM181971.1|	60.7143	32.1429	CCCAGATTTTGTTTTCTGCTATAAGAAA ---||--|||-----|--------||-|--------------------------- TCCGGTGCTATTGGGATCTCTTGGATGC	0	4387	32.1429	CCCAGATTTTGTTTTCTGCTATAAGAAA	28
72	4344	53.5714	TCCGGTGCTATTGGGATCTCTTGGATGC	28	gb|HM181971.1|	60.7143	32.1429	CCCCAGATTTTGTTTTCTGCTATAAGAA ---||--|||-----|--------||-|--------------------------- TCCGGTGCTATTGGGATCTCTTGGATGC	0	4388	35.7143	CCCCAGATTTTGTTTTCTGCTATAAGAA	28
73	4344	53.5714	TCCGGTGCTATTGGGATCTCTTGGATGC	28	gb|JQ922554.1|	64.2857	32.1429	TCCCCAGATTTTGTTTTCTGCTATAAGA ---||--|||-----|--------||-|--------------------------- TCCGGTGCTATTGGGATCTCTTGGATGC	0	4389	35.7143	TCCCCAGATTTTGTTTTCTGCTATAAGA	28
74	4344	53.5714	TCCGGTGCTATTGGGATCTCTTGGATGC	28	gb|HM181971.1|	64.2857	32.1429	TTCCCCAGATTTTGTTTTCTGCTATAAG ---||--|||-----|--------||-|--------------------------- TCCGGTGCTATTGGGATCTCTTGGATGC	0	4390	35.7143	TTCCCCAGATTTTGTTTTCTGCTATAAG	28
75	4344	53.5714	TCCGGTGCTATTGGGATCTCTTGGATGC	28	gb|HM181971.1|	64.2857	32.1429	TCCGGTGCTATTGGGATCTCTTGGATGC -----|--|--|-----||||---|-|---------------------------- AATATCGTCTTTTGTTTTAGACCCCTTC	0	4391	35.7143	CTTCCCCAGATTTTGTTTTCTGCTATAA	28
76	4344	53.5714	TCCGGTGCTATTGGGATCTCTTGGATGC	28	gb|HM181971.1|	64.2857	35.7143	TCCGGTGCTATTGGGATCTCTTGGATGC ----|--|--|-----||||---|-|-|--------------------------- ATATCGTCTTTTGTTTTAGACCCCTTCC	0	4392	39.2857	CCTTCCCCAGATTTTGTTTTCTGCTATA	28
80	4344	53.5714	TCCGGTGCTATTGGGATCTCTTGGATGC	28	gb|JF912183.1|	64.2857	35.7143	CGTCTTTTGTTTTAGACCCCTTCCTTTT ---|--|--|-----||||---|-|-|---------------------------- TCCGGTGCTATTGGGATCTCTTGGATGC	0	4396	39.2857	TTTTCCTTCCCCAGATTTTGTTTTCTGC	28
292	4344	53.5714	TCCGGTGCTATTGGGATCTCTTGGATGC	28	gb|KJ831223.1|	64.2857	35.7143	TCTTCTTCGTCTTGTGAGACCACGGAGT ---------|----||-|-||--|-|||--------------------------- TCCGGTGCTATTGGGATCTCTTGGATGC	0	4608	50	TGAGGCACCAGAGTGTTCTGCTTCTTCT	28
293	4344	53.5714	TCCGGTGCTATTGGGATCTCTTGGATGC	28	gb|KJ831223.1|	64.2857	35.7143	CTTCTTCGTCTTGTGAGACCACGGAGTG ---------|----||-|-||--|-|||--------------------------- TCCGGTGCTATTGGGATCTCTTGGATGC	0	4609	53.5714	GTGAGGCACCAGAGTGTTCTGCTTCTTC	28
294	4344	53.5714	TCCGGTGCTATTGGGATCTCTTGGATGC	28	gb|KJ831223.1|	64.2857	35.7143	TTCTTCGTCTTGTGAGACCACGGAGTGT ---------|----||-|-||--|-|||--------------------------- TCCGGTGCTATTGGGATCTCTTGGATGC	0	4610	50	TGTGAGGCACCAGAGTGTTCTGCTTCTT	28
295	4344	53.5714	TCCGGTGCTATTGGGATCTCTTGGATGC	28	gb|KJ831223.1|	64.2857	35.7143	TCTTCGTCTTGTGAGACCACGGAGTGTG ---------|----||-|-||--|-|||--------------------------- TCCGGTGCTATTGGGATCTCTTGGATGC	0	4611	53.5714	GTGTGAGGCACCAGAGTGTTCTGCTTCT	28
296	4344	53.5714	TCCGGTGCTATTGGGATCTCTTGGATGC	28	gb|KJ831223.1|	64.2857	35.7143	CTTCGTCTTGTGAGACCACGGAGTGTGT ---------|----||-|-||--|-|||--------------------------- TCCGGTGCTATTGGGATCTCTTGGATGC	0	4612	53.5714	TGTGTGAGGCACCAGAGTGTTCTGCTTC	28
298	4344	53.5714	TCCGGTGCTATTGGGATCTCTTGGATGC	28	gb|KJ831223.1|	64.2857	32.1429	TCCGGTGCTATTGGGATCTCTTGGATGC --|-|-------|||---|||----|----------------------------- TCGTCTTGTGAGACCACGGAGTGTGTTG	0	4614	53.5714	GTTGTGTGAGGCACCAGAGTGTTCTGCT	28
299	4344	53.5714	TCCGGTGCTATTGGGATCTCTTGGATGC	28	gb|KJ831223.1|	64.2857	32.1429	TCCGGTGCTATTGGGATCTCTTGGATGC -|-|-------|||---|||----|------------------------------ CGTCTTGTGAGACCACGGAGTGTGTTGT	0	4615	53.5714	TGTTGTGTGAGGCACCAGAGTGTTCTGC	28
300	4344	53.5714	TCCGGTGCTATTGGGATCTCTTGGATGC	28		0	32.1429	TCCGGTGCTATTGGGATCTCTTGGATGC --------||-|||||-------|-|----------------------------- GTCTTGTGAGACCACGGAGTGTGTTGTA	0	4616	50	ATGTTGTGTGAGGCACCAGAGTGTTCTG	28
301	4344	53.5714	TCCGGTGCTATTGGGATCTCTTGGATGC	28		0	32.1429	TCCGGTGCTATTGGGATCTCTTGGATGC -------||-|||||-------|-|------------------------------ TCTTGTGAGACCACGGAGTGTGTTGTAT	0	4617	46.4286	TATGTTGTGTGAGGCACCAGAGTGTTCT	28
302	4344	53.5714	TCCGGTGCTATTGGGATCTCTTGGATGC	28		0	35.7143	TCCGGTGCTATTGGGATCTCTTGGATGC ------||-|||||-------|-|---|--------------------------- CTTGTGAGACCACGGAGTGTGTTGTATA	0	4618	46.4286	ATATGTTGTGTGAGGCACCAGAGTGTTC	28
303	4344	53.5714	TCCGGTGCTATTGGGATCTCTTGGATGC	28		0	35.7143	TCCGGTGCTATTGGGATCTCTTGGATGC -----||-|||||-------|-|---|---------------------------- TTGTGAGACCACGGAGTGTGTTGTATAA	0	4619	42.8571	AATATGTTGTGTGAGGCACCAGAGTGTT	28
304	4344	53.5714	TCCGGTGCTATTGGGATCTCTTGGATGC	28		0	35.7143	TCCGGTGCTATTGGGATCTCTTGGATGC ----||-|||||-------|-|---|----------------------------- TGTGAGACCACGGAGTGTGTTGTATAAT	0	4620	42.8571	TAATATGTTGTGTGAGGCACCAGAGTGT	28
305	4344	53.5714	TCCGGTGCTATTGGGATCTCTTGGATGC	28		0	35.7143	TCCGGTGCTATTGGGATCTCTTGGATGC ---||-|||||-------|-|---|------------------------------ GTGAGACCACGGAGTGTGTTGTATAATC	0	4621	46.4286	CTAATATGTTGTGTGAGGCACCAGAGTG	28
306	4344	53.5714	TCCGGTGCTATTGGGATCTCTTGGATGC	28		0	39.2857	TCCGGTGCTATTGGGATCTCTTGGATGC --||-|||||-------|-|---|---|--------------------------- TGAGACCACGGAGTGTGTTGTATAATCA	0	4622	42.8571	ACTAATATGTTGTGTGAGGCACCAGAGT	28
307	4344	53.5714	TCCGGTGCTATTGGGATCTCTTGGATGC	28		0	42.8571	TCCGGTGCTATTGGGATCTCTTGGATGC -||-|||||-------|-|---|---||--------------------------- GAGACCACGGAGTGTGTTGTATAATCAC	0	4623	46.4286	CACTAATATGTTGTGTGAGGCACCAGAG	28
308	4344	53.5714	TCCGGTGCTATTGGGATCTCTTGGATGC	28		0	42.8571	TCCGGTGCTATTGGGATCTCTTGGATGC ||-|||||-------|-|---|---||---------------------------- AGACCACGGAGTGTGTTGTATAATCACC	0	4624	46.4286	CCACTAATATGTTGTGTGAGGCACCAGA	28
309	4344	53.5714	TCCGGTGCTATTGGGATCTCTTGGATGC	28		0	39.2857	GACCACGGAGTGTGTTGTATAATCACCT -|-|||||-------|-|---|---||---------------------------- TCCGGTGCTATTGGGATCTCTTGGATGC	0	4625	46.4286	TCCACTAATATGTTGTGTGAGGCACCAG	28
310	4344	53.5714	TCCGGTGCTATTGGGATCTCTTGGATGC	28		0	35.7143	CTCCACTAATATGTTGTGTGAGGCACCA ---||||-|--|---|-----|---||---------------------------- TCCGGTGCTATTGGGATCTCTTGGATGC	0	4626	46.4286	CTCCACTAATATGTTGTGTGAGGCACCA	28
311	4344	53.5714	TCCGGTGCTATTGGGATCTCTTGGATGC	28		0	35.7143	CCTCCACTAATATGTTGTGTGAGGCACC ---||||-|--|---|-----|---||---------------------------- TCCGGTGCTATTGGGATCTCTTGGATGC	0	4627	50	CCTCCACTAATATGTTGTGTGAGGCACC	28
312	4344	53.5714	TCCGGTGCTATTGGGATCTCTTGGATGC	28		0	35.7143	TCCGGTGCTATTGGGATCTCTTGGATGC ----||||-|--|---|-----|---||--------------------------- ACCTCCACTAATATGTTGTGTGAGGCAC	0	4628	46.4286	ACCTCCACTAATATGTTGTGTGAGGCAC	28
313	4344	53.5714	TCCGGTGCTATTGGGATCTCTTGGATGC	28		0	32.1429	TCCGGTGCTATTGGGATCTCTTGGATGC -----||||-|--|---|-----|---|--------------------------- GACCTCCACTAATATGTTGTGTGAGGCA	0	4629	46.4286	GACCTCCACTAATATGTTGTGTGAGGCA	28
314	4344	53.5714	TCCGGTGCTATTGGGATCTCTTGGATGC	28		0	28.5714	GGACCTCCACTAATATGTTGTGTGAGGC -|-||-|-|--|---|---|----------------------------------- TCCGGTGCTATTGGGATCTCTTGGATGC	0	4630	50	GGACCTCCACTAATATGTTGTGTGAGGC	28
315	4344	53.5714	TCCGGTGCTATTGGGATCTCTTGGATGC	28		0	28.5714	TGGACCTCCACTAATATGTTGTGTGAGG -------||---||----|-|---|--|--------------------------- TCCGGTGCTATTGGGATCTCTTGGATGC	0	4631	46.4286	TGGACCTCCACTAATATGTTGTGTGAGG	28
316	4344	53.5714	TCCGGTGCTATTGGGATCTCTTGGATGC	28	MK728873.1	60.7143	28.5714	TTGGACCTCCACTAATATGTTGTGTGAG -------||---||----|-|---|--|--------------------------- TCCGGTGCTATTGGGATCTCTTGGATGC	0	4632	42.8571	TTGGACCTCCACTAATATGTTGTGTGAG	28
317	4344	53.5714	TCCGGTGCTATTGGGATCTCTTGGATGC	28	MK728873.1	64.2857	32.1429	CTTGGACCTCCACTAATATGTTGTGTGA ---|---||---||----|-|---|--|--------------------------- TCCGGTGCTATTGGGATCTCTTGGATGC	0	4633	42.8571	CTTGGACCTCCACTAATATGTTGTGTGA	28
374	4344	53.5714	TCCGGTGCTATTGGGATCTCTTGGATGC	28		0	32.1429	GGAGAATGGTTAGCGTGTCATCTCTCTC -|---|-|-|-|-|-|-------||------------------------------ TCCGGTGCTATTGGGATCTCTTGGATGC	0	4690	50	GGAGAATGGTTAGCGTGTCATCTCTCTC	28
375	4344	53.5714	TCCGGTGCTATTGGGATCTCTTGGATGC	28		0	32.1429	AGGAGAATGGTTAGCGTGTCATCTCTCT |||--|--------|--|--|-|---|---------------------------- TCCGGTGCTATTGGGATCTCTTGGATGC	0	4691	46.4286	AGGAGAATGGTTAGCGTGTCATCTCTCT	28
376	4344	53.5714	TCCGGTGCTATTGGGATCTCTTGGATGC	28		0	32.1429	TCCGGTGCTATTGGGATCTCTTGGATGC -|||--|--------|--|--|-|---|--------------------------- AAGGAGAATGGTTAGCGTGTCATCTCTC	0	4692	46.4286	AAGGAGAATGGTTAGCGTGTCATCTCTC	28
380	4344	53.5714	TCCGGTGCTATTGGGATCTCTTGGATGC	28	gb|KM012174.1|	64.2857	32.1429	TCCGGTGCTATTGGGATCTCTTGGATGC --|-----||||---------|||--|---------------------------- CTACTGTGCGATTGGTAAGAGGAATTTC	0	4696	42.8571	CTTTAAGGAGAATGGTTAGCGTGTCATC	28
381	4344	53.5714	TCCGGTGCTATTGGGATCTCTTGGATGC	28	gb|KM012174.1|	64.2857	32.1429	GCTTTAAGGAGAATGGTTAGCGTGTCAT --||----|--|---|-|--|-|-|------------------------------ TCCGGTGCTATTGGGATCTCTTGGATGC	0	4697	42.8571	GCTTTAAGGAGAATGGTTAGCGTGTCAT	28
385	4344	53.5714	TCCGGTGCTATTGGGATCTCTTGGATGC	28	gb|KM012174.1|	64.2857	32.1429	TCCGGTGCTATTGGGATCTCTTGGATGC ----||----|--|---|-|--|-|-|---------------------------- AGTTGCTTTAAGGAGAATGGTTAGCGTG	0	4701	42.8571	AGTTGCTTTAAGGAGAATGGTTAGCGTG	28
386	4344	53.5714	TCCGGTGCTATTGGGATCTCTTGGATGC	28	gb|KM012170.1|	64.2857	32.1429	TCCGGTGCTATTGGGATCTCTTGGATGC -----||----|--|---|-|--|-|-|--------------------------- GAGTTGCTTTAAGGAGAATGGTTAGCGT	0	4702	42.8571	GAGTTGCTTTAAGGAGAATGGTTAGCGT	28
398	4344	53.5714	TCCGGTGCTATTGGGATCTCTTGGATGC	28		0	35.7143	GAGGAATTTCGTTGAGACGATCGTCAAA -----|-||----|-|-||||---|------------------------------ TCCGGTGCTATTGGGATCTCTTGGATGC	0	4714	42.8571	AAACTGCTAGCAGAGTTGCTTTAAGGAG	28
399	4344	53.5714	TCCGGTGCTATTGGGATCTCTTGGATGC	28		0	35.7143	GAAACTGCTAGCAGAGTTGCTTTAAGGA --|--||----|-|--||------||-|--------------------------- TCCGGTGCTATTGGGATCTCTTGGATGC	0	4715	42.8571	GAAACTGCTAGCAGAGTTGCTTTAAGGA	28
405	4344	53.5714	TCCGGTGCTATTGGGATCTCTTGGATGC	28	MH891769.1	64.2857	42.8571	ACCCCTGAAACTGCTAGCAGAGTTGCTT ---||--||-|---||||---|--|-|---------------------------- TCCGGTGCTATTGGGATCTCTTGGATGC	0	4721	50	ACCCCTGAAACTGCTAGCAGAGTTGCTT	28
406	4344	53.5714	TCCGGTGCTATTGGGATCTCTTGGATGC	28	MH891769.1	64.2857	42.8571	CACCCCTGAAACTGCTAGCAGAGTTGCT ---||--||-|---||||---|--|-|---------------------------- TCCGGTGCTATTGGGATCTCTTGGATGC	0	4722	53.5714	CACCCCTGAAACTGCTAGCAGAGTTGCT	28
56	3893	35.7143	TCATAATGGGACAATTGACATGGAATGA	28		0	42.8571	TCATAATGGGACAATTGACATGGAATGA ||--|---|---|-----|||||---||--------------------------- AGACTAGTCTAATACGTAGTACCAACCT	0	3921	39.2857	TCCAACCATGATGCATAATCTGATCAGA	28
57	3893	35.7143	TCATAATGGGACAATTGACATGGAATGA	28		0	39.2857	GACTAGTCTAATACGTAGTACCAACCTC -|--|---|---|-----|||||---||--------------------------- TCATAATGGGACAATTGACATGGAATGA	0	3922	42.8571	CTCCAACCATGATGCATAATCTGATCAG	28
58	3893	35.7143	TCATAATGGGACAATTGACATGGAATGA	28		0	39.2857	ACTAGTCTAATACGTAGTACCAACCTCG ---|-||--||--||--|----|--||---------------------------- TCATAATGGGACAATTGACATGGAATGA	1	3923	42.8571	GCTCCAACCATGATGCATAATCTGATCA	28
59	3893	35.7143	TCATAATGGGACAATTGACATGGAATGA	28		0	35.7143	TCATAATGGGACAATTGACATGGAATGA ---|---|||-||-|---|---|----|--------------------------- GGCTCCAACCATGATGCATAATCTGATC	0	3924	46.4286	GGCTCCAACCATGATGCATAATCTGATC	28
60	3893	35.7143	TCATAATGGGACAATTGACATGGAATGA	28		0	35.7143	TAGTCTAATACGTAGTACCAACCTCGGT ----|---|---|-----|||||---||--------------------------- TCATAATGGGACAATTGACATGGAATGA	0	3925	42.8571	TGGCTCCAACCATGATGCATAATCTGAT	28
61	3893	35.7143	TCATAATGGGACAATTGACATGGAATGA	28		0	35.7143	TCATAATGGGACAATTGACATGGAATGA |||-|-|--|-----||----|-----|--------------------------- AGTCTAATACGTAGTACCAACCTCGGTT	0	3926	42.8571	TTGGCTCCAACCATGATGCATAATCTGA	28
62	3893	35.7143	TCATAATGGGACAATTGACATGGAATGA	28		0	32.1429	GTTGGCTCCAACCATGATGCATAATCTG ----||--|--------||---|-||-|--------------------------- TCATAATGGGACAATTGACATGGAATGA	0	3927	46.4286	GTTGGCTCCAACCATGATGCATAATCTG	28
154	3893	35.7143	TCATAATGGGACAATTGACATGGAATGA	28		0	35.7143	TCATAATGGGACAATTGACATGGAATGA ---|-||-||-||----|-|------|---------------------------- CGAAATAATAGCCCTACAGCAAACATTG	0	4019	39.2857	CGAAATAATAGCCCTACAGCAAACATTG	28
155	3893	35.7143	TCATAATGGGACAATTGACATGGAATGA	28		0	35.7143	TCATAATGGGACAATTGACATGGAATGA ----|-||-||-||----|-|------|--------------------------- GCGAAATAATAGCCCTACAGCAAACATT	0	4020	39.2857	GCGAAATAATAGCCCTACAGCAAACATT	28
156	3893	35.7143	TCATAATGGGACAATTGACATGGAATGA	28		0	35.7143	TCATAATGGGACAATTGACATGGAATGA ----|-----|-||-|-|||-----|-|--------------------------- TACAAACGACATCCCGATAATAAAGCGT	0	4021	39.2857	TGCGAAATAATAGCCCTACAGCAAACAT	28
157	3893	35.7143	TCATAATGGGACAATTGACATGGAATGA	28		0	35.7143	TCATAATGGGACAATTGACATGGAATGA ---|-----|-||-|-|||-----|-|---------------------------- ACAAACGACATCCCGATAATAAAGCGTC	0	4022	42.8571	CTGCGAAATAATAGCCCTACAGCAAACA	28
158	3893	35.7143	TCATAATGGGACAATTGACATGGAATGA	28		0	35.7143	TCATAATGGGACAATTGACATGGAATGA --|-----|-||-|-|||-----|-|----------------------------- CAAACGACATCCCGATAATAAAGCGTCT	0	4023	42.8571	TCTGCGAAATAATAGCCCTACAGCAAAC	28
159	3893	35.7143	TCATAATGGGACAATTGACATGGAATGA	28		0	35.7143	TCATAATGGGACAATTGACATGGAATGA -|-----|-||-|-|||-----|-|------------------------------ AAACGACATCCCGATAATAAAGCGTCTG	0	4024	42.8571	GTCTGCGAAATAATAGCCCTACAGCAAA	28
160	3893	35.7143	TCATAATGGGACAATTGACATGGAATGA	28		0	35.7143	TCATAATGGGACAATTGACATGGAATGA |-----|-||-|-|||-----|-|------------------------------- AACGACATCCCGATAATAAAGCGTCTGA	0	4025	42.8571	AGTCTGCGAAATAATAGCCCTACAGCAA	28
161	3893	35.7143	TCATAATGGGACAATTGACATGGAATGA	28		0	32.1429	TAGTCTGCGAAATAATAGCCCTACAGCA --||-|---|-----|-|---|||------------------------------- TCATAATGGGACAATTGACATGGAATGA	0	4026	42.8571	TAGTCTGCGAAATAATAGCCCTACAGCA	28
162	3893	35.7143	TCATAATGGGACAATTGACATGGAATGA	28		0	35.7143	TCATAATGGGACAATTGACATGGAATGA -|---|-||------|--|---||-|-|--------------------------- CGACATCCCGATAATAAAGCGTCTGATT	0	4027	42.8571	TTAGTCTGCGAAATAATAGCCCTACAGC	28
163	3893	35.7143	TCATAATGGGACAATTGACATGGAATGA	28		0	35.7143	GTTAGTCTGCGAAATAATAGCCCTACAG -||----|---|--|------||-|||---------------------------- TCATAATGGGACAATTGACATGGAATGA	0	4028	42.8571	GTTAGTCTGCGAAATAATAGCCCTACAG	28
164	3893	35.7143	TCATAATGGGACAATTGACATGGAATGA	28		0	35.7143	TGTTAGTCTGCGAAATAATAGCCCTACA -||----|---|--|------||-|||---------------------------- TCATAATGGGACAATTGACATGGAATGA	0	4029	39.2857	TGTTAGTCTGCGAAATAATAGCCCTACA	28
165	3893	35.7143	TCATAATGGGACAATTGACATGGAATGA	28		0	39.2857	TCATAATGGGACAATTGACATGGAATGA -------|--||-|--|---|-|-||||--------------------------- CATCCCGATAATAAAGCGTCTGATTGTA	0	4030	39.2857	ATGTTAGTCTGCGAAATAATAGCCCTAC	28
166	3893	35.7143	TCATAATGGGACAATTGACATGGAATGA	28		0	39.2857	TCATAATGGGACAATTGACATGGAATGA ------|--||-|--|---|-|-||||---------------------------- ATCCCGATAATAAAGCGTCTGATTGTAG	0	4031	39.2857	GATGTTAGTCTGCGAAATAATAGCCCTA	28
167	3893	35.7143	TCATAATGGGACAATTGACATGGAATGA	28		0	39.2857	TCATAATGGGACAATTGACATGGAATGA -----|--||-|--|---|-|-||||----------------------------- TCCCGATAATAAAGCGTCTGATTGTAGG	0	4032	42.8571	GGATGTTAGTCTGCGAAATAATAGCCCT	28
168	3893	35.7143	TCATAATGGGACAATTGACATGGAATGA	28		0	42.8571	TCATAATGGGACAATTGACATGGAATGA ----|--||-|--|---|-|-||||--|--------------------------- CCCGATAATAAAGCGTCTGATTGTAGGT	0	4033	42.8571	TGGATGTTAGTCTGCGAAATAATAGCCC	28
169	3893	35.7143	TCATAATGGGACAATTGACATGGAATGA	28		0	42.8571	TCATAATGGGACAATTGACATGGAATGA ---|--||-|--|---|-|-||||--|---------------------------- CCGATAATAAAGCGTCTGATTGTAGGTC	0	4034	42.8571	CTGGATGTTAGTCTGCGAAATAATAGCC	28
170	3893	35.7143	TCATAATGGGACAATTGACATGGAATGA	28		0	42.8571	TCATAATGGGACAATTGACATGGAATGA --|--||-|--|---|-|-||||--|----------------------------- CGATAATAAAGCGTCTGATTGTAGGTCT	0	4035	39.2857	TCTGGATGTTAGTCTGCGAAATAATAGC	28
192	3893	35.7143	TCATAATGGGACAATTGACATGGAATGA	28		0	39.2857	TCATAATGGGACAATTGACATGGAATGA --|-|-|||-------||||---|---|--------------------------- CAATTGTTAGAAGAAGAACTTCTCTGGA	1	4057	35.7143	CAATTGTTAGAAGAAGAACTTCTCTGGA	28
193	3893	35.7143	TCATAATGGGACAATTGACATGGAATGA	28		0	39.2857	TCATAATGGGACAATTGACATGGAATGA ----------||-|--|---|||||||---------------------------- GGTCTCTTCAAGAAGAAGATTGTTAACC	0	4058	39.2857	CCAATTGTTAGAAGAAGAACTTCTCTGG	28
194	3893	35.7143	TCATAATGGGACAATTGACATGGAATGA	28		0	39.2857	TCATAATGGGACAATTGACATGGAATGA ---------||-|--|---|||||||----------------------------- GTCTCTTCAAGAAGAAGATTGTTAACCT	0	4059	35.7143	TCCAATTGTTAGAAGAAGAACTTCTCTG	28
195	3893	35.7143	TCATAATGGGACAATTGACATGGAATGA	28		0	39.2857	TCATAATGGGACAATTGACATGGAATGA --------||-|--|---|||||||------------------------------ TCTCTTCAAGAAGAAGATTGTTAACCTA	2	4060	32.1429	ATCCAATTGTTAGAAGAAGAACTTCTCT	28
196	3893	35.7143	TCATAATGGGACAATTGACATGGAATGA	28		0	42.8571	TCATAATGGGACAATTGACATGGAATGA -------||-|--|---|||||||---|--------------------------- CTCTTCAAGAAGAAGATTGTTAACCTAA	1	4061	32.1429	AATCCAATTGTTAGAAGAAGAACTTCTC	28
197	3893	35.7143	TCATAATGGGACAATTGACATGGAATGA	28		0	46.4286	TCATAATGGGACAATTGACATGGAATGA ------||-|--|---|||||||---||--------------------------- TCTTCAAGAAGAAGATTGTTAACCTAAC	0	4062	32.1429	CAATCCAATTGTTAGAAGAAGAACTTCT	28
204	3893	35.7143	TCATAATGGGACAATTGACATGGAATGA	28	gb|KX547316.1|	64.2857	46.4286	GAAGAAGATTGTTAACCTAACTCAGATC -|-|--|---|||||||---||-----|--------------------------- TCATAATGGGACAATTGACATGGAATGA	1	4069	35.7143	CTAGACTCAATCCAATTGTTAGAAGAAG	28
207	3893	35.7143	TCATAATGGGACAATTGACATGGAATGA	28		0	39.2857	GAAGATTGTTAACCTAACTCAGATCACC ------|---|||||||---||-----|--------------------------- TCATAATGGGACAATTGACATGGAATGA	0	4072	39.2857	CCACTAGACTCAATCCAATTGTTAGAAG	28
208	3893	35.7143	TCATAATGGGACAATTGACATGGAATGA	28		0	39.2857	AAGATTGTTAACCTAACTCAGATCACCG ------|---|||||||---||-----|--------------------------- TCATAATGGGACAATTGACATGGAATGA	1	4073	39.2857	GCCACTAGACTCAATCCAATTGTTAGAA	28
209	3893	35.7143	TCATAATGGGACAATTGACATGGAATGA	28	gb|KJ501457.1|	64.2857	39.2857	TCATAATGGGACAATTGACATGGAATGA --------|---|-||-|-|-|-||-||--------------------------- AGATTGTTAACCTAACTCAGATCACCGT	0	4074	39.2857	TGCCACTAGACTCAATCCAATTGTTAGA	28
210	3893	35.7143	TCATAATGGGACAATTGACATGGAATGA	28	gb|KJ501457.1|	64.2857	42.8571	TCATAATGGGACAATTGACATGGAATGA -------|---|-||-|-|-|-||-|||--------------------------- GATTGTTAACCTAACTCAGATCACCGTA	0	4075	39.2857	ATGCCACTAGACTCAATCCAATTGTTAG	28
211	3893	35.7143	TCATAATGGGACAATTGACATGGAATGA	28	gb|KJ501457.1|	64.2857	42.8571	TCATAATGGGACAATTGACATGGAATGA ------|---|-||-|-|-|-||-|||---------------------------- ATTGTTAACCTAACTCAGATCACCGTAG	0	4076	39.2857	GATGCCACTAGACTCAATCCAATTGTTA	28
212	3893	35.7143	TCATAATGGGACAATTGACATGGAATGA	28	gb|KJ501457.1|	64.2857	42.8571	TCATAATGGGACAATTGACATGGAATGA -----|---|-||-|-|-|-||-|||----------------------------- TTGTTAACCTAACTCAGATCACCGTAGA	0	4077	39.2857	AGATGCCACTAGACTCAATCCAATTGTT	28
213	3893	35.7143	TCATAATGGGACAATTGACATGGAATGA	28	gb|KJ501457.1|	60.7143	42.8571	TCATAATGGGACAATTGACATGGAATGA ----|---|-||-|-|-|-||-|||------------------------------ TGTTAACCTAACTCAGATCACCGTAGAC	0	4078	42.8571	CAGATGCCACTAGACTCAATCCAATTGT	28
214	3893	35.7143	TCATAATGGGACAATTGACATGGAATGA	28	gb|KJ501457.1|	60.7143	42.8571	TCATAATGGGACAATTGACATGGAATGA ---|---|-||-|-|-|-||-|||------------------------------- GTTAACCTAACTCAGATCACCGTAGACA	0	4079	42.8571	ACAGATGCCACTAGACTCAATCCAATTG	28
215	3893	35.7143	TCATAATGGGACAATTGACATGGAATGA	28	gb|KJ501457.1|	64.2857	42.8571	TCATAATGGGACAATTGACATGGAATGA --|---|-||-|-|-|-||-|||-------------------------------- TTAACCTAACTCAGATCACCGTAGACAC	0	4080	42.8571	CACAGATGCCACTAGACTCAATCCAATT	28
218	3893	35.7143	TCATAATGGGACAATTGACATGGAATGA	28		0	46.4286	ACCTAACTCAGATCACCGTAGACACCTC ----|-||-|-|-|-||-|||-----||--------------------------- TCATAATGGGACAATTGACATGGAATGA	0	4083	50	CTCCACAGATGCCACTAGACTCAATCCA	28
219	3893	35.7143	TCATAATGGGACAATTGACATGGAATGA	28		0	46.4286	CCTAACTCAGATCACCGTAGACACCTCA ----|-||-|-|-|-||-|||-----||--------------------------- TCATAATGGGACAATTGACATGGAATGA	2	4084	50	ACTCCACAGATGCCACTAGACTCAATCC	28
220	3893	35.7143	TCATAATGGGACAATTGACATGGAATGA	28		0	46.4286	CTAACTCAGATCACCGTAGACACCTCAA ----|-||-|-|-|-||-|||-----||--------------------------- TCATAATGGGACAATTGACATGGAATGA	1	4085	46.4286	AACTCCACAGATGCCACTAGACTCAATC	28
221	3893	35.7143	TCATAATGGGACAATTGACATGGAATGA	28		0	46.4286	TAACTCAGATCACCGTAGACACCTCAAT ----|-||-|-|-|-||-|||-----||--------------------------- TCATAATGGGACAATTGACATGGAATGA	0	4086	42.8571	TAACTCCACAGATGCCACTAGACTCAAT	28
222	3893	35.7143	TCATAATGGGACAATTGACATGGAATGA	28		0	42.8571	AACTCAGATCACCGTAGACACCTCAATG ------||-|-|-|-||-|||-----||--------------------------- TCATAATGGGACAATTGACATGGAATGA	0	4087	46.4286	GTAACTCCACAGATGCCACTAGACTCAA	28
223	3893	35.7143	TCATAATGGGACAATTGACATGGAATGA	28		0	42.8571	ACTCAGATCACCGTAGACACCTCAATGG ------||-|-|-|-||-|||-----||--------------------------- TCATAATGGGACAATTGACATGGAATGA	1	4088	50	GGTAACTCCACAGATGCCACTAGACTCA	28
224	3893	35.7143	TCATAATGGGACAATTGACATGGAATGA	28		0	39.2857	CTCAGATCACCGTAGACACCTCAATGGT -------|-|-|-|-||-|||-----||--------------------------- TCATAATGGGACAATTGACATGGAATGA	0	4089	50	TGGTAACTCCACAGATGCCACTAGACTC	28
225	3893	35.7143	TCATAATGGGACAATTGACATGGAATGA	28		0	35.7143	TTGGTAACTCCACAGATGCCACTAGACT ----|-||-|-----|----||---|||--------------------------- TCATAATGGGACAATTGACATGGAATGA	0	4090	46.4286	TTGGTAACTCCACAGATGCCACTAGACT	28
226	3893	35.7143	TCATAATGGGACAATTGACATGGAATGA	28		0	35.7143	TCATAATGGGACAATTGACATGGAATGA ---||-|||-|----||---|------|--------------------------- CAGATCACCGTAGACACCTCAATGGTTT	1	4091	46.4286	TTTGGTAACTCCACAGATGCCACTAGAC	28
227	3893	35.7143	TCATAATGGGACAATTGACATGGAATGA	28		0	35.7143	AGATCACCGTAGACACCTCAATGGTTTA ---||-|||-|----||---|------|--------------------------- TCATAATGGGACAATTGACATGGAATGA	0	4092	42.8571	ATTTGGTAACTCCACAGATGCCACTAGA	28
228	3893	35.7143	TCATAATGGGACAATTGACATGGAATGA	28		0	35.7143	AATTTGGTAACTCCACAGATGCCACTAG ------|---||-|||||--||--------------------------------- TCATAATGGGACAATTGACATGGAATGA	0	4093	42.8571	AATTTGGTAACTCCACAGATGCCACTAG	28
229	3893	35.7143	TCATAATGGGACAATTGACATGGAATGA	28		0	35.7143	GAATTTGGTAACTCCACAGATGCCACTA ------|---||-|||||--||--------------------------------- TCATAATGGGACAATTGACATGGAATGA	1	4094	42.8571	GAATTTGGTAACTCCACAGATGCCACTA	28
230	3893	35.7143	TCATAATGGGACAATTGACATGGAATGA	28		0	35.7143	GGAATTTGGTAACTCCACAGATGCCACT ------|---||-|||||--||--------------------------------- TCATAATGGGACAATTGACATGGAATGA	0	4095	46.4286	GGAATTTGGTAACTCCACAGATGCCACT	28
231	3893	35.7143	TCATAATGGGACAATTGACATGGAATGA	28		0	39.2857	AGGAATTTGGTAACTCCACAGATGCCAC ---|--|---||-|||||--||--------------------------------- TCATAATGGGACAATTGACATGGAATGA	0	4096	46.4286	AGGAATTTGGTAACTCCACAGATGCCAC	28
232	3893	35.7143	TCATAATGGGACAATTGACATGGAATGA	28		0	39.2857	AAGGAATTTGGTAACTCCACAGATGCCA ---|--|---||-|||||--||--------------------------------- TCATAATGGGACAATTGACATGGAATGA	0	4097	42.8571	AAGGAATTTGGTAACTCCACAGATGCCA	28
233	3893	35.7143	TCATAATGGGACAATTGACATGGAATGA	28		0	39.2857	CAAGGAATTTGGTAACTCCACAGATGCC ---|--|---||-|||||--||--------------------------------- TCATAATGGGACAATTGACATGGAATGA	0	4098	46.4286	CAAGGAATTTGGTAACTCCACAGATGCC	28
234	3893	35.7143	TCATAATGGGACAATTGACATGGAATGA	28		0	39.2857	CCAAGGAATTTGGTAACTCCACAGATGC ---|--|---||-|||||--||--------------------------------- TCATAATGGGACAATTGACATGGAATGA	0	4099	46.4286	CCAAGGAATTTGGTAACTCCACAGATGC	28
235	3893	35.7143	TCATAATGGGACAATTGACATGGAATGA	28		0	39.2857	TCATAATGGGACAATTGACATGGAATGA ----|--|---||-|||||--||-------------------------------- TCCAAGGAATTTGGTAACTCCACAGATG	0	4100	42.8571	TCCAAGGAATTTGGTAACTCCACAGATG	28
240	3893	35.7143	TCATAATGGGACAATTGACATGGAATGA	28	gb|KX547319.1|	64.2857	39.2857	TCATAATGGGACAATTGACATGGAATGA ---------|--|---||-|||||--||--------------------------- GCTCCTCCAAGGAATTTGGTAACTCCAC	0	4105	50	GCTCCTCCAAGGAATTTGGTAACTCCAC	28
241	3893	35.7143	TCATAATGGGACAATTGACATGGAATGA	28	gb|KX547319.1|	64.2857	39.2857	ACCTCAATGGTTTAAGGAACCTCCTCGA ---|---|--||-|----|-|-|-|-||--------------------------- TCATAATGGGACAATTGACATGGAATGA	0	4106	46.4286	AGCTCCTCCAAGGAATTTGGTAACTCCA	28
242	3893	35.7143	TCATAATGGGACAATTGACATGGAATGA	28	gb|KX547319.1|	64.2857	35.7143	TCATAATGGGACAATTGACATGGAATGA -||-----||--|--|--||-----|-|--------------------------- CAGCTCCTCCAAGGAATTTGGTAACTCC	0	4107	50	CAGCTCCTCCAAGGAATTTGGTAACTCC	28
243	3893	35.7143	TCATAATGGGACAATTGACATGGAATGA	28	gb|KX547319.1|	60.7143	35.7143	CTCAATGGTTTAAGGAACCTCCTCGACC -----|-----|||-|--|-||||------------------------------- TCATAATGGGACAATTGACATGGAATGA	2	4108	50	CCAGCTCCTCCAAGGAATTTGGTAACTC	28
244	3893	35.7143	TCATAATGGGACAATTGACATGGAATGA	28	gb|KX547319.1|	64.2857	35.7143	TCAATGGTTTAAGGAACCTCCTCGACCC -----|-----|||-|--|-||||------------------------------- TCATAATGGGACAATTGACATGGAATGA	1	4109	50	CCCAGCTCCTCCAAGGAATTTGGTAACT	28
245	3893	35.7143	TCATAATGGGACAATTGACATGGAATGA	28	gb|KX547319.1|	64.2857	35.7143	CAATGGTTTAAGGAACCTCCTCGACCCC -------|--||-|----|-|-|-|-||--------------------------- TCATAATGGGACAATTGACATGGAATGA	0	4110	53.5714	CCCCAGCTCCTCCAAGGAATTTGGTAAC	28
270	3893	35.7143	TCATAATGGGACAATTGACATGGAATGA	28		0	42.8571	CCCCTACCTGAACGTTACCCGTAATACT ---------|---||-|||-||-||||---------------------------- TCATAATGGGACAATTGACATGGAATGA	1	4135	50	TCATAATGCCCATTGCAAGTCCATCCCC	28
271	3893	35.7143	TCATAATGGGACAATTGACATGGAATGA	28		0	39.2857	ATCATAATGCCCATTGCAAGTCCATCCC |--||-|--|---|--|----||-|-|---------------------------- TCATAATGGGACAATTGACATGGAATGA	0	4136	46.4286	ATCATAATGCCCATTGCAAGTCCATCCC	28
272	3893	35.7143	TCATAATGGGACAATTGACATGGAATGA	28	gb|KR348929.1|	53.5714	39.2857	AATCATAATGCCCATTGCAAGTCCATCC ---||-|---||---|-||-|--|---|--------------------------- TCATAATGGGACAATTGACATGGAATGA	0	4137	42.8571	AATCATAATGCCCATTGCAAGTCCATCC	28
273	3893	35.7143	TCATAATGGGACAATTGACATGGAATGA	28	gb|KR348929.1|	53.5714	39.2857	AAATCATAATGCCCATTGCAAGTCCATC ---||-|---||---|-||-|--|---|--------------------------- TCATAATGGGACAATTGACATGGAATGA	1	4138	39.2857	AAATCATAATGCCCATTGCAAGTCCATC	28
274	3893	35.7143	TCATAATGGGACAATTGACATGGAATGA	28	gb|KR348929.1|	53.5714	42.8571	AAAATCATAATGCCCATTGCAAGTCCAT |--||-|---||---|-||-|--|---|--------------------------- TCATAATGGGACAATTGACATGGAATGA	0	4139	35.7143	AAAATCATAATGCCCATTGCAAGTCCAT	28
275	3893	35.7143	TCATAATGGGACAATTGACATGGAATGA	28	gb|KR348929.1|	57.1429	39.2857	TCATAATGGGACAATTGACATGGAATGA -|--||-|---||---|-||-|--|------------------------------ TAAAATCATAATGCCCATTGCAAGTCCA	0	4140	35.7143	TAAAATCATAATGCCCATTGCAAGTCCA	28
276	3893	35.7143	TCATAATGGGACAATTGACATGGAATGA	28	gb|KR348929.1|	57.1429	42.8571	TCATAATGGGACAATTGACATGGAATGA ----|---||||||-----|||--|--|--------------------------- CCTGAACGTTACCCGTAATACTAAAATT	0	4141	35.7143	TTAAAATCATAATGCCCATTGCAAGTCC	28
277	3893	35.7143	TCATAATGGGACAATTGACATGGAATGA	28	gb|KR348929.1|	57.1429	46.4286	TCATAATGGGACAATTGACATGGAATGA ---|---||||||-----|||--|--||--------------------------- CTGAACGTTACCCGTAATACTAAAATTT	0	4142	32.1429	TTTAAAATCATAATGCCCATTGCAAGTC	28
305	3893	35.7143	TCATAATGGGACAATTGACATGGAATGA	28		0	42.8571	TAATAACTGACTGAAAGTTAGTGTAGTC ---||-||----|-||---||---||-|--------------------------- TCATAATGGGACAATTGACATGGAATGA	0	4170	32.1429	CTGATGTGATTGAAAGTCAGTCAATAAT	28
306	3893	35.7143	TCATAATGGGACAATTGACATGGAATGA	28		0	42.8571	AATAACTGACTGAAAGTTAGTGTAGTCG ---||-||----|-||---||---||-|--------------------------- TCATAATGGGACAATTGACATGGAATGA	0	4171	35.7143	GCTGATGTGATTGAAAGTCAGTCAATAA	28
307	3893	35.7143	TCATAATGGGACAATTGACATGGAATGA	28		0	42.8571	ATAACTGACTGAAAGTTAGTGTAGTCGA ---||-||----|-||---||---||-|--------------------------- TCATAATGGGACAATTGACATGGAATGA	1	4172	35.7143	AGCTGATGTGATTGAAAGTCAGTCAATA	28
308	3893	35.7143	TCATAATGGGACAATTGACATGGAATGA	28		0	39.2857	TAACTGACTGAAAGTTAGTGTAGTCGAC ----|-||----|-||---||---||-|--------------------------- TCATAATGGGACAATTGACATGGAATGA	0	4173	39.2857	CAGCTGATGTGATTGAAAGTCAGTCAAT	28
309	3893	35.7143	TCATAATGGGACAATTGACATGGAATGA	28		0	35.7143	ACAGCTGATGTGATTGAAAGTCAGTCAA ---|---|-----|-|-||-|--|-|-|--------------------------- TCATAATGGGACAATTGACATGGAATGA	0	4174	39.2857	ACAGCTGATGTGATTGAAAGTCAGTCAA	28
310	3893	35.7143	TCATAATGGGACAATTGACATGGAATGA	28		0	35.7143	CACAGCTGATGTGATTGAAAGTCAGTCA ---|---|-----|-|-||-|--|-|-|--------------------------- TCATAATGGGACAATTGACATGGAATGA	1	4175	42.8571	CACAGCTGATGTGATTGAAAGTCAGTCA	28
311	3893	35.7143	TCATAATGGGACAATTGACATGGAATGA	28		0	35.7143	CCACAGCTGATGTGATTGAAAGTCAGTC ---|---|-----|-|-||-|--|-|-|--------------------------- TCATAATGGGACAATTGACATGGAATGA	0	4176	46.4286	CCACAGCTGATGTGATTGAAAGTCAGTC	28
312	3893	35.7143	TCATAATGGGACAATTGACATGGAATGA	28		0	35.7143	CCCACAGCTGATGTGATTGAAAGTCAGT ---|---|-----|-|-||-|--|-|-|--------------------------- TCATAATGGGACAATTGACATGGAATGA	0	4177	46.4286	CCCACAGCTGATGTGATTGAAAGTCAGT	28
313	3893	35.7143	TCATAATGGGACAATTGACATGGAATGA	28		0	32.1429	TCATAATGGGACAATTGACATGGAATGA ----|---|-----|-|-||-|--|-|---------------------------- GCCCACAGCTGATGTGATTGAAAGTCAG	0	4178	50	GCCCACAGCTGATGTGATTGAAAGTCAG	28
324	3893	35.7143	TCATAATGGGACAATTGACATGGAATGA	28	gb|FJ159130.1|	60.7143	35.7143	TCATAATGGGACAATTGACATGGAATGA ---|||-|---|-----|--|-||---|--------------------------- AGTGTAGTCGACACCCGATGGAACGACA	0	4189	53.5714	ACAGCAAGGTAGCCCACAGCTGATGTGA	28
325	3893	35.7143	TCATAATGGGACAATTGACATGGAATGA	28		0	35.7143	TCATAATGGGACAATTGACATGGAATGA --|||-|---|-----|--|-||---|---------------------------- GTGTAGTCGACACCCGATGGAACGACAG	1	4190	57.1429	GACAGCAAGGTAGCCCACAGCTGATGTG	28
326	3893	35.7143	TCATAATGGGACAATTGACATGGAATGA	28		0	35.7143	GGACAGCAAGGTAGCCCACAGCTGATGT -|-|---|---||---|---|-||-|----------------------------- TCATAATGGGACAATTGACATGGAATGA	0	4191	57.1429	GGACAGCAAGGTAGCCCACAGCTGATGT	28
327	3893	35.7143	TCATAATGGGACAATTGACATGGAATGA	28		0	39.2857	AGGACAGCAAGGTAGCCCACAGCTGATG ||-|---|---||---|---|-||-|----------------------------- TCATAATGGGACAATTGACATGGAATGA	0	4192	57.1429	AGGACAGCAAGGTAGCCCACAGCTGATG	28
329	3893	35.7143	TCATAATGGGACAATTGACATGGAATGA	28		0	39.2857	TCATAATGGGACAATTGACATGGAATGA --||-|---|---||---|---|-||-|--------------------------- CAAGGACAGCAAGGTAGCCCACAGCTGA	0	4194	57.1429	CAAGGACAGCAAGGTAGCCCACAGCTGA	28
330	3893	35.7143	TCATAATGGGACAATTGACATGGAATGA	28		0	35.7143	TCATAATGGGACAATTGACATGGAATGA ---||-|---|---||---|---|-||---------------------------- TCAAGGACAGCAAGGTAGCCCACAGCTG	0	4195	57.1429	TCAAGGACAGCAAGGTAGCCCACAGCTG	28
331	3893	35.7143	TCATAATGGGACAATTGACATGGAATGA	28		0	35.7143	TCATAATGGGACAATTGACATGGAATGA ----||-|---|---||---|---|-||--------------------------- GTCAAGGACAGCAAGGTAGCCCACAGCT	1	4196	57.1429	GTCAAGGACAGCAAGGTAGCCCACAGCT	28
332	3893	35.7143	TCATAATGGGACAATTGACATGGAATGA	28		0	35.7143	TGTCAAGGACAGCAAGGTAGCCCACAGC --|-|-|--------|--|||-|--||---------------------------- TCATAATGGGACAATTGACATGGAATGA	0	4197	57.1429	TGTCAAGGACAGCAAGGTAGCCCACAGC	28
333	3893	35.7143	TCATAATGGGACAATTGACATGGAATGA	28		0	35.7143	ATGTCAAGGACAGCAAGGTAGCCCACAG --|-|-|--------|--|||-|--||---------------------------- TCATAATGGGACAATTGACATGGAATGA	0	4198	53.5714	ATGTCAAGGACAGCAAGGTAGCCCACAG	28
334	3893	35.7143	TCATAATGGGACAATTGACATGGAATGA	28		0	39.2857	AATGTCAAGGACAGCAAGGTAGCCCACA |-|-|-|--------|--|||-|--||---------------------------- TCATAATGGGACAATTGACATGGAATGA	1	4199	50	AATGTCAAGGACAGCAAGGTAGCCCACA	28
335	3893	35.7143	TCATAATGGGACAATTGACATGGAATGA	28		0	39.2857	TCATAATGGGACAATTGACATGGAATGA -|-|-|-|--------|--|||-|--||--------------------------- AAATGTCAAGGACAGCAAGGTAGCCCAC	0	4200	50	AAATGTCAAGGACAGCAAGGTAGCCCAC	28
336	3893	35.7143	TCATAATGGGACAATTGACATGGAATGA	28		0	39.2857	TCATAATGGGACAATTGACATGGAATGA ------|---||------|||||||--|--------------------------- ACCCGATGGAACGACAGGAACTGTAAAT	2	4201	46.4286	TAAATGTCAAGGACAGCAAGGTAGCCCA	28
337	3893	35.7143	TCATAATGGGACAATTGACATGGAATGA	28		0	39.2857	TCATAATGGGACAATTGACATGGAATGA -----|---||------|||||||--|---------------------------- CCCGATGGAACGACAGGAACTGTAAATA	1	4202	46.4286	ATAAATGTCAAGGACAGCAAGGTAGCCC	28
338	3893	35.7143	TCATAATGGGACAATTGACATGGAATGA	28		0	39.2857	TCATAATGGGACAATTGACATGGAATGA ----|---||------|||||||--|----------------------------- CCGATGGAACGACAGGAACTGTAAATAG	0	4203	46.4286	GATAAATGTCAAGGACAGCAAGGTAGCC	28
339	3893	35.7143	TCATAATGGGACAATTGACATGGAATGA	28		0	39.2857	TCATAATGGGACAATTGACATGGAATGA ---|---||------|||||||--|------------------------------ CGATGGAACGACAGGAACTGTAAATAGT	0	4204	42.8571	TGATAAATGTCAAGGACAGCAAGGTAGC	28
340	3893	35.7143	TCATAATGGGACAATTGACATGGAATGA	28		0	42.8571	TCATAATGGGACAATTGACATGGAATGA --|---||------|||||||--|---|--------------------------- GATGGAACGACAGGAACTGTAAATAGTT	0	4205	39.2857	TTGATAAATGTCAAGGACAGCAAGGTAG	28
341	3893	35.7143	TCATAATGGGACAATTGACATGGAATGA	28		0	42.8571	ATGGAACGACAGGAACTGTAAATAGTTT --|---||------|||||||--|---|--------------------------- TCATAATGGGACAATTGACATGGAATGA	0	4206	35.7143	TTTGATAAATGTCAAGGACAGCAAGGTA	28
342	3893	35.7143	TCATAATGGGACAATTGACATGGAATGA	28		0	42.8571	TGGAACGACAGGAACTGTAAATAGTTTT --|---||------|||||||--|---|--------------------------- TCATAATGGGACAATTGACATGGAATGA	0	4207	35.7143	TTTTGATAAATGTCAAGGACAGCAAGGT	28
343	3893	35.7143	TCATAATGGGACAATTGACATGGAATGA	28		0	39.2857	GGAACGACAGGAACTGTAAATAGTTTTG ------||------|||||||--|---|--------------------------- TCATAATGGGACAATTGACATGGAATGA	0	4208	39.2857	GTTTTGATAAATGTCAAGGACAGCAAGG	28
353	3893	35.7143	TCATAATGGGACAATTGACATGGAATGA	28	gb|FJ882602.1|	64.2857	39.2857	TCATAATGGGACAATTGACATGGAATGA ----|---||----||-|||-|||------------------------------- GGAAAACGTTGTTTTGATAAATGTCAAG	0	4218	32.1429	GGAAAACGTTGTTTTGATAAATGTCAAG	28
356	3893	35.7143	TCATAATGGGACAATTGACATGGAATGA	28	gb|FJ882602.1|	60.7143	39.2857	TCATAATGGGACAATTGACATGGAATGA --||-|--||--||||------|---|---------------------------- CAAGGAAAACGTTGTTTTGATAAATGTC	0	4221	32.1429	CAAGGAAAACGTTGTTTTGATAAATGTC	28
360	3893	35.7143	TCATAATGGGACAATTGACATGGAATGA	28	gb|FJ410202.1|	64.2857	42.8571	TCATAATGGGACAATTGACATGGAATGA --|---||----||--||--|-||-|-|--------------------------- AAATAGTTTTGTTGCAAAAGGAACGTGA	0	4225	32.1429	AGTGCAAGGAAAACGTTGTTTTGATAAA	28
361	3893	35.7143	TCATAATGGGACAATTGACATGGAATGA	28	gb|FJ410202.1|	60.7143	42.8571	TAGTGCAAGGAAAACGTTGTTTTGATAA --||-|-|---|--|||--|---||--|--------------------------- TCATAATGGGACAATTGACATGGAATGA	0	4226	32.1429	TAGTGCAAGGAAAACGTTGTTTTGATAA	28
370	3893	35.7143	TCATAATGGGACAATTGACATGGAATGA	28	gb|FJ410202.1|	60.7143	39.2857	TCATAATGGGACAATTGACATGGAATGA ------|-------||-|---|||||||--------------------------- GTTGCAAAAGGAACGTGATACGTACCTT	1	4235	42.8571	TTCCATGCATAGTGCAAGGAAAACGTTG	28
371	3893	35.7143	TCATAATGGGACAATTGACATGGAATGA	28	gb|EU482729.1|	64.2857	39.2857	TCATAATGGGACAATTGACATGGAATGA -----|-------||-|---|||||||---------------------------- TTGCAAAAGGAACGTGATACGTACCTTC	0	4236	42.8571	CTTCCATGCATAGTGCAAGGAAAACGTT	28
372	3893	35.7143	TCATAATGGGACAATTGACATGGAATGA	28	gb|KX268355.1|	64.2857	39.2857	TCATAATGGGACAATTGACATGGAATGA ----|-------||-|---|||||||----------------------------- TGCAAAAGGAACGTGATACGTACCTTCT	0	4237	42.8571	TCTTCCATGCATAGTGCAAGGAAAACGT	28
385	3893	35.7143	TCATAATGGGACAATTGACATGGAATGA	28	gb|HQ332175.1|	64.2857	42.8571	TCATAATGGGACAATTGACATGGAATGA ----|--------||||||-|--||||---------------------------- TGATACGTACCTTCTGTTACCGATACCA	1	4250	42.8571	ACCATAGCCATTGTCTTCCATGCATAGT	28
388	3893	35.7143	TCATAATGGGACAATTGACATGGAATGA	28	gb|HQ332175.1|	64.2857	46.4286	TCATAATGGGACAATTGACATGGAATGA -|--------||||||-|--||||-|----------------------------- TACGTACCTTCTGTTACCGATACCATGA	0	4253	42.8571	AGTACCATAGCCATTGTCTTCCATGCAT	28
398	3893	35.7143	TCATAATGGGACAATTGACATGGAATGA	28	gb|JF730055.1|	64.2857	42.8571	TACAATTGACAGTACCATAGCCATTGTC ---------|--||-||-|||||-||----------------------------- TCATAATGGGACAATTGACATGGAATGA	0	4263	39.2857	TACAATTGACAGTACCATAGCCATTGTC	28
399	3893	35.7143	TCATAATGGGACAATTGACATGGAATGA	28	MK517773.1	60.7143	46.4286	ATACAATTGACAGTACCATAGCCATTGT ------|--|--||-||-|||||-||----------------------------- TCATAATGGGACAATTGACATGGAATGA	1	4264	35.7143	ATACAATTGACAGTACCATAGCCATTGT	28
400	3893	35.7143	TCATAATGGGACAATTGACATGGAATGA	28	MK517773.1	60.7143	46.4286	GATACAATTGACAGTACCATAGCCATTG ------|--|--||-||-|||||-||----------------------------- TCATAATGGGACAATTGACATGGAATGA	0	4265	39.2857	GATACAATTGACAGTACCATAGCCATTG	28
401	3893	35.7143	TCATAATGGGACAATTGACATGGAATGA	28	MK517773.1	64.2857	46.4286	AGATACAATTGACAGTACCATAGCCATT ------|--|--||-||-|||||-||----------------------------- TCATAATGGGACAATTGACATGGAATGA	0	4266	35.7143	AGATACAATTGACAGTACCATAGCCATT	28
402	3893	35.7143	TCATAATGGGACAATTGACATGGAATGA	28	MK517773.1	60.7143	46.4286	GAGATACAATTGACAGTACCATAGCCAT ------|--|--||-||-|||||-||----------------------------- TCATAATGGGACAATTGACATGGAATGA	0	4267	39.2857	GAGATACAATTGACAGTACCATAGCCAT	28
403	3893	35.7143	TCATAATGGGACAATTGACATGGAATGA	28	MK517773.1	60.7143	46.4286	AGAGATACAATTGACAGTACCATAGCCA ------|--|--||-||-|||||-||----------------------------- TCATAATGGGACAATTGACATGGAATGA	0	4268	39.2857	AGAGATACAATTGACAGTACCATAGCCA	28
404	3893	35.7143	TCATAATGGGACAATTGACATGGAATGA	28	MK517773.1	60.7143	50	GAGAGATACAATTGACAGTACCATAGCC -|----|--|--||-||-|||||-||----------------------------- TCATAATGGGACAATTGACATGGAATGA	0	4269	42.8571	GAGAGATACAATTGACAGTACCATAGCC	28
405	3893	35.7143	TCATAATGGGACAATTGACATGGAATGA	28	MK517773.1	57.1429	53.5714	AGAGAGATACAATTGACAGTACCATAGC ||----|--|--||-||-|||||-||----------------------------- TCATAATGGGACAATTGACATGGAATGA	0	4270	39.2857	AGAGAGATACAATTGACAGTACCATAGC	28
406	3893	35.7143	TCATAATGGGACAATTGACATGGAATGA	28	MK517773.1	57.1429	53.5714	TCATAATGGGACAATTGACATGGAATGA -||----|--|--||-||-|||||-||---------------------------- AAGAGAGATACAATTGACAGTACCATAG	1	4271	35.7143	AAGAGAGATACAATTGACAGTACCATAG	28
407	3893	35.7143	TCATAATGGGACAATTGACATGGAATGA	28		0	53.5714	TCATAATGGGACAATTGACATGGAATGA --||----|--|--||-||-|||||-||--------------------------- GAAGAGAGATACAATTGACAGTACCATA	0	4272	35.7143	GAAGAGAGATACAATTGACAGTACCATA	28
408	3893	35.7143	TCATAATGGGACAATTGACATGGAATGA	28		0	50	TCATAATGGGACAATTGACATGGAATGA ---||----|--|--||-||-|||||-|--------------------------- GGAAGAGAGATACAATTGACAGTACCAT	1	4273	39.2857	GGAAGAGAGATACAATTGACAGTACCAT	28
409	3893	35.7143	TCATAATGGGACAATTGACATGGAATGA	28		0	46.4286	TCATAATGGGACAATTGACATGGAATGA ----||----|--|--||-||-|||||---------------------------- GGGAAGAGAGATACAATTGACAGTACCA	0	4274	42.8571	GGGAAGAGAGATACAATTGACAGTACCA	28
410	3893	35.7143	TCATAATGGGACAATTGACATGGAATGA	28		0	46.4286	TCATAATGGGACAATTGACATGGAATGA -----||----|--|--||-||-|||||--------------------------- AGGGAAGAGAGATACAATTGACAGTACC	0	4275	42.8571	AGGGAAGAGAGATACAATTGACAGTACC	28
411	3893	35.7143	TCATAATGGGACAATTGACATGGAATGA	28		0	42.8571	TCATAATGGGACAATTGACATGGAATGA ------||----|--|--||-||-||||--------------------------- AAGGGAAGAGAGATACAATTGACAGTAC	0	4276	39.2857	AAGGGAAGAGAGATACAATTGACAGTAC	28
412	3893	35.7143	TCATAATGGGACAATTGACATGGAATGA	28		0	39.2857	TCATAATGGGACAATTGACATGGAATGA -------||----|--|--||-||-|||--------------------------- AAAGGGAAGAGAGATACAATTGACAGTA	0	4277	35.7143	AAAGGGAAGAGAGATACAATTGACAGTA	28
413	3893	35.7143	TCATAATGGGACAATTGACATGGAATGA	28		0	35.7143	TCATAATGGGACAATTGACATGGAATGA --------||----|--|--||-||-||--------------------------- TAAAGGGAAGAGAGATACAATTGACAGT	0	4278	35.7143	TAAAGGGAAGAGAGATACAATTGACAGT	28
474	3893	35.7143	TCATAATGGGACAATTGACATGGAATGA	28		0	42.8571	TCATAATGGGACAATTGACATGGAATGA ----|---||--|-||||--||----||--------------------------- ACCGAAGGCCACGATAACCCTAGAGAAC	2	4339	53.5714	CAAGAGATCCCAATAGCACCGGAAGCCA	28
475	3893	35.7143	TCATAATGGGACAATTGACATGGAATGA	28		0	42.8571	TCATAATGGGACAATTGACATGGAATGA ---|---||--|-||||--||----||---------------------------- CCGAAGGCCACGATAACCCTAGAGAACC	2	4340	57.1429	CCAAGAGATCCCAATAGCACCGGAAGCC	28
476	3893	35.7143	TCATAATGGGACAATTGACATGGAATGA	28		0	42.8571	CGAAGGCCACGATAACCCTAGAGAACCT ---|---||--|-||||--||----||---------------------------- TCATAATGGGACAATTGACATGGAATGA	2	4341	53.5714	TCCAAGAGATCCCAATAGCACCGGAAGC	28
477	3893	35.7143	TCATAATGGGACAATTGACATGGAATGA	28		0	42.8571	GAAGGCCACGATAACCCTAGAGAACCTA ---|---||--|-||||--||----||---------------------------- TCATAATGGGACAATTGACATGGAATGA	2	4342	50	ATCCAAGAGATCCCAATAGCACCGGAAG	28
478	3893	35.7143	TCATAATGGGACAATTGACATGGAATGA	28		0	42.8571	TCATAATGGGACAATTGACATGGAATGA ------|--||-|||||----|---|||--------------------------- AAGGCCACGATAACCCTAGAGAACCTAC	1	4343	50	CATCCAAGAGATCCCAATAGCACCGGAA	28
479	3893	35.7143	TCATAATGGGACAATTGACATGGAATGA	28		0	42.8571	TCATAATGGGACAATTGACATGGAATGA -----|--||-|||||----|---|||---------------------------- AGGCCACGATAACCCTAGAGAACCTACG	0	4344	53.5714	GCATCCAAGAGATCCCAATAGCACCGGA	28
480	3893	35.7143	TCATAATGGGACAATTGACATGGAATGA	28		0	46.4286	TCATAATGGGACAATTGACATGGAATGA ----|--||-|||||----|---|||-|--------------------------- GGCCACGATAACCCTAGAGAACCTACGT	2	4345	53.5714	TGCATCCAAGAGATCCCAATAGCACCGG	28
481	3893	35.7143	TCATAATGGGACAATTGACATGGAATGA	28		0	50	TCATAATGGGACAATTGACATGGAATGA ---|--||-|||||----|---|||-||--------------------------- GCCACGATAACCCTAGAGAACCTACGTT	1	4346	50	TTGCATCCAAGAGATCCCAATAGCACCG	28
482	3893	35.7143	TCATAATGGGACAATTGACATGGAATGA	28	gb|EU677144.1|	60.7143	50	TCATAATGGGACAATTGACATGGAATGA --|--||-|||||----|---|||-||---------------------------- CCACGATAACCCTAGAGAACCTACGTTT	0	4347	46.4286	TTTGCATCCAAGAGATCCCAATAGCACC	28
483	3893	35.7143	TCATAATGGGACAATTGACATGGAATGA	28	gb|EU677144.1|	64.2857	50	TCATAATGGGACAATTGACATGGAATGA -|--||-|||||----|---|||-||----------------------------- CACGATAACCCTAGAGAACCTACGTTTG	2	4348	46.4286	GTTTGCATCCAAGAGATCCCAATAGCAC	28
494	3893	35.7143	TCATAATGGGACAATTGACATGGAATGA	28		0	39.2857	TCATAATGGGACAATTGACATGGAATGA -||-----|---|||---||-----|||--------------------------- TAGAGAACCTACGTTTGGTGATTGGTAC	0	4359	42.8571	CATGGTTAGTGGTTTGCATCCAAGAGAT	28
495	3893	35.7143	TCATAATGGGACAATTGACATGGAATGA	28		0	39.2857	TCATAATGGGACAATTGACATGGAATGA ||-----|---|||---||-----|||---------------------------- AGAGAACCTACGTTTGGTGATTGGTACA	1	4360	42.8571	ACATGGTTAGTGGTTTGCATCCAAGAGA	28
496	3893	35.7143	TCATAATGGGACAATTGACATGGAATGA	28		0	35.7143	GAGAACCTACGTTTGGTGATTGGTACAA -|-----|---|||---||-----|||---------------------------- TCATAATGGGACAATTGACATGGAATGA	0	4361	42.8571	AACATGGTTAGTGGTTTGCATCCAAGAG	28
497	3893	35.7143	TCATAATGGGACAATTGACATGGAATGA	28		0	35.7143	TCATAATGGGACAATTGACATGGAATGA --|---|-----||-|-|-||---|--|--------------------------- AGAACCTACGTTTGGTGATTGGTACAAA	0	4362	39.2857	AAACATGGTTAGTGGTTTGCATCCAAGA	28
498	3893	35.7143	TCATAATGGGACAATTGACATGGAATGA	28		0	35.7143	TCATAATGGGACAATTGACATGGAATGA -|---|-----||-|-|-||---|--|---------------------------- GAACCTACGTTTGGTGATTGGTACAAAG	0	4363	42.8571	GAAACATGGTTAGTGGTTTGCATCCAAG	28
499	3893	35.7143	TCATAATGGGACAATTGACATGGAATGA	28		0	35.7143	AGAAACATGGTTAGTGGTTTGCATCCAA ---|--|-|-||-|-|-||------|----------------------------- TCATAATGGGACAATTGACATGGAATGA	1	4364	39.2857	AGAAACATGGTTAGTGGTTTGCATCCAA	28
500	3893	35.7143	TCATAATGGGACAATTGACATGGAATGA	28		0	35.7143	AAGAAACATGGTTAGTGGTTTGCATCCA ---|--|-|-||-|-|-||------|----------------------------- TCATAATGGGACAATTGACATGGAATGA	0	4365	39.2857	AAGAAACATGGTTAGTGGTTTGCATCCA	28
255	1893	42.8571	GCTTCAACATCACAAGAGACTTGGAACA	28	gb|JX123031.1|	64.2857	42.8571	TAGCTTGAATGAGCCTGTGCACATCACA --|--|||-|-----||-||-||-|------------------------------ GCTTCAACATCACAAGAGACTTGGAACA	0	2120	46.4286	TAGCTTGAATGAGCCTGTGCACATCACA	28
256	1893	42.8571	GCTTCAACATCACAAGAGACTTGGAACA	28	gb|JX123031.1|	64.2857	46.4286	CTAGCTTGAATGAGCCTGTGCACATCAC |-|--|||-|-----||-||-||-|------------------------------ GCTTCAACATCACAAGAGACTTGGAACA	1	2121	50	CTAGCTTGAATGAGCCTGTGCACATCAC	28
257	1893	42.8571	GCTTCAACATCACAAGAGACTTGGAACA	28	gb|JX123031.1|	64.2857	46.4286	GCTTCAACATCACAAGAGACTTGGAACA -|-|--|||-|-----||-||-||-|----------------------------- TCTAGCTTGAATGAGCCTGTGCACATCA	1	2122	46.4286	TCTAGCTTGAATGAGCCTGTGCACATCA	28
262	1893	42.8571	GCTTCAACATCACAAGAGACTTGGAACA	28		0	39.2857	GCTTCAACATCACAAGAGACTTGGAACA ------|-|--|||-|-----||-||-|--------------------------- CTTTCTCTAGCTTGAATGAGCCTGTGCA	1	2127	46.4286	CTTTCTCTAGCTTGAATGAGCCTGTGCA	28
263	1893	42.8571	GCTTCAACATCACAAGAGACTTGGAACA	28		0	35.7143	TCTTTCTCTAGCTTGAATGAGCCTGTGC -----||-|---|-|------|-|-|||--------------------------- GCTTCAACATCACAAGAGACTTGGAACA	1	2128	46.4286	TCTTTCTCTAGCTTGAATGAGCCTGTGC	28
267	1893	42.8571	GCTTCAACATCACAAGAGACTTGGAACA	28		0	42.8571	GCTTCAACATCACAAGAGACTTGGAACA -------|||||--|----|-|||--||--------------------------- TCCGAGTAAGTTCGATCTCTTTCTTCAC	0	2132	42.8571	CACTTCTTTCTCTAGCTTGAATGAGCCT	28
268	1893	42.8571	GCTTCAACATCACAAGAGACTTGGAACA	28		0	46.4286	GCTTCAACATCACAAGAGACTTGGAACA ------|||||--|----|-|||--|||--------------------------- CCGAGTAAGTTCGATCTCTTTCTTCACC	0	2133	46.4286	CCACTTCTTTCTCTAGCTTGAATGAGCC	28
269	1893	42.8571	GCTTCAACATCACAAGAGACTTGGAACA	28		0	46.4286	GCTTCAACATCACAAGAGACTTGGAACA -----|||||--|----|-|||--|||---------------------------- CGAGTAAGTTCGATCTCTTTCTTCACCG	0	2134	46.4286	GCCACTTCTTTCTCTAGCTTGAATGAGC	28
270	1893	42.8571	GCTTCAACATCACAAGAGACTTGGAACA	28		0	46.4286	GCTTCAACATCACAAGAGACTTGGAACA ----|||||--|----|-|||--|||----------------------------- GAGTAAGTTCGATCTCTTTCTTCACCGA	0	2135	42.8571	AGCCACTTCTTTCTCTAGCTTGAATGAG	28
271	1893	42.8571	GCTTCAACATCACAAGAGACTTGGAACA	28		0	46.4286	GCTTCAACATCACAAGAGACTTGGAACA ---|||||--|----|-|||--|||------------------------------ AGTAAGTTCGATCTCTTTCTTCACCGAC	0	2136	42.8571	CAGCCACTTCTTTCTCTAGCTTGAATGA	28
272	1893	42.8571	GCTTCAACATCACAAGAGACTTGGAACA	28		0	50	GCTTCAACATCACAAGAGACTTGGAACA --|||||--|----|-|||--|||---|--------------------------- GTAAGTTCGATCTCTTTCTTCACCGACT	0	2137	42.8571	TCAGCCACTTCTTTCTCTAGCTTGAATG	28
307	1893	42.8571	GCTTCAACATCACAAGAGACTTGGAACA	28		0	39.2857	ATTTAATCTGCACTAGAACGGTTCCATG ------|-||-|-|-|-||--|-|---|--------------------------- GCTTCAACATCACAAGAGACTTGGAACA	1	2172	39.2857	ATTTAATCTGCACTAGAACGGTTCCATG	28
312	1893	42.8571	GCTTCAACATCACAAGAGACTTGGAACA	28	gb|KX547338.1|	64.2857	42.8571	GCTTCAACATCACAAGAGACTTGGAACA --||-|-||----||--||---|---||--------------------------- TTCGTATTTAATCTGCACTAGAACGGTT	0	2177	35.7143	TTCGTATTTAATCTGCACTAGAACGGTT	28
313	1893	42.8571	GCTTCAACATCACAAGAGACTTGGAACA	28	gb|KX547338.1|	64.2857	39.2857	GCTTCAACATCACAAGAGACTTGGAACA ---||-|-||----||--||---|---|--------------------------- CTTCGTATTTAATCTGCACTAGAACGGT	1	2178	39.2857	CTTCGTATTTAATCTGCACTAGAACGGT	28
314	1893	42.8571	GCTTCAACATCACAAGAGACTTGGAACA	28	gb|KX547338.1|	64.2857	39.2857	GCTTCAACATCACAAGAGACTTGGAACA ---|||-|---||-|--|-|---|-|----------------------------- GGCAAGATCACGTCTAATTTATGCTTCC	1	2179	42.8571	CCTTCGTATTTAATCTGCACTAGAACGG	28
315	1893	42.8571	GCTTCAACATCACAAGAGACTTGGAACA	28	gb|KX547338.1|	64.2857	42.8571	GCTTCAACATCACAAGAGACTTGGAACA --|||-|---||-|--|-|---|-|--|--------------------------- GCAAGATCACGTCTAATTTATGCTTCCT	0	2180	39.2857	TCCTTCGTATTTAATCTGCACTAGAACG	28
316	1893	42.8571	GCTTCAACATCACAAGAGACTTGGAACA	28	gb|KX547338.1|	64.2857	42.8571	CAAGATCACGTCTAATTTATGCTTCCTT --|||-|---||-|--|-|---|-|--|--------------------------- GCTTCAACATCACAAGAGACTTGGAACA	0	2181	35.7143	TTCCTTCGTATTTAATCTGCACTAGAAC	28
318	1893	42.8571	GCTTCAACATCACAAGAGACTTGGAACA	28		0	42.8571	GCTTCAACATCACAAGAGACTTGGAACA -||----||----||-------||||||--------------------------- AGATCACGTCTAATTTATGCTTCCTTGT	0	2183	35.7143	TGTTCCTTCGTATTTAATCTGCACTAGA	28
319	1893	42.8571	GCTTCAACATCACAAGAGACTTGGAACA	28		0	42.8571	GATCACGTCTAATTTATGCTTCCTTGTC -||----||----||-------||||||--------------------------- GCTTCAACATCACAAGAGACTTGGAACA	0	2184	39.2857	CTGTTCCTTCGTATTTAATCTGCACTAG	28
320	1893	42.8571	GCTTCAACATCACAAGAGACTTGGAACA	28		0	39.2857	ATCACGTCTAATTTATGCTTCCTTGTCT --|----||----||-------||||||--------------------------- GCTTCAACATCACAAGAGACTTGGAACA	1	2185	35.7143	TCTGTTCCTTCGTATTTAATCTGCACTA	28
323	1893	42.8571	GCTTCAACATCACAAGAGACTTGGAACA	28	MK333803.1	57.1429	39.2857	GCATCTGTTCCTTCGTATTTAATCTGCA -|-|--|||----|--|-|--|---||---------------------------- GCTTCAACATCACAAGAGACTTGGAACA	1	2188	39.2857	GCATCTGTTCCTTCGTATTTAATCTGCA	28
56	6895	53.5714	TGTTCTTCCTATCAGGAAGGGGCCTAGG	28	MF434851.2	64.2857	42.8571	CACGCAGAGTAGGCCGATAGATGTTTTC -||-|-||--|||-||-------|-|----------------------------- TGTTCTTCCTATCAGGAAGGGGCCTAGG	0	6923	50	CACGCAGAGTAGGCCGATAGATGTTTTC	28
57	6895	53.5714	TGTTCTTCCTATCAGGAAGGGGCCTAGG	28	MF434851.2	64.2857	42.8571	TCACGCAGAGTAGGCCGATAGATGTTTT -||-|-||--|||-||-------|-|----------------------------- TGTTCTTCCTATCAGGAAGGGGCCTAGG	2	6924	46.4286	TCACGCAGAGTAGGCCGATAGATGTTTT	28
58	6895	53.5714	TGTTCTTCCTATCAGGAAGGGGCCTAGG	28	MF434851.2	64.2857	42.8571	TGTTCTTCCTATCAGGAAGGGGCCTAGG --||-|-||--|||-||-------|-|---------------------------- ATCACGCAGAGTAGGCCGATAGATGTTT	1	6925	46.4286	ATCACGCAGAGTAGGCCGATAGATGTTT	28
59	6895	53.5714	TGTTCTTCCTATCAGGAAGGGGCCTAGG	28	MF434851.2	64.2857	42.8571	CATCACGCAGAGTAGGCCGATAGATGTT -||--|-|-|-|||----|----|||----------------------------- TGTTCTTCCTATCAGGAAGGGGCCTAGG	0	6926	50	CATCACGCAGAGTAGGCCGATAGATGTT	28
60	6895	53.5714	TGTTCTTCCTATCAGGAAGGGGCCTAGG	28	MF434851.2	64.2857	42.8571	CCATCACGCAGAGTAGGCCGATAGATGT -||--|-|-|-|||----|----|||----------------------------- TGTTCTTCCTATCAGGAAGGGGCCTAGG	0	6927	53.5714	CCATCACGCAGAGTAGGCCGATAGATGT	28
61	6895	53.5714	TGTTCTTCCTATCAGGAAGGGGCCTAGG	28	MF434851.2	64.2857	42.8571	TGTTCTTCCTATCAGGAAGGGGCCTAGG --||--|-|-|-|||----|----|||---------------------------- GCCATCACGCAGAGTAGGCCGATAGATG	0	6928	57.1429	GCCATCACGCAGAGTAGGCCGATAGATG	28
62	6895	53.5714	TGTTCTTCCTATCAGGAAGGGGCCTAGG	28	MF434851.2	64.2857	42.8571	TGTTCTTCCTATCAGGAAGGGGCCTAGG ---||--|-|-|-|||----|----|||--------------------------- AGCCATCACGCAGAGTAGGCCGATAGAT	0	6929	53.5714	AGCCATCACGCAGAGTAGGCCGATAGAT	28
97	6895	53.5714	TGTTCTTCCTATCAGGAAGGGGCCTAGG	28	MF434851.2	64.2857	39.2857	TGTTCTTCCTATCAGGAAGGGGCCTAGG ----|-|-|--|----|||-|--|-|-|--------------------------- GGCTCCACACTGGCCATCCATAGCAGTA	0	6964	57.1429	GGCTCCACACTGGCCATCCATAGCAGTA	28
102	6895	53.5714	TGTTCTTCCTATCAGGAAGGGGCCTAGG	28	MF434851.2	64.2857	32.1429	AATGGGGCTCCACACTGGCCATCCATAG --||---||-|---|--|--||--------------------------------- TGTTCTTCCTATCAGGAAGGGGCCTAGG	0	6969	57.1429	AATGGGGCTCCACACTGGCCATCCATAG	28
103	6895	53.5714	TGTTCTTCCTATCAGGAAGGGGCCTAGG	28	MF434851.2	64.2857	35.7143	CAATGGGGCTCCACACTGGCCATCCATA -|||---||-|---|--|--||--------------------------------- TGTTCTTCCTATCAGGAAGGGGCCTAGG	1	6970	57.1429	CAATGGGGCTCCACACTGGCCATCCATA	28
104	6895	53.5714	TGTTCTTCCTATCAGGAAGGGGCCTAGG	28	MF434851.2	64.2857	35.7143	CCAATGGGGCTCCACACTGGCCATCCAT -|||---||-|---|--|--||--------------------------------- TGTTCTTCCTATCAGGAAGGGGCCTAGG	0	6971	60.7143	CCAATGGGGCTCCACACTGGCCATCCAT	28
105	6895	53.5714	TGTTCTTCCTATCAGGAAGGGGCCTAGG	28	MF434851.2	64.2857	35.7143	TGTTCTTCCTATCAGGAAGGGGCCTAGG --|||---||-|---|--|--||-------------------------------- TCCAATGGGGCTCCACACTGGCCATCCA	2	6972	60.7143	TCCAATGGGGCTCCACACTGGCCATCCA	28
106	6895	53.5714	TGTTCTTCCTATCAGGAAGGGGCCTAGG	28	MF434851.2	64.2857	35.7143	ATCCAATGGGGCTCCACACTGGCCATCC |----|-||-----|---|-----||||--------------------------- TGTTCTTCCTATCAGGAAGGGGCCTAGG	2	6973	60.7143	ATCCAATGGGGCTCCACACTGGCCATCC	28
107	6895	53.5714	TGTTCTTCCTATCAGGAAGGGGCCTAGG	28	MF434851.2	64.2857	35.7143	TGTTCTTCCTATCAGGAAGGGGCCTAGG ----|||---||-|---|--|--||------------------------------ TATCCAATGGGGCTCCACACTGGCCATC	1	6974	57.1429	TATCCAATGGGGCTCCACACTGGCCATC	28
108	6895	53.5714	TGTTCTTCCTATCAGGAAGGGGCCTAGG	28	MF434851.2	64.2857	35.7143	TGTTCTTCCTATCAGGAAGGGGCCTAGG -----|||---||-|---|--|--||----------------------------- CTATCCAATGGGGCTCCACACTGGCCAT	0	6975	57.1429	CTATCCAATGGGGCTCCACACTGGCCAT	28
224	6895	53.5714	TGTTCTTCCTATCAGGAAGGGGCCTAGG	28	MF434851.2	64.2857	42.8571	CATGAATAACAAACCTATCACCACATAT -||-|||--|-|--|||--|-|--------------------------------- TGTTCTTCCTATCAGGAAGGGGCCTAGG	0	7091	32.1429	CATGAATAACAAACCTATCACCACATAT	28
299	6895	53.5714	TGTTCTTCCTATCAGGAAGGGGCCTAGG	28	MF434851.2	64.2857	42.8571	AGCCACATGGCCAATCCCTAAGTCTTTC ---||----||-|-|--||||----||---------------------------- TGTTCTTCCTATCAGGAAGGGGCCTAGG	0	7166	50	AGCCACATGGCCAATCCCTAAGTCTTTC	28
300	6895	53.5714	TGTTCTTCCTATCAGGAAGGGGCCTAGG	28	MF434851.2	64.2857	42.8571	CAGCCACATGGCCAATCCCTAAGTCTTT ---||----||-|-|--||||----||---------------------------- TGTTCTTCCTATCAGGAAGGGGCCTAGG	1	7167	50	CAGCCACATGGCCAATCCCTAAGTCTTT	28
301	6895	53.5714	TGTTCTTCCTATCAGGAAGGGGCCTAGG	28	MF434851.2	64.2857	42.8571	ACAGCCACATGGCCAATCCCTAAGTCTT ---||----||-|-|--||||----||---------------------------- TGTTCTTCCTATCAGGAAGGGGCCTAGG	0	7168	50	ACAGCCACATGGCCAATCCCTAAGTCTT	28
302	6895	53.5714	TGTTCTTCCTATCAGGAAGGGGCCTAGG	28	MF434851.2	64.2857	46.4286	AACAGCCACATGGCCAATCCCTAAGTCT |--||----||-|-|--||||----||---------------------------- TGTTCTTCCTATCAGGAAGGGGCCTAGG	0	7169	50	AACAGCCACATGGCCAATCCCTAAGTCT	28
303	6895	53.5714	TGTTCTTCCTATCAGGAAGGGGCCTAGG	28	MF434851.2	64.2857	46.4286	TGTTCTTCCTATCAGGAAGGGGCCTAGG -|--||----||-|-|--||||----||--------------------------- CAACAGCCACATGGCCAATCCCTAAGTC	0	7170	53.5714	CAACAGCCACATGGCCAATCCCTAAGTC	28
304	6895	53.5714	TGTTCTTCCTATCAGGAAGGGGCCTAGG	28	MF434851.2	64.2857	42.8571	TGTTCTTCCTATCAGGAAGGGGCCTAGG --|--||----||-|-|--||||----|--------------------------- TCAACAGCCACATGGCCAATCCCTAAGT	1	7171	50	TCAACAGCCACATGGCCAATCCCTAAGT	28
305	6895	53.5714	TGTTCTTCCTATCAGGAAGGGGCCTAGG	28	MF434851.2	64.2857	39.2857	TGTTCTTCCTATCAGGAAGGGGCCTAGG ---|--||----||-|-|--||||------------------------------- TTCAACAGCCACATGGCCAATCCCTAAG	0	7172	50	TTCAACAGCCACATGGCCAATCCCTAAG	28
306	6895	53.5714	TGTTCTTCCTATCAGGAAGGGGCCTAGG	28	MF434851.2	64.2857	39.2857	TGTTCTTCCTATCAGGAAGGGGCCTAGG ----|--||----||-|-|--||||------------------------------ TTTCAACAGCCACATGGCCAATCCCTAA	0	7173	46.4286	TTTCAACAGCCACATGGCCAATCCCTAA	28
307	6895	53.5714	TGTTCTTCCTATCAGGAAGGGGCCTAGG	28	MF434851.2	64.2857	39.2857	TGTTCTTCCTATCAGGAAGGGGCCTAGG -----|--||----||-|-|--||||----------------------------- TTTTCAACAGCCACATGGCCAATCCCTA	1	7174	46.4286	TTTTCAACAGCCACATGGCCAATCCCTA	28
308	6895	53.5714	TGTTCTTCCTATCAGGAAGGGGCCTAGG	28	MF434851.2	64.2857	39.2857	TGTTCTTCCTATCAGGAAGGGGCCTAGG ------|--||----||-|-|--||||---------------------------- ATTTTCAACAGCCACATGGCCAATCCCT	0	7175	46.4286	ATTTTCAACAGCCACATGGCCAATCCCT	28
312	6895	53.5714	TGTTCTTCCTATCAGGAAGGGGCCTAGG	28	MF434851.2	64.2857	32.1429	GGTGATTTTCAACAGCCACATGGCCAAT --------|||--||-----||--||----------------------------- TGTTCTTCCTATCAGGAAGGGGCCTAGG	2	7179	46.4286	GGTGATTTTCAACAGCCACATGGCCAAT	28
321	6895	53.5714	TGTTCTTCCTATCAGGAAGGGGCCTAGG	28	MF434851.2	64.2857	42.8571	CGGCATGGTGGTGATTTTCAACAGCCAC ----|-|-|-|-||--||--|---|-||--------------------------- TGTTCTTCCTATCAGGAAGGGGCCTAGG	0	7188	53.5714	CGGCATGGTGGTGATTTTCAACAGCCAC	28
323	6895	53.5714	TGTTCTTCCTATCAGGAAGGGGCCTAGG	28	MF434851.2	64.2857	42.8571	TGCGGCATGGTGGTGATTTTCAACAGCC ----|-|-|-|-||--||--|---|-||--------------------------- TGTTCTTCCTATCAGGAAGGGGCCTAGG	0	7190	53.5714	TGCGGCATGGTGGTGATTTTCAACAGCC	28
324	6895	53.5714	TGTTCTTCCTATCAGGAAGGGGCCTAGG	28	MF434851.2	64.2857	39.2857	TGTTCTTCCTATCAGGAAGGGGCCTAGG -----|-|-|-|-||--||--|---|-|--------------------------- TTGCGGCATGGTGGTGATTTTCAACAGC	0	7191	50	TTGCGGCATGGTGGTGATTTTCAACAGC	28
325	6895	53.5714	TGTTCTTCCTATCAGGAAGGGGCCTAGG	28	MF434851.2	64.2857	35.7143	TGTTCTTCCTATCAGGAAGGGGCCTAGG ------|-|-|-|-||--||--|---|---------------------------- ATTGCGGCATGGTGGTGATTTTCAACAG	0	7192	46.4286	ATTGCGGCATGGTGGTGATTTTCAACAG	28
326	6895	53.5714	TGTTCTTCCTATCAGGAAGGGGCCTAGG	28	MF434851.2	64.2857	39.2857	TGTTCTTCCTATCAGGAAGGGGCCTAGG ||||-----|--|----|-|---|-|-|--------------------------- ACAACTTTTAGTGGTGGTACGGCGTTAC	0	7193	46.4286	CATTGCGGCATGGTGGTGATTTTCAACA	28
327	6895	53.5714	TGTTCTTCCTATCAGGAAGGGGCCTAGG	28	MF434851.2	64.2857	35.7143	CAACTTTTAGTGGTGGTACGGCGTTACG -|||-----|--|----|-|---|-|-|--------------------------- TGTTCTTCCTATCAGGAAGGGGCCTAGG	0	7194	50	GCATTGCGGCATGGTGGTGATTTTCAAC	28
328	6895	53.5714	TGTTCTTCCTATCAGGAAGGGGCCTAGG	28	MF434851.2	64.2857	32.1429	TGTTCTTCCTATCAGGAAGGGGCCTAGG ---------|-|-|-|-||--||--|----------------------------- AGCATTGCGGCATGGTGGTGATTTTCAA	0	7195	46.4286	AGCATTGCGGCATGGTGGTGATTTTCAA	28
329	6895	53.5714	TGTTCTTCCTATCAGGAAGGGGCCTAGG	28	MF434851.2	64.2857	32.1429	TGTTCTTCCTATCAGGAAGGGGCCTAGG ----------|-|-|-|-||--||--|---------------------------- CAGCATTGCGGCATGGTGGTGATTTTCA	0	7196	50	CAGCATTGCGGCATGGTGGTGATTTTCA	28
330	6895	53.5714	TGTTCTTCCTATCAGGAAGGGGCCTAGG	28	MF434851.2	64.2857	32.1429	TGTTCTTCCTATCAGGAAGGGGCCTAGG -----------|-|-|-|-||--||--|--------------------------- CCAGCATTGCGGCATGGTGGTGATTTTC	1	7197	53.5714	CCAGCATTGCGGCATGGTGGTGATTTTC	28
331	6895	53.5714	TGTTCTTCCTATCAGGAAGGGGCCTAGG	28	MF434851.2	64.2857	32.1429	TTTTAGTGGTGGTACGGCGTTACGACCT -----|--|-|-||-|--|-------||--------------------------- TGTTCTTCCTATCAGGAAGGGGCCTAGG	0	7198	50	TCCAGCATTGCGGCATGGTGGTGATTTT	28
332	6895	53.5714	TGTTCTTCCTATCAGGAAGGGGCCTAGG	28	MF434851.2	64.2857	32.1429	TTTAGTGGTGGTACGGCGTTACGACCTG -----|--|-|-||-|--|-------||--------------------------- TGTTCTTCCTATCAGGAAGGGGCCTAGG	0	7199	53.5714	GTCCAGCATTGCGGCATGGTGGTGATTT	28
333	6895	53.5714	TGTTCTTCCTATCAGGAAGGGGCCTAGG	28	MF434851.2	64.2857	32.1429	TGTTCTTCCTATCAGGAAGGGGCCTAGG --|-----|-||---|-|--|----|-|--------------------------- TTAGTGGTGGTACGGCGTTACGACCTGC	0	7200	57.1429	CGTCCAGCATTGCGGCATGGTGGTGATT	28
334	6895	53.5714	TGTTCTTCCTATCAGGAAGGGGCCTAGG	28	MF434851.2	64.2857	32.1429	ACGTCCAGCATTGCGGCATGGTGGTGAT ||----||-||-|---------||------------------------------- TGTTCTTCCTATCAGGAAGGGGCCTAGG	0	7201	57.1429	ACGTCCAGCATTGCGGCATGGTGGTGAT	28
339	6895	53.5714	TGTTCTTCCTATCAGGAAGGGGCCTAGG	28	MF434851.2	64.2857	39.2857	TGTTCTTCCTATCAGGAAGGGGCCTAGG -----|-|--|----|-|||-|--|-||--------------------------- GTGGTACGGCGTTACGACCTGCATCTGA	0	7206	57.1429	AGTCTACGTCCAGCATTGCGGCATGGTG	28
340	6895	53.5714	TGTTCTTCCTATCAGGAAGGGGCCTAGG	28	MF434851.2	64.2857	39.2857	TGTTCTTCCTATCAGGAAGGGGCCTAGG ----|-|--|----|-|||-|--|-||---------------------------- TGGTACGGCGTTACGACCTGCATCTGAA	0	7207	53.5714	AAGTCTACGTCCAGCATTGCGGCATGGT	28
341	6895	53.5714	TGTTCTTCCTATCAGGAAGGGGCCTAGG	28	MF434851.2	64.2857	39.2857	TGTTCTTCCTATCAGGAAGGGGCCTAGG ---|-|--|----|-|||-|--|-||----------------------------- GGTACGGCGTTACGACCTGCATCTGAAT	0	7208	53.5714	TAAGTCTACGTCCAGCATTGCGGCATGG	28
342	6895	53.5714	TGTTCTTCCTATCAGGAAGGGGCCTAGG	28	MF434851.2	64.2857	39.2857	TGTTCTTCCTATCAGGAAGGGGCCTAGG --|-|--|----|-|||-|--|-||------------------------------ GTACGGCGTTACGACCTGCATCTGAATG	2	7209	53.5714	GTAAGTCTACGTCCAGCATTGCGGCATG	28
343	6895	53.5714	TGTTCTTCCTATCAGGAAGGGGCCTAGG	28	MF434851.2	64.2857	39.2857	TACGGCGTTACGACCTGCATCTGAATGT --|-|--|----|-|||-|--|-||------------------------------ TGTTCTTCCTATCAGGAAGGGGCCTAGG	1	7210	50	TGTAAGTCTACGTCCAGCATTGCGGCAT	28
64	2136	42.8571	TCATTCAAGCTAGAGAAAGAAGTGGCTG	28		0	35.7143	ATTTAATCTGCACTAGAACGGTTCCATG |-|-|-|--|--||----|----||------------------------------ TCATTCAAGCTAGAGAAAGAAGTGGCTG	1	2172	39.2857	ATTTAATCTGCACTAGAACGGTTCCATG	28
69	2136	42.8571	TCATTCAAGCTAGAGAAAGAAGTGGCTG	28	gb|KX547338.1|	64.2857	39.2857	TTCGTATTTAATCTGCACTAGAACGGTT ------||||---|---|||-|||------------------------------- TCATTCAAGCTAGAGAAAGAAGTGGCTG	0	2177	35.7143	TTCGTATTTAATCTGCACTAGAACGGTT	28
70	2136	42.8571	TCATTCAAGCTAGAGAAAGAAGTGGCTG	28	gb|KX547338.1|	64.2857	39.2857	CTTCGTATTTAATCTGCACTAGAACGGT ------||||---|---|||-|||------------------------------- TCATTCAAGCTAGAGAAAGAAGTGGCTG	1	2178	39.2857	CTTCGTATTTAATCTGCACTAGAACGGT	28
71	2136	42.8571	TCATTCAAGCTAGAGAAAGAAGTGGCTG	28	gb|KX547338.1|	64.2857	39.2857	CCTTCGTATTTAATCTGCACTAGAACGG ------||||---|---|||-|||------------------------------- TCATTCAAGCTAGAGAAAGAAGTGGCTG	1	2179	42.8571	CCTTCGTATTTAATCTGCACTAGAACGG	28
72	2136	42.8571	TCATTCAAGCTAGAGAAAGAAGTGGCTG	28	gb|KX547338.1|	64.2857	39.2857	TCCTTCGTATTTAATCTGCACTAGAACG ------||||---|---|||-|||------------------------------- TCATTCAAGCTAGAGAAAGAAGTGGCTG	0	2180	39.2857	TCCTTCGTATTTAATCTGCACTAGAACG	28
73	2136	42.8571	TCATTCAAGCTAGAGAAAGAAGTGGCTG	28	gb|KX547338.1|	64.2857	42.8571	TTCCTTCGTATTTAATCTGCACTAGAAC --|---||||---|---|||-|||------------------------------- TCATTCAAGCTAGAGAAAGAAGTGGCTG	0	2181	35.7143	TTCCTTCGTATTTAATCTGCACTAGAAC	28
75	2136	42.8571	TCATTCAAGCTAGAGAAAGAAGTGGCTG	28		0	46.4286	TGTTCCTTCGTATTTAATCTGCACTAGA -||---||||---|---|||-|||------------------------------- TCATTCAAGCTAGAGAAAGAAGTGGCTG	0	2183	35.7143	TGTTCCTTCGTATTTAATCTGCACTAGA	28
76	2136	42.8571	TCATTCAAGCTAGAGAAAGAAGTGGCTG	28		0	46.4286	TCATTCAAGCTAGAGAAAGAAGTGGCTG --||---||||---|---|||-|||------------------------------ CTGTTCCTTCGTATTTAATCTGCACTAG	0	2184	39.2857	CTGTTCCTTCGTATTTAATCTGCACTAG	28
77	2136	42.8571	TCATTCAAGCTAGAGAAAGAAGTGGCTG	28		0	46.4286	TCATTCAAGCTAGAGAAAGAAGTGGCTG ---||---||||---|---|||-|||----------------------------- TCTGTTCCTTCGTATTTAATCTGCACTA	1	2185	35.7143	TCTGTTCCTTCGTATTTAATCTGCACTA	28
80	2136	42.8571	TCATTCAAGCTAGAGAAAGAAGTGGCTG	28	MK333803.1	57.1429	42.8571	TCATTCAAGCTAGAGAAAGAAGTGGCTG ------||---||||---|---|||-||--------------------------- GCATCTGTTCCTTCGTATTTAATCTGCA	1	2188	39.2857	GCATCTGTTCCTTCGTATTTAATCTGCA	28
432	2136	42.8571	TCATTCAAGCTAGAGAAAGAAGTGGCTG	28		0	39.2857	TCATTCAAGCTAGAGAAAGAAGTGGCTG --|--||--||-||-|-----|-||------------------------------ GAACAAAACTCCATATGCAGTTCCAAAA	0	2540	35.7143	GAACAAAACTCCATATGCAGTTCCAAAA	28
435	2136	42.8571	TCATTCAAGCTAGAGAAAGAAGTGGCTG	28		0	39.2857	TCATTCAAGCTAGAGAAAGAAGTGGCTG -----|--||--||-||-|-----|-||--------------------------- GCTGAACAAAACTCCATATGCAGTTCCA	0	2543	42.8571	GCTGAACAAAACTCCATATGCAGTTCCA	28
436	2136	42.8571	TCATTCAAGCTAGAGAAAGAAGTGGCTG	28		0	35.7143	CGCTGAACAAAACTCCATATGCAGTTCC -|--------|-|||--|-|-||----|--------------------------- TCATTCAAGCTAGAGAAAGAAGTGGCTG	1	2544	46.4286	CGCTGAACAAAACTCCATATGCAGTTCC	28
437	2136	42.8571	TCATTCAAGCTAGAGAAAGAAGTGGCTG	28		0	35.7143	TCATTCAAGCTAGAGAAAGAAGTGGCTG --|-|--|--|-|||---------||-|--------------------------- CTTGACGTATACCTCAAAACAAGTCGCC	1	2545	46.4286	CCGCTGAACAAAACTCCATATGCAGTTC	28
438	2136	42.8571	TCATTCAAGCTAGAGAAAGAAGTGGCTG	28		0	35.7143	TTGACGTATACCTCAAAACAAGTCGCCA --|-|--|--|-|||---------||-|--------------------------- TCATTCAAGCTAGAGAAAGAAGTGGCTG	0	2546	42.8571	ACCGCTGAACAAAACTCCATATGCAGTT	28
439	2136	42.8571	TCATTCAAGCTAGAGAAAGAAGTGGCTG	28		0	35.7143	TGACGTATACCTCAAAACAAGTCGCCAC --|-|--|--|-|||---------||-|--------------------------- TCATTCAAGCTAGAGAAAGAAGTGGCTG	0	2547	46.4286	CACCGCTGAACAAAACTCCATATGCAGT	28
440	2136	42.8571	TCATTCAAGCTAGAGAAAGAAGTGGCTG	28		0	32.1429	TCATTCAAGCTAGAGAAAGAAGTGGCTG -----|--------|-|||--|-|-||---------------------------- ACACCGCTGAACAAAACTCCATATGCAG	1	2548	46.4286	ACACCGCTGAACAAAACTCCATATGCAG	28
477	7188	53.5714	GTGGCTGTTGAAAATCACCACCATGCCG	28		0	46.4286	TATCAACAACATTATTTGGCCTAGTTGT -|-|-|||||-||---|||-------|---------------------------- GTGGCTGTTGAAAATCACCACCATGCCG	0	7637	32.1429	TATCAACAACATTATTTGGCCTAGTTGT	28
478	7188	53.5714	GTGGCTGTTGAAAATCACCACCATGCCG	28		0	46.4286	GTGGCTGTTGAAAATCACCACCATGCCG --|-|-|||||-||---|||-------|--------------------------- GTATCAACAACATTATTTGGCCTAGTTG	0	7638	35.7143	GTATCAACAACATTATTTGGCCTAGTTG	28
479	7188	53.5714	GTGGCTGTTGAAAATCACCACCATGCCG	28		0	42.8571	GTGGCTGTTGAAAATCACCACCATGCCG ---|-|-|||||-||---|||---------------------------------- AGTATCAACAACATTATTTGGCCTAGTT	0	7639	32.1429	AGTATCAACAACATTATTTGGCCTAGTT	28
480	7188	53.5714	GTGGCTGTTGAAAATCACCACCATGCCG	28		0	42.8571	GTGGCTGTTGAAAATCACCACCATGCCG ----|-|-|||||-||---|||--------------------------------- TAGTATCAACAACATTATTTGGCCTAGT	0	7640	32.1429	TAGTATCAACAACATTATTTGGCCTAGT	28
481	7188	53.5714	GTGGCTGTTGAAAATCACCACCATGCCG	28		0	42.8571	GTGGCTGTTGAAAATCACCACCATGCCG -----|-|-|||||-||---|||-------------------------------- ATAGTATCAACAACATTATTTGGCCTAG	0	7641	32.1429	ATAGTATCAACAACATTATTTGGCCTAG	28
484	7188	53.5714	GTGGCTGTTGAAAATCACCACCATGCCG	28		0	42.8571	GTGGCTGTTGAAAATCACCACCATGCCG --------|-|-|||||-||---|||----------------------------- TGCATAGTATCAACAACATTATTTGGCC	0	7644	35.7143	TGCATAGTATCAACAACATTATTTGGCC	28
485	7188	53.5714	GTGGCTGTTGAAAATCACCACCATGCCG	28		0	42.8571	GTGGCTGTTGAAAATCACCACCATGCCG ---------|-|-|||||-||---|||---------------------------- GTGCATAGTATCAACAACATTATTTGGC	0	7645	35.7143	GTGCATAGTATCAACAACATTATTTGGC	28
486	7188	53.5714	GTGGCTGTTGAAAATCACCACCATGCCG	28		0	42.8571	GTGGCTGTTGAAAATCACCACCATGCCG ----------|-|-|||||-||---|||--------------------------- TGTGCATAGTATCAACAACATTATTTGG	0	7646	32.1429	TGTGCATAGTATCAACAACATTATTTGG	28
490	7188	53.5714	GTGGCTGTTGAAAATCACCACCATGCCG	28		0	46.4286	GTGGCTGTTGAAAATCACCACCATGCCG -----|-||||||-|-|---|||----|--------------------------- TATTACAACAACTATGATACGTGTAGTG	0	7650	32.1429	GTGATGTGCATAGTATCAACAACATTAT	28
491	7188	53.5714	GTGGCTGTTGAAAATCACCACCATGCCG	28		0	46.4286	GTGGCTGTTGAAAATCACCACCATGCCG ----|-||||||-|-|---|||----|---------------------------- ATTACAACAACTATGATACGTGTAGTGT	0	7651	32.1429	TGTGATGTGCATAGTATCAACAACATTA	28
492	7188	53.5714	GTGGCTGTTGAAAATCACCACCATGCCG	28		0	50	GTGGCTGTTGAAAATCACCACCATGCCG ---|-||||||-|-|---|||----|-|--------------------------- TTACAACAACTATGATACGTGTAGTGTC	0	7652	35.7143	CTGTGATGTGCATAGTATCAACAACATT	28
493	7188	53.5714	GTGGCTGTTGAAAATCACCACCATGCCG	28		0	50	TACAACAACTATGATACGTGTAGTGTCT ---|-||||||-|-|---|||----|-|--------------------------- GTGGCTGTTGAAAATCACCACCATGCCG	0	7653	35.7143	TCTGTGATGTGCATAGTATCAACAACAT	28
494	7188	53.5714	GTGGCTGTTGAAAATCACCACCATGCCG	28		0	50	ACAACAACTATGATACGTGTAGTGTCTA ---|-||||||-|-|---|||----|-|--------------------------- GTGGCTGTTGAAAATCACCACCATGCCG	0	7654	35.7143	ATCTGTGATGTGCATAGTATCAACAACA	28
495	7188	53.5714	GTGGCTGTTGAAAATCACCACCATGCCG	28		0	50	CAACAACTATGATACGTGTAGTGTCTAG ---|-||||||-|-|---|||----|-|--------------------------- GTGGCTGTTGAAAATCACCACCATGCCG	0	7655	39.2857	GATCTGTGATGTGCATAGTATCAACAAC	28
496	7188	53.5714	GTGGCTGTTGAAAATCACCACCATGCCG	28		0	46.4286	AACAACTATGATACGTGTAGTGTCTAGG -----||||||-|-|---|||----|-|--------------------------- GTGGCTGTTGAAAATCACCACCATGCCG	0	7656	39.2857	GGATCTGTGATGTGCATAGTATCAACAA	28
497	7188	53.5714	GTGGCTGTTGAAAATCACCACCATGCCG	28	gb|JQ922560.1|	60.7143	46.4286	ACAACTATGATACGTGTAGTGTCTAGGA -----||||||-|-|---|||----|-|--------------------------- GTGGCTGTTGAAAATCACCACCATGCCG	0	7657	39.2857	AGGATCTGTGATGTGCATAGTATCAACA	28
498	7188	53.5714	GTGGCTGTTGAAAATCACCACCATGCCG	28	gb|JQ922560.1|	64.2857	42.8571	CAACTATGATACGTGTAGTGTCTAGGAG ------|||||-|-|---|||----|-|--------------------------- GTGGCTGTTGAAAATCACCACCATGCCG	0	7658	42.8571	GAGGATCTGTGATGTGCATAGTATCAAC	28
56	4077	39.2857	AACAATTGGATTGAGTCTAGTGGCATCT	28	gb|KJ501457.1|	64.2857	35.7143	AACAATTGGATTGAGTCTAGTGGCATCT ----|---|----|||---|--||--||--------------------------- CACCTCAATGGTTTAAGGAACCTCCTCG	0	4105	50	GCTCCTCCAAGGAATTTGGTAACTCCAC	28
57	4077	39.2857	AACAATTGGATTGAGTCTAGTGGCATCT	28	gb|KJ501457.1|	64.2857	35.7143	AACAATTGGATTGAGTCTAGTGGCATCT ---|-||---------||-|--|-|-||--------------------------- ACCTCAATGGTTTAAGGAACCTCCTCGA	0	4106	46.4286	AGCTCCTCCAAGGAATTTGGTAACTCCA	28
58	4077	39.2857	AACAATTGGATTGAGTCTAGTGGCATCT	28	gb|KJ501457.1|	64.2857	35.7143	AACAATTGGATTGAGTCTAGTGGCATCT --|---|----|||---|--||--||----------------------------- CCTCAATGGTTTAAGGAACCTCCTCGAC	0	4107	50	CAGCTCCTCCAAGGAATTTGGTAACTCC	28
59	4077	39.2857	AACAATTGGATTGAGTCTAGTGGCATCT	28	gb|KJ501457.1|	64.2857	39.2857	AACAATTGGATTGAGTCTAGTGGCATCT -----|-|||-|---|||-------|||--------------------------- CTCAATGGTTTAAGGAACCTCCTCGACC	0	4108	50	CCAGCTCCTCCAAGGAATTTGGTAACTC	28
60	4077	39.2857	AACAATTGGATTGAGTCTAGTGGCATCT	28	gb|KJ501457.1|	64.2857	39.2857	AACAATTGGATTGAGTCTAGTGGCATCT ----|-|||-|---|||-------|||---------------------------- TCAATGGTTTAAGGAACCTCCTCGACCC	0	4109	50	CCCAGCTCCTCCAAGGAATTTGGTAACT	28
61	4077	39.2857	AACAATTGGATTGAGTCTAGTGGCATCT	28	gb|KJ501457.1|	64.2857	39.2857	AACAATTGGATTGAGTCTAGTGGCATCT ---|-|||-|---|||-------|||----------------------------- CAATGGTTTAAGGAACCTCCTCGACCCC	0	4110	53.5714	CCCCAGCTCCTCCAAGGAATTTGGTAAC	28
86	4077	39.2857	AACAATTGGATTGAGTCTAGTGGCATCT	28	gb|KJ501457.1|	64.2857	39.2857	AACAATTGGATTGAGTCTAGTGGCATCT --------|-|||-|-||-|--|--||---------------------------- CCCCTACCTGAACGTTACCCGTAATACT	0	4135	50	TCATAATGCCCATTGCAAGTCCATCCCC	28
87	4077	39.2857	AACAATTGGATTGAGTCTAGTGGCATCT	28	gb|KJ501457.1|	64.2857	39.2857	AACAATTGGATTGAGTCTAGTGGCATCT -------|-|||-|-||-|--|--||----------------------------- CCCTACCTGAACGTTACCCGTAATACTA	0	4136	46.4286	ATCATAATGCCCATTGCAAGTCCATCCC	28
88	4077	39.2857	AACAATTGGATTGAGTCTAGTGGCATCT	28	gb|KJ501457.1|	64.2857	39.2857	AACAATTGGATTGAGTCTAGTGGCATCT ------|-|||-|-||-|--|--||------------------------------ CCTACCTGAACGTTACCCGTAATACTAA	0	4137	42.8571	AATCATAATGCCCATTGCAAGTCCATCC	28
89	4077	39.2857	AACAATTGGATTGAGTCTAGTGGCATCT	28	gb|KJ501457.1|	64.2857	42.8571	AACAATTGGATTGAGTCTAGTGGCATCT -----|-|||-|-||-|--|--||---|--------------------------- CTACCTGAACGTTACCCGTAATACTAAA	0	4138	39.2857	AAATCATAATGCCCATTGCAAGTCCATC	28
90	4077	39.2857	AACAATTGGATTGAGTCTAGTGGCATCT	28	gb|KJ501457.1|	64.2857	42.8571	AACAATTGGATTGAGTCTAGTGGCATCT ----|-|||-|-||-|--|--||---|---------------------------- TACCTGAACGTTACCCGTAATACTAAAA	0	4139	35.7143	AAAATCATAATGCCCATTGCAAGTCCAT	28
91	4077	39.2857	AACAATTGGATTGAGTCTAGTGGCATCT	28	gb|KJ501457.1|	64.2857	42.8571	AACAATTGGATTGAGTCTAGTGGCATCT ---|-|||-|-||-|--|--||---|----------------------------- ACCTGAACGTTACCCGTAATACTAAAAT	0	4140	35.7143	TAAAATCATAATGCCCATTGCAAGTCCA	28
92	4077	39.2857	AACAATTGGATTGAGTCTAGTGGCATCT	28	gb|KJ501457.1|	64.2857	42.8571	CCTGAACGTTACCCGTAATACTAAAATT ---|-|||-|-||-|--|--||---|----------------------------- AACAATTGGATTGAGTCTAGTGGCATCT	0	4141	35.7143	TTAAAATCATAATGCCCATTGCAAGTCC	28
93	4077	39.2857	AACAATTGGATTGAGTCTAGTGGCATCT	28	gb|KJ501457.1|	64.2857	42.8571	CTGAACGTTACCCGTAATACTAAAATTT ---|-|||-|-||-|--|--||---|----------------------------- AACAATTGGATTGAGTCTAGTGGCATCT	0	4142	32.1429	TTTAAAATCATAATGCCCATTGCAAGTC	28
121	4077	39.2857	AACAATTGGATTGAGTCTAGTGGCATCT	28	gb|KJ501457.1|	64.2857	46.4286	TAATAACTGACTGAAAGTTAGTGTAGTC -|--||||--|----|--|-|--||||---------------------------- AACAATTGGATTGAGTCTAGTGGCATCT	0	4170	32.1429	CTGATGTGATTGAAAGTCAGTCAATAAT	28
122	4077	39.2857	AACAATTGGATTGAGTCTAGTGGCATCT	28	gb|KJ501457.1|	64.2857	42.8571	AATAACTGACTGAAAGTTAGTGTAGTCG ----||||--|----|--|-|--||||---------------------------- AACAATTGGATTGAGTCTAGTGGCATCT	0	4171	35.7143	GCTGATGTGATTGAAAGTCAGTCAATAA	28
123	4077	39.2857	AACAATTGGATTGAGTCTAGTGGCATCT	28	gb|KJ501457.1|	64.2857	42.8571	ATAACTGACTGAAAGTTAGTGTAGTCGA ----||||--|----|--|-|--||||---------------------------- AACAATTGGATTGAGTCTAGTGGCATCT	0	4172	35.7143	AGCTGATGTGATTGAAAGTCAGTCAATA	28
124	4077	39.2857	AACAATTGGATTGAGTCTAGTGGCATCT	28	gb|KJ501457.1|	64.2857	42.8571	TAACTGACTGAAAGTTAGTGTAGTCGAC ----||||--|----|--|-|--||||---------------------------- AACAATTGGATTGAGTCTAGTGGCATCT	0	4173	39.2857	CAGCTGATGTGATTGAAAGTCAGTCAAT	28
125	4077	39.2857	AACAATTGGATTGAGTCTAGTGGCATCT	28	gb|KJ501457.1|	64.2857	39.2857	AACAATTGGATTGAGTCTAGTGGCATCT --------|||-|----||-||||---|--------------------------- ACAGCTGATGTGATTGAAAGTCAGTCAA	0	4174	39.2857	ACAGCTGATGTGATTGAAAGTCAGTCAA	28
126	4077	39.2857	AACAATTGGATTGAGTCTAGTGGCATCT	28	gb|KJ501457.1|	64.2857	35.7143	AACAATTGGATTGAGTCTAGTGGCATCT ---------|||-|----||-||||------------------------------ CACAGCTGATGTGATTGAAAGTCAGTCA	0	4175	42.8571	CACAGCTGATGTGATTGAAAGTCAGTCA	28
127	4077	39.2857	AACAATTGGATTGAGTCTAGTGGCATCT	28	gb|KJ501457.1|	64.2857	35.7143	AACAATTGGATTGAGTCTAGTGGCATCT ----------|||-|----||-||||----------------------------- CCACAGCTGATGTGATTGAAAGTCAGTC	0	4176	46.4286	CCACAGCTGATGTGATTGAAAGTCAGTC	28
128	4077	39.2857	AACAATTGGATTGAGTCTAGTGGCATCT	28	gb|KJ501457.1|	64.2857	35.7143	AACAATTGGATTGAGTCTAGTGGCATCT -----------|||-|----||-||||---------------------------- CCCACAGCTGATGTGATTGAAAGTCAGT	0	4177	46.4286	CCCACAGCTGATGTGATTGAAAGTCAGT	28
129	4077	39.2857	AACAATTGGATTGAGTCTAGTGGCATCT	28	gb|KJ501457.1|	64.2857	35.7143	AACAATTGGATTGAGTCTAGTGGCATCT ------------|||-|----||-||||--------------------------- GCCCACAGCTGATGTGATTGAAAGTCAG	0	4178	50	GCCCACAGCTGATGTGATTGAAAGTCAG	28
140	4077	39.2857	AACAATTGGATTGAGTCTAGTGGCATCT	28	gb|KJ501457.1|	64.2857	39.2857	ACAGCAAGGTAGCCCACAGCTGATGTGA -----||--||-|-||-|-|------||--------------------------- AACAATTGGATTGAGTCTAGTGGCATCT	0	4189	53.5714	ACAGCAAGGTAGCCCACAGCTGATGTGA	28
141	4077	39.2857	AACAATTGGATTGAGTCTAGTGGCATCT	28	gb|KJ501457.1|	64.2857	39.2857	GACAGCAAGGTAGCCCACAGCTGATGTG -----|----||---||--|||-|--||--------------------------- AACAATTGGATTGAGTCTAGTGGCATCT	0	4190	57.1429	GACAGCAAGGTAGCCCACAGCTGATGTG	28
142	4077	39.2857	AACAATTGGATTGAGTCTAGTGGCATCT	28	gb|KJ501457.1|	64.2857	39.2857	GGACAGCAAGGTAGCCCACAGCTGATGT -----|----||---||--|||-|--||--------------------------- AACAATTGGATTGAGTCTAGTGGCATCT	0	4191	57.1429	GGACAGCAAGGTAGCCCACAGCTGATGT	28
143	4077	39.2857	AACAATTGGATTGAGTCTAGTGGCATCT	28	gb|KJ501457.1|	64.2857	39.2857	AGGACAGCAAGGTAGCCCACAGCTGATG -----|----||---||--|||-|--||--------------------------- AACAATTGGATTGAGTCTAGTGGCATCT	0	4192	57.1429	AGGACAGCAAGGTAGCCCACAGCTGATG	28
145	4077	39.2857	AACAATTGGATTGAGTCTAGTGGCATCT	28	gb|KJ501457.1|	64.2857	39.2857	CAAGGACAGCAAGGTAGCCCACAGCTGA -----|----||---||--|||-|--||--------------------------- AACAATTGGATTGAGTCTAGTGGCATCT	0	4194	57.1429	CAAGGACAGCAAGGTAGCCCACAGCTGA	28
146	4077	39.2857	AACAATTGGATTGAGTCTAGTGGCATCT	28	gb|KJ501457.1|	64.2857	35.7143	TCAAGGACAGCAAGGTAGCCCACAGCTG ---------|-|---|-|-||--||||---------------------------- AACAATTGGATTGAGTCTAGTGGCATCT	0	4195	57.1429	TCAAGGACAGCAAGGTAGCCCACAGCTG	28
147	4077	39.2857	AACAATTGGATTGAGTCTAGTGGCATCT	28	gb|KJ501457.1|	64.2857	35.7143	GTCAAGGACAGCAAGGTAGCCCACAGCT --||-||----|---||-|--||-------------------------------- AACAATTGGATTGAGTCTAGTGGCATCT	0	4196	57.1429	GTCAAGGACAGCAAGGTAGCCCACAGCT	28
148	4077	39.2857	AACAATTGGATTGAGTCTAGTGGCATCT	28	gb|KJ501457.1|	64.2857	39.2857	TGTCAAGGACAGCAAGGTAGCCCACAGC -|||-||----|---||-|--||-------------------------------- AACAATTGGATTGAGTCTAGTGGCATCT	0	4197	57.1429	TGTCAAGGACAGCAAGGTAGCCCACAGC	28
149	4077	39.2857	AACAATTGGATTGAGTCTAGTGGCATCT	28	gb|KJ501457.1|	64.2857	39.2857	ATGTCAAGGACAGCAAGGTAGCCCACAG -|||-||----|---||-|--||-------------------------------- AACAATTGGATTGAGTCTAGTGGCATCT	0	4198	53.5714	ATGTCAAGGACAGCAAGGTAGCCCACAG	28
150	4077	39.2857	AACAATTGGATTGAGTCTAGTGGCATCT	28	gb|KJ501457.1|	64.2857	42.8571	AATGTCAAGGACAGCAAGGTAGCCCACA -----||--|-|---|-|-||--||||---------------------------- AACAATTGGATTGAGTCTAGTGGCATCT	0	4199	50	AATGTCAAGGACAGCAAGGTAGCCCACA	28
151	4077	39.2857	AACAATTGGATTGAGTCTAGTGGCATCT	28	gb|KJ501457.1|	64.2857	42.8571	AAATGTCAAGGACAGCAAGGTAGCCCAC -----||--|-|---|-|-||--||||---------------------------- AACAATTGGATTGAGTCTAGTGGCATCT	0	4200	50	AAATGTCAAGGACAGCAAGGTAGCCCAC	28
152	4077	39.2857	AACAATTGGATTGAGTCTAGTGGCATCT	28	gb|KJ501457.1|	64.2857	46.4286	TAAATGTCAAGGACAGCAAGGTAGCCCA ---|-||--|-|---|-|-||--||||---------------------------- AACAATTGGATTGAGTCTAGTGGCATCT	0	4201	46.4286	TAAATGTCAAGGACAGCAAGGTAGCCCA	28
153	4077	39.2857	AACAATTGGATTGAGTCTAGTGGCATCT	28	gb|KJ501457.1|	64.2857	46.4286	ATAAATGTCAAGGACAGCAAGGTAGCCC ---|-||--|-|---|-|-||--||||---------------------------- AACAATTGGATTGAGTCTAGTGGCATCT	0	4202	46.4286	ATAAATGTCAAGGACAGCAAGGTAGCCC	28
154	4077	39.2857	AACAATTGGATTGAGTCTAGTGGCATCT	28	gb|KJ501457.1|	64.2857	46.4286	GATAAATGTCAAGGACAGCAAGGTAGCC ---|-||--|-|---|-|-||--||||---------------------------- AACAATTGGATTGAGTCTAGTGGCATCT	0	4203	46.4286	GATAAATGTCAAGGACAGCAAGGTAGCC	28
155	4077	39.2857	AACAATTGGATTGAGTCTAGTGGCATCT	28	gb|KJ501457.1|	64.2857	50	TGATAAATGTCAAGGACAGCAAGGTAGC |--|-||--|-|---|-|-||--||||---------------------------- AACAATTGGATTGAGTCTAGTGGCATCT	0	4204	42.8571	TGATAAATGTCAAGGACAGCAAGGTAGC	28
156	4077	39.2857	AACAATTGGATTGAGTCTAGTGGCATCT	28	gb|KJ501457.1|	64.2857	50	AACAATTGGATTGAGTCTAGTGGCATCT -|--|-||--|-|---|-|-||--||||--------------------------- TTGATAAATGTCAAGGACAGCAAGGTAG	0	4205	39.2857	TTGATAAATGTCAAGGACAGCAAGGTAG	28
157	4077	39.2857	AACAATTGGATTGAGTCTAGTGGCATCT	28	gb|KJ501457.1|	64.2857	46.4286	AACAATTGGATTGAGTCTAGTGGCATCT --|--|-||--|-|---|-|-||--|||--------------------------- TTTGATAAATGTCAAGGACAGCAAGGTA	0	4206	35.7143	TTTGATAAATGTCAAGGACAGCAAGGTA	28
158	4077	39.2857	AACAATTGGATTGAGTCTAGTGGCATCT	28	gb|KJ501457.1|	64.2857	42.8571	AACAATTGGATTGAGTCTAGTGGCATCT ---|--|-||--|-|---|-|-||--||--------------------------- TTTTGATAAATGTCAAGGACAGCAAGGT	0	4207	35.7143	TTTTGATAAATGTCAAGGACAGCAAGGT	28
159	4077	39.2857	AACAATTGGATTGAGTCTAGTGGCATCT	28	gb|KJ501457.1|	64.2857	39.2857	AACAATTGGATTGAGTCTAGTGGCATCT ----|--|-||--|-|---|-|-||--|--------------------------- GTTTTGATAAATGTCAAGGACAGCAAGG	0	4208	39.2857	GTTTTGATAAATGTCAAGGACAGCAAGG	28
169	4077	39.2857	AACAATTGGATTGAGTCTAGTGGCATCT	28	gb|KJ501457.1|	64.2857	46.4286	GGAAAACGTTGTTTTGATAAATGTCAAG --|--|||-|---|--|||-|--||--|--------------------------- AACAATTGGATTGAGTCTAGTGGCATCT	0	4218	32.1429	GGAAAACGTTGTTTTGATAAATGTCAAG	28
172	4077	39.2857	AACAATTGGATTGAGTCTAGTGGCATCT	28	gb|KJ501457.1|	64.2857	42.8571	AACAATTGGATTGAGTCTAGTGGCATCT ----|--|||-|---|--|||-|--||---------------------------- CAAGGAAAACGTTGTTTTGATAAATGTC	0	4221	32.1429	CAAGGAAAACGTTGTTTTGATAAATGTC	28
176	4077	39.2857	AACAATTGGATTGAGTCTAGTGGCATCT	28	gb|KJ501457.1|	64.2857	35.7143	AACAATTGGATTGAGTCTAGTGGCATCT --------|--|||-|---|--|||-|---------------------------- AGTGCAAGGAAAACGTTGTTTTGATAAA	0	4225	32.1429	AGTGCAAGGAAAACGTTGTTTTGATAAA	28
177	4077	39.2857	AACAATTGGATTGAGTCTAGTGGCATCT	28	gb|KJ501457.1|	64.2857	35.7143	AACAATTGGATTGAGTCTAGTGGCATCT ---------|--|||-|---|--|||-|--------------------------- TAGTGCAAGGAAAACGTTGTTTTGATAA	0	4226	32.1429	TAGTGCAAGGAAAACGTTGTTTTGATAA	28
186	4077	39.2857	AACAATTGGATTGAGTCTAGTGGCATCT	28	gb|KJ501457.1|	64.2857	35.7143	TTCCATGCATAGTGCAAGGAAAACGTTG -------||---|--||--||--|-|-|--------------------------- AACAATTGGATTGAGTCTAGTGGCATCT	0	4235	42.8571	TTCCATGCATAGTGCAAGGAAAACGTTG	28
187	4077	39.2857	AACAATTGGATTGAGTCTAGTGGCATCT	28	gb|KJ501457.1|	64.2857	35.7143	CTTCCATGCATAGTGCAAGGAAAACGTT -------||---|--||--||--|-|-|--------------------------- AACAATTGGATTGAGTCTAGTGGCATCT	0	4236	42.8571	CTTCCATGCATAGTGCAAGGAAAACGTT	28
188	4077	39.2857	AACAATTGGATTGAGTCTAGTGGCATCT	28	gb|KJ501457.1|	64.2857	39.2857	TCTTCCATGCATAGTGCAAGGAAAACGT ---|---||---|--||--||--|-|-|--------------------------- AACAATTGGATTGAGTCTAGTGGCATCT	0	4237	42.8571	TCTTCCATGCATAGTGCAAGGAAAACGT	28
201	4077	39.2857	AACAATTGGATTGAGTCTAGTGGCATCT	28	gb|KJ501457.1|	64.2857	39.2857	TGATACGTACCTTCTGTTACCGATACCA -||-||-------||-|-|--|--||----------------------------- AACAATTGGATTGAGTCTAGTGGCATCT	0	4250	42.8571	ACCATAGCCATTGTCTTCCATGCATAGT	28
204	4077	39.2857	AACAATTGGATTGAGTCTAGTGGCATCT	28	gb|KJ501457.1|	64.2857	39.2857	TACGTACCTTCTGTTACCGATACCATGA ------||-||-||----|-||||------------------------------- AACAATTGGATTGAGTCTAGTGGCATCT	0	4253	42.8571	AGTACCATAGCCATTGTCTTCCATGCAT	28
214	4077	39.2857	AACAATTGGATTGAGTCTAGTGGCATCT	28	gb|KJ501457.1|	64.2857	39.2857	TACAATTGACAGTACCATAGCCATTGTC ----------||-|-|-|--|||-|||---------------------------- AACAATTGGATTGAGTCTAGTGGCATCT	0	4263	39.2857	TACAATTGACAGTACCATAGCCATTGTC	28
215	4077	39.2857	AACAATTGGATTGAGTCTAGTGGCATCT	28	gb|KJ501457.1|	64.2857	42.8571	ATACAATTGACAGTACCATAGCCATTGT ------|---||-|-|-|--|||-|||---------------------------- AACAATTGGATTGAGTCTAGTGGCATCT	0	4264	35.7143	ATACAATTGACAGTACCATAGCCATTGT	28
216	4077	39.2857	AACAATTGGATTGAGTCTAGTGGCATCT	28	gb|KJ501457.1|	64.2857	42.8571	GATACAATTGACAGTACCATAGCCATTG ------|---||-|-|-|--|||-|||---------------------------- AACAATTGGATTGAGTCTAGTGGCATCT	0	4265	39.2857	GATACAATTGACAGTACCATAGCCATTG	28
217	4077	39.2857	AACAATTGGATTGAGTCTAGTGGCATCT	28	gb|KJ501457.1|	64.2857	42.8571	AGATACAATTGACAGTACCATAGCCATT ------|---||-|-|-|--|||-|||---------------------------- AACAATTGGATTGAGTCTAGTGGCATCT	0	4266	35.7143	AGATACAATTGACAGTACCATAGCCATT	28
218	4077	39.2857	AACAATTGGATTGAGTCTAGTGGCATCT	28	gb|KJ501457.1|	64.2857	42.8571	GAGATACAATTGACAGTACCATAGCCAT ------|---||-|-|-|--|||-|||---------------------------- AACAATTGGATTGAGTCTAGTGGCATCT	0	4267	39.2857	GAGATACAATTGACAGTACCATAGCCAT	28
219	4077	39.2857	AACAATTGGATTGAGTCTAGTGGCATCT	28	gb|KJ501457.1|	64.2857	42.8571	AGAGATACAATTGACAGTACCATAGCCA ------|---||-|-|-|--|||-|||---------------------------- AACAATTGGATTGAGTCTAGTGGCATCT	0	4268	39.2857	AGAGATACAATTGACAGTACCATAGCCA	28
220	4077	39.2857	AACAATTGGATTGAGTCTAGTGGCATCT	28	gb|KJ501457.1|	64.2857	42.8571	GAGAGATACAATTGACAGTACCATAGCC ------|---||-|-|-|--|||-|||---------------------------- AACAATTGGATTGAGTCTAGTGGCATCT	0	4269	42.8571	GAGAGATACAATTGACAGTACCATAGCC	28
221	4077	39.2857	AACAATTGGATTGAGTCTAGTGGCATCT	28	gb|KJ501457.1|	64.2857	42.8571	AGAGAGATACAATTGACAGTACCATAGC ------|---||-|-|-|--|||-|||---------------------------- AACAATTGGATTGAGTCTAGTGGCATCT	0	4270	39.2857	AGAGAGATACAATTGACAGTACCATAGC	28
222	4077	39.2857	AACAATTGGATTGAGTCTAGTGGCATCT	28	gb|KJ501457.1|	64.2857	42.8571	AACAATTGGATTGAGTCTAGTGGCATCT -------|---||-|-|-|--|||-|||--------------------------- AAGAGAGATACAATTGACAGTACCATAG	0	4271	35.7143	AAGAGAGATACAATTGACAGTACCATAG	28
223	4077	39.2857	AACAATTGGATTGAGTCTAGTGGCATCT	28	gb|KJ501457.1|	64.2857	39.2857	AACAATTGGATTGAGTCTAGTGGCATCT --------|---||-|-|-|--|||-||--------------------------- GAAGAGAGATACAATTGACAGTACCATA	0	4272	35.7143	GAAGAGAGATACAATTGACAGTACCATA	28
224	4077	39.2857	AACAATTGGATTGAGTCTAGTGGCATCT	28	gb|KJ501457.1|	64.2857	39.2857	GGAAGAGAGATACAATTGACAGTACCAT --|--|-----|--||--|-||-|||----------------------------- AACAATTGGATTGAGTCTAGTGGCATCT	0	4273	39.2857	GGAAGAGAGATACAATTGACAGTACCAT	28
225	4077	39.2857	AACAATTGGATTGAGTCTAGTGGCATCT	28	gb|KJ501457.1|	64.2857	39.2857	GGGAAGAGAGATACAATTGACAGTACCA --|--|-----|--||--|-||-|||----------------------------- AACAATTGGATTGAGTCTAGTGGCATCT	0	4274	42.8571	GGGAAGAGAGATACAATTGACAGTACCA	28
226	4077	39.2857	AACAATTGGATTGAGTCTAGTGGCATCT	28	gb|KJ501457.1|	64.2857	39.2857	AGGGAAGAGAGATACAATTGACAGTACC --|--|-----|--||--|-||-|||----------------------------- AACAATTGGATTGAGTCTAGTGGCATCT	0	4275	42.8571	AGGGAAGAGAGATACAATTGACAGTACC	28
227	4077	39.2857	AACAATTGGATTGAGTCTAGTGGCATCT	28	gb|KJ501457.1|	64.2857	39.2857	AACAATTGGATTGAGTCTAGTGGCATCT ---|--|-----|--||--|-||-|||---------------------------- AAGGGAAGAGAGATACAATTGACAGTAC	0	4276	39.2857	AAGGGAAGAGAGATACAATTGACAGTAC	28
228	4077	39.2857	AACAATTGGATTGAGTCTAGTGGCATCT	28	gb|KJ501457.1|	64.2857	39.2857	AACAATTGGATTGAGTCTAGTGGCATCT ----|--|-----|--||--|-||-|||--------------------------- AAAGGGAAGAGAGATACAATTGACAGTA	0	4277	35.7143	AAAGGGAAGAGAGATACAATTGACAGTA	28
229	4077	39.2857	AACAATTGGATTGAGTCTAGTGGCATCT	28	gb|KJ501457.1|	64.2857	35.7143	TAAAGGGAAGAGAGATACAATTGACAGT ---|-||---||---||||-----|------------------------------ AACAATTGGATTGAGTCTAGTGGCATCT	0	4278	35.7143	TAAAGGGAAGAGAGATACAATTGACAGT	28
290	4077	39.2857	AACAATTGGATTGAGTCTAGTGGCATCT	28	gb|KJ501457.1|	64.2857	39.2857	ACCGAAGGCCACGATAACCCTAGAGAAC ------------|---|||-|||-||||--------------------------- AACAATTGGATTGAGTCTAGTGGCATCT	0	4339	53.5714	CAAGAGATCCCAATAGCACCGGAAGCCA	28
291	4077	39.2857	AACAATTGGATTGAGTCTAGTGGCATCT	28	gb|KJ501457.1|	64.2857	39.2857	CCGAAGGCCACGATAACCCTAGAGAACC ------------|---|||-|||-||||--------------------------- AACAATTGGATTGAGTCTAGTGGCATCT	0	4340	57.1429	CCAAGAGATCCCAATAGCACCGGAAGCC	28
292	4077	39.2857	AACAATTGGATTGAGTCTAGTGGCATCT	28	gb|KJ501457.1|	64.2857	39.2857	TCCAAGAGATCCCAATAGCACCGGAAGC -|---|------|--|-|-|||||-|----------------------------- AACAATTGGATTGAGTCTAGTGGCATCT	0	4341	53.5714	TCCAAGAGATCCCAATAGCACCGGAAGC	28
293	4077	39.2857	AACAATTGGATTGAGTCTAGTGGCATCT	28	gb|KJ501457.1|	64.2857	39.2857	ATCCAAGAGATCCCAATAGCACCGGAAG -|---|------|--|-|-|||||-|----------------------------- AACAATTGGATTGAGTCTAGTGGCATCT	0	4342	50	ATCCAAGAGATCCCAATAGCACCGGAAG	28
294	4077	39.2857	AACAATTGGATTGAGTCTAGTGGCATCT	28	gb|KJ501457.1|	64.2857	39.2857	CATCCAAGAGATCCCAATAGCACCGGAA -------|-|-----|||||-|--|||---------------------------- AACAATTGGATTGAGTCTAGTGGCATCT	0	4343	50	CATCCAAGAGATCCCAATAGCACCGGAA	28
295	4077	39.2857	AACAATTGGATTGAGTCTAGTGGCATCT	28	gb|KJ501457.1|	64.2857	39.2857	GCATCCAAGAGATCCCAATAGCACCGGA -------|-|-----|||||-|--|||---------------------------- AACAATTGGATTGAGTCTAGTGGCATCT	0	4344	53.5714	GCATCCAAGAGATCCCAATAGCACCGGA	28
296	4077	39.2857	AACAATTGGATTGAGTCTAGTGGCATCT	28	gb|KJ501457.1|	64.2857	39.2857	TGCATCCAAGAGATCCCAATAGCACCGG -------|-|-----|||||-|--|||---------------------------- AACAATTGGATTGAGTCTAGTGGCATCT	0	4345	53.5714	TGCATCCAAGAGATCCCAATAGCACCGG	28
297	4077	39.2857	AACAATTGGATTGAGTCTAGTGGCATCT	28	gb|KJ501457.1|	64.2857	42.8571	TTGCATCCAAGAGATCCCAATAGCACCG ----|--|-|-----|||||-|--|||---------------------------- AACAATTGGATTGAGTCTAGTGGCATCT	0	4346	50	TTGCATCCAAGAGATCCCAATAGCACCG	28
298	4077	39.2857	AACAATTGGATTGAGTCTAGTGGCATCT	28	gb|KJ501457.1|	64.2857	46.4286	TTTGCATCCAAGAGATCCCAATAGCACC ---||--|-|-----|||||-|--|||---------------------------- AACAATTGGATTGAGTCTAGTGGCATCT	0	4347	46.4286	TTTGCATCCAAGAGATCCCAATAGCACC	28
299	4077	39.2857	AACAATTGGATTGAGTCTAGTGGCATCT	28	gb|KJ501457.1|	64.2857	50	GTTTGCATCCAAGAGATCCCAATAGCAC --|||--|-|-----|||||-|--|||---------------------------- AACAATTGGATTGAGTCTAGTGGCATCT	0	4348	46.4286	GTTTGCATCCAAGAGATCCCAATAGCAC	28
310	4077	39.2857	AACAATTGGATTGAGTCTAGTGGCATCT	28	gb|KJ501457.1|	64.2857	46.4286	AACAATTGGATTGAGTCTAGTGGCATCT |-|--||||||--|--|-|-|--|------------------------------- TAGAGAACCTACGTTTGGTGATTGGTAC	0	4359	42.8571	CATGGTTAGTGGTTTGCATCCAAGAGAT	28
311	4077	39.2857	AACAATTGGATTGAGTCTAGTGGCATCT	28	gb|KJ501457.1|	64.2857	42.8571	AGAGAACCTACGTTTGGTGATTGGTACA --|--||||||--|--|-|-|--|------------------------------- AACAATTGGATTGAGTCTAGTGGCATCT	0	4360	42.8571	ACATGGTTAGTGGTTTGCATCCAAGAGA	28
312	4077	39.2857	AACAATTGGATTGAGTCTAGTGGCATCT	28	gb|KJ501457.1|	64.2857	42.8571	GAGAACCTACGTTTGGTGATTGGTACAA --|--||||||--|--|-|-|--|------------------------------- AACAATTGGATTGAGTCTAGTGGCATCT	0	4361	42.8571	AACATGGTTAGTGGTTTGCATCCAAGAG	28
313	4077	39.2857	AACAATTGGATTGAGTCTAGTGGCATCT	28	gb|KJ501457.1|	64.2857	39.2857	AGAACCTACGTTTGGTGATTGGTACAAA -----||||||--|--|-|-|--|------------------------------- AACAATTGGATTGAGTCTAGTGGCATCT	0	4362	39.2857	AAACATGGTTAGTGGTTTGCATCCAAGA	28
314	4077	39.2857	AACAATTGGATTGAGTCTAGTGGCATCT	28	gb|KJ501457.1|	64.2857	39.2857	GAACCTACGTTTGGTGATTGGTACAAAG -----||||||--|--|-|-|--|------------------------------- AACAATTGGATTGAGTCTAGTGGCATCT	0	4363	42.8571	GAAACATGGTTAGTGGTTTGCATCCAAG	28
315	4077	39.2857	AACAATTGGATTGAGTCTAGTGGCATCT	28	gb|KJ501457.1|	64.2857	39.2857	AACCTACGTTTGGTGATTGGTACAAAGA -----||||||--|--|-|-|--|------------------------------- AACAATTGGATTGAGTCTAGTGGCATCT	0	4364	39.2857	AGAAACATGGTTAGTGGTTTGCATCCAA	28
316	4077	39.2857	AACAATTGGATTGAGTCTAGTGGCATCT	28	gb|KJ501457.1|	64.2857	35.7143	ACCTACGTTTGGTGATTGGTACAAAGAA ------|||||--|--|-|-|--|------------------------------- AACAATTGGATTGAGTCTAGTGGCATCT	0	4365	39.2857	AAGAAACATGGTTAGTGGTTTGCATCCA	28
317	4077	39.2857	AACAATTGGATTGAGTCTAGTGGCATCT	28	gb|KJ501457.1|	64.2857	32.1429	TAAGAAACATGGTTAGTGGTTTGCATCC -|---||-|----|-||------|-|----------------------------- AACAATTGGATTGAGTCTAGTGGCATCT	0	4366	39.2857	TAAGAAACATGGTTAGTGGTTTGCATCC	28
318	4077	39.2857	AACAATTGGATTGAGTCTAGTGGCATCT	28	gb|KJ501457.1|	64.2857	35.7143	AACAATTGGATTGAGTCTAGTGGCATCT -------|-||-|-----||--|||--|--------------------------- CTACGTTTGGTGATTGGTACAAAGAATA	0	4367	35.7143	ATAAGAAACATGGTTAGTGGTTTGCATC	28
319	4077	39.2857	AACAATTGGATTGAGTCTAGTGGCATCT	28	gb|KJ501457.1|	64.2857	35.7143	AACAATTGGATTGAGTCTAGTGGCATCT ------|-||-|-----||--|||--|---------------------------- TACGTTTGGTGATTGGTACAAAGAATAT	0	4368	32.1429	TATAAGAAACATGGTTAGTGGTTTGCAT	28
320	4077	39.2857	AACAATTGGATTGAGTCTAGTGGCATCT	28	gb|KJ501457.1|	64.2857	39.2857	AACAATTGGATTGAGTCTAGTGGCATCT -----|-||-|-----||--|||--|-|--------------------------- ACGTTTGGTGATTGGTACAAAGAATATC	0	4369	35.7143	CTATAAGAAACATGGTTAGTGGTTTGCA	28
321	4077	39.2857	AACAATTGGATTGAGTCTAGTGGCATCT	28	gb|KJ501457.1|	64.2857	42.8571	AACAATTGGATTGAGTCTAGTGGCATCT ----|-||-|-----||--|||--|-||--------------------------- CGTTTGGTGATTGGTACAAAGAATATCG	0	4370	39.2857	GCTATAAGAAACATGGTTAGTGGTTTGC	28
322	4077	39.2857	AACAATTGGATTGAGTCTAGTGGCATCT	28	gb|KJ501457.1|	64.2857	46.4286	AACAATTGGATTGAGTCTAGTGGCATCT ---|-||-|-----||--|||--|-|||--------------------------- GTTTGGTGATTGGTACAAAGAATATCGT	0	4371	35.7143	TGCTATAAGAAACATGGTTAGTGGTTTG	28
323	4077	39.2857	AACAATTGGATTGAGTCTAGTGGCATCT	28	gb|KJ501457.1|	64.2857	46.4286	AACAATTGGATTGAGTCTAGTGGCATCT --|-||-|-----||--|||--|-|||---------------------------- TTTGGTGATTGGTACAAAGAATATCGTC	0	4372	35.7143	CTGCTATAAGAAACATGGTTAGTGGTTT	28
324	4077	39.2857	AACAATTGGATTGAGTCTAGTGGCATCT	28	gb|KJ501457.1|	64.2857	46.4286	AACAATTGGATTGAGTCTAGTGGCATCT -|-||-|-----||--|||--|-|||----------------------------- TTGGTGATTGGTACAAAGAATATCGTCT	0	4373	35.7143	TCTGCTATAAGAAACATGGTTAGTGGTT	28
325	4077	39.2857	AACAATTGGATTGAGTCTAGTGGCATCT	28	gb|KJ501457.1|	64.2857	46.4286	AACAATTGGATTGAGTCTAGTGGCATCT |-||-|-----||--|||--|-|||------------------------------ TGGTGATTGGTACAAAGAATATCGTCTT	0	4374	35.7143	TTCTGCTATAAGAAACATGGTTAGTGGT	28
326	4077	39.2857	AACAATTGGATTGAGTCTAGTGGCATCT	28	gb|KJ501457.1|	64.2857	42.8571	GGTGATTGGTACAAAGAATATCGTCTTT --||-|-----||--|||--|-|||------------------------------ AACAATTGGATTGAGTCTAGTGGCATCT	0	4375	35.7143	TTTCTGCTATAAGAAACATGGTTAGTGG	28
327	4077	39.2857	AACAATTGGATTGAGTCTAGTGGCATCT	28	gb|KJ501457.1|	64.2857	42.8571	GTGATTGGTACAAAGAATATCGTCTTTT --||-|-----||--|||--|-|||------------------------------ AACAATTGGATTGAGTCTAGTGGCATCT	0	4376	32.1429	TTTTCTGCTATAAGAAACATGGTTAGTG	28
328	4077	39.2857	AACAATTGGATTGAGTCTAGTGGCATCT	28	gb|KJ501457.1|	64.2857	39.2857	GTTTTCTGCTATAAGAAACATGGTTAGT -|-||---|||----|-|------|||---------------------------- AACAATTGGATTGAGTCTAGTGGCATCT	0	4377	32.1429	GTTTTCTGCTATAAGAAACATGGTTAGT	28
329	4077	39.2857	AACAATTGGATTGAGTCTAGTGGCATCT	28	gb|KJ501457.1|	64.2857	39.2857	TGTTTTCTGCTATAAGAAACATGGTTAG -||||--|-----|-|||-----|---|--------------------------- AACAATTGGATTGAGTCTAGTGGCATCT	0	4378	32.1429	TGTTTTCTGCTATAAGAAACATGGTTAG	28
337	4077	39.2857	AACAATTGGATTGAGTCTAGTGGCATCT	28	gb|KJ501457.1|	64.2857	35.7143	AACAATTGGATTGAGTCTAGTGGCATCT -------|||||--|-----|-|||------------------------------ CCAGATTTTGTTTTCTGCTATAAGAAAC	0	4386	32.1429	CCAGATTTTGTTTTCTGCTATAAGAAAC	28
338	4077	39.2857	AACAATTGGATTGAGTCTAGTGGCATCT	28	gb|KJ501457.1|	64.2857	35.7143	AACAATTGGATTGAGTCTAGTGGCATCT --------|||||--|-----|-|||----------------------------- CCCAGATTTTGTTTTCTGCTATAAGAAA	0	4387	32.1429	CCCAGATTTTGTTTTCTGCTATAAGAAA	28
339	4077	39.2857	AACAATTGGATTGAGTCTAGTGGCATCT	28	gb|KJ501457.1|	64.2857	35.7143	AACAATTGGATTGAGTCTAGTGGCATCT ---------|||||--|-----|-|||---------------------------- CCCCAGATTTTGTTTTCTGCTATAAGAA	0	4388	35.7143	CCCCAGATTTTGTTTTCTGCTATAAGAA	28
340	4077	39.2857	AACAATTGGATTGAGTCTAGTGGCATCT	28	gb|KJ501457.1|	64.2857	35.7143	AACAATTGGATTGAGTCTAGTGGCATCT ----------|||||--|-----|-|||--------------------------- TCCCCAGATTTTGTTTTCTGCTATAAGA	0	4389	35.7143	TCCCCAGATTTTGTTTTCTGCTATAAGA	28
341	4077	39.2857	AACAATTGGATTGAGTCTAGTGGCATCT	28	gb|KJ501457.1|	64.2857	35.7143	TTCCCCAGATTTTGTTTTCTGCTATAAG ---||--||--|-|--|-|--|-|------------------------------- AACAATTGGATTGAGTCTAGTGGCATCT	0	4390	35.7143	TTCCCCAGATTTTGTTTTCTGCTATAAG	28
342	4077	39.2857	AACAATTGGATTGAGTCTAGTGGCATCT	28	gb|KJ501457.1|	64.2857	35.7143	CTTCCCCAGATTTTGTTTTCTGCTATAA ---||--||--|-|--|-|--|-|------------------------------- AACAATTGGATTGAGTCTAGTGGCATCT	0	4391	35.7143	CTTCCCCAGATTTTGTTTTCTGCTATAA	28
343	4077	39.2857	AACAATTGGATTGAGTCTAGTGGCATCT	28	gb|KJ501457.1|	64.2857	35.7143	CCTTCCCCAGATTTTGTTTTCTGCTATA ---||--||--|-|--|-|--|-|------------------------------- AACAATTGGATTGAGTCTAGTGGCATCT	0	4392	39.2857	CCTTCCCCAGATTTTGTTTTCTGCTATA	28
347	4077	39.2857	AACAATTGGATTGAGTCTAGTGGCATCT	28	gb|KJ501457.1|	64.2857	42.8571	TTTTCCTTCCCCAGATTTTGTTTTCTGC ---||--|||--|-|||||-----|------------------------------ AACAATTGGATTGAGTCTAGTGGCATCT	0	4396	39.2857	TTTTCCTTCCCCAGATTTTGTTTTCTGC	28
128	2876	46.4286	AATTCGATCAGCAACTCGTCTCGAGAAC	28	gb|AY688948.1|	64.2857	35.7143	GAGCCAAGATCCCAGCAACATCTCCTAC --|--|-||---------|-|-|||-|---------------------------- AATTCGATCAGCAACTCGTCTCGAGAAC	0	2976	53.5714	GAGCCAAGATCCCAGCAACATCTCCTAC	28
132	2876	46.4286	AATTCGATCAGCAACTCGTCTCGAGAAC	28	gb|JN858070.1|	64.2857	42.8571	AATTCGATCAGCAACTCGTCTCGAGAAC ---||-------|-|-||-|-|||-||---------------------------- CTCTACAACGACCCTAGAACCGAGTTCC	0	2980	53.5714	CCTTGAGCCAAGATCCCAGCAACATCTC	28
223	2876	46.4286	AATTCGATCAGCAACTCGTCTCGAGAAC	28	gb|KX813683.1|	64.2857	39.2857	AATTCGATCAGCAACTCGTCTCGAGAAC -|-------||---|---|-|--|||||--------------------------- ATTTTAGTATCCCCGTCTACATGTCTTG	0	3071	39.2857	GTTCTGTACATCTGCCCCTATGATTTTA	28
225	2876	46.4286	AATTCGATCAGCAACTCGTCTCGAGAAC	28	gb|KX813683.1|	64.2857	42.8571	AATTCGATCAGCAACTCGTCTCGAGAAC ||-||-----|--|---||---||--||--------------------------- TTTAGTATCCCCGTCTACATGTCTTGTG	0	3073	42.8571	GTGTTCTGTACATCTGCCCCTATGATTT	28
226	2876	46.4286	AATTCGATCAGCAACTCGTCTCGAGAAC	28	gb|KX813683.1|	60.7143	42.8571	AATTCGATCAGCAACTCGTCTCGAGAAC |||---|---|||--|---|---|-|-|--------------------------- TTAGTATCCCCGTCTACATGTCTTGTGG	0	3074	46.4286	GGTGTTCTGTACATCTGCCCCTATGATT	28
228	2876	46.4286	AATTCGATCAGCAACTCGTCTCGAGAAC	28		0	35.7143	AGTATCCCCGTCTACATGTCTTGTGGTG --|---|---|||--|---|---|-|-|--------------------------- AATTCGATCAGCAACTCGTCTCGAGAAC	0	3076	50	GTGGTGTTCTGTACATCTGCCCCTATGA	28
229	2876	46.4286	AATTCGATCAGCAACTCGTCTCGAGAAC	28		0	35.7143	AATTCGATCAGCAACTCGTCTCGAGAAC -||--|--|||-----|----|---|-|--------------------------- GTATCCCCGTCTACATGTCTTGTGGTGG	0	3077	53.5714	GGTGGTGTTCTGTACATCTGCCCCTATG	28
233	2876	46.4286	AATTCGATCAGCAACTCGTCTCGAGAAC	28	gb|EU081189.1|	64.2857	39.2857	TGAAGGTGGTGTTCTGTACATCTGCCCC -|-|----|--|||--|-|-|-||------------------------------- AATTCGATCAGCAACTCGTCTCGAGAAC	0	3081	53.5714	TGAAGGTGGTGTTCTGTACATCTGCCCC	28
234	2876	46.4286	AATTCGATCAGCAACTCGTCTCGAGAAC	28	gb|EU081189.1|	60.7143	39.2857	ATGAAGGTGGTGTTCTGTACATCTGCCC -|-|----|--|||--|-|-|-||------------------------------- AATTCGATCAGCAACTCGTCTCGAGAAC	0	3082	50	ATGAAGGTGGTGTTCTGTACATCTGCCC	28
235	2876	46.4286	AATTCGATCAGCAACTCGTCTCGAGAAC	28	gb|EU081189.1|	60.7143	39.2857	GATGAAGGTGGTGTTCTGTACATCTGCC ---|---||--|-||--|-|--|---||--------------------------- AATTCGATCAGCAACTCGTCTCGAGAAC	0	3083	50	GATGAAGGTGGTGTTCTGTACATCTGCC	28
236	2876	46.4286	AATTCGATCAGCAACTCGTCTCGAGAAC	28	gb|EU081189.1|	60.7143	42.8571	TGATGAAGGTGGTGTTCTGTACATCTGC -|-|---||--|-||--|-|--|---||--------------------------- AATTCGATCAGCAACTCGTCTCGAGAAC	0	3084	46.4286	TGATGAAGGTGGTGTTCTGTACATCTGC	28
367	2876	46.4286	AATTCGATCAGCAACTCGTCTCGAGAAC	28		0	39.2857	AATTCGATCAGCAACTCGTCTCGAGAAC -||-|-|-----|--||---|-|-||----------------------------- CTTTAACGCACTGAGGATGTGGGTTCAC	0	3215	50	CACTTGGGTGTAGGAGTCACGCAATTTC	28
368	2876	46.4286	AATTCGATCAGCAACTCGTCTCGAGAAC	28		0	39.2857	AATTCGATCAGCAACTCGTCTCGAGAAC ||-|-|-----|--||---|-|-||------------------------------ TTTAACGCACTGAGGATGTGGGTTCACA	0	3216	46.4286	ACACTTGGGTGTAGGAGTCACGCAATTT	28
249	4387	32.1429	TTTCTTATAGCAGAAAACAAAATCTGGG	28	gb|KJ831223.1|	64.2857	39.2857	TTTCTTATAGCAGAAAACAAAATCTGGG --|---|--|--||-||-||-||-------------------------------- TGAGGCACCAGAGTGTTCTGCTTCTTCT	0	4608	50	TGAGGCACCAGAGTGTTCTGCTTCTTCT	28
250	4387	32.1429	TTTCTTATAGCAGAAAACAAAATCTGGG	28	gb|KJ831223.1|	64.2857	39.2857	TTTCTTATAGCAGAAAACAAAATCTGGG ---|---|--|--||-||-||-||------------------------------- GTGAGGCACCAGAGTGTTCTGCTTCTTC	0	4609	53.5714	GTGAGGCACCAGAGTGTTCTGCTTCTTC	28
251	4387	32.1429	TTTCTTATAGCAGAAAACAAAATCTGGG	28	gb|KJ831223.1|	64.2857	39.2857	TTTCTTATAGCAGAAAACAAAATCTGGG ----|---|--|--||-||-||-||------------------------------ TGTGAGGCACCAGAGTGTTCTGCTTCTT	0	4610	50	TGTGAGGCACCAGAGTGTTCTGCTTCTT	28
252	4387	32.1429	TTTCTTATAGCAGAAAACAAAATCTGGG	28	gb|KJ831223.1|	64.2857	39.2857	TTTCTTATAGCAGAAAACAAAATCTGGG -----|---|--|--||-||-||-||----------------------------- GTGTGAGGCACCAGAGTGTTCTGCTTCT	0	4611	53.5714	GTGTGAGGCACCAGAGTGTTCTGCTTCT	28
253	4387	32.1429	TTTCTTATAGCAGAAAACAAAATCTGGG	28	gb|KJ831223.1|	64.2857	39.2857	TTTCTTATAGCAGAAAACAAAATCTGGG ------|---|--|--||-||-||-||---------------------------- TGTGTGAGGCACCAGAGTGTTCTGCTTC	2	4612	53.5714	TGTGTGAGGCACCAGAGTGTTCTGCTTC	28
255	4387	32.1429	TTTCTTATAGCAGAAAACAAAATCTGGG	28	gb|KJ831223.1|	64.2857	35.7143	TTTCTTATAGCAGAAAACAAAATCTGGG --------|---|--|--||-||-||-|--------------------------- GTTGTGTGAGGCACCAGAGTGTTCTGCT	0	4614	53.5714	GTTGTGTGAGGCACCAGAGTGTTCTGCT	28
256	4387	32.1429	TTTCTTATAGCAGAAAACAAAATCTGGG	28	gb|KJ831223.1|	64.2857	35.7143	TGTTGTGTGAGGCACCAGAGTGTTCTGC -------------|-||||-|-||-|-|--------------------------- TTTCTTATAGCAGAAAACAAAATCTGGG	1	4615	53.5714	TGTTGTGTGAGGCACCAGAGTGTTCTGC	28
257	4387	32.1429	TTTCTTATAGCAGAAAACAAAATCTGGG	28	gb|HM181971.1|	60.7143	35.7143	ATGTTGTGTGAGGCACCAGAGTGTTCTG -----||-|-||-|---|----|||------------------------------ TTTCTTATAGCAGAAAACAAAATCTGGG	0	4616	50	ATGTTGTGTGAGGCACCAGAGTGTTCTG	28
258	4387	32.1429	TTTCTTATAGCAGAAAACAAAATCTGGG	28	gb|HM181971.1|	60.7143	39.2857	TATGTTGTGTGAGGCACCAGAGTGTTCT -----------|-|-||||-|-||-|-|--------------------------- TTTCTTATAGCAGAAAACAAAATCTGGG	0	4617	46.4286	TATGTTGTGTGAGGCACCAGAGTGTTCT	28
259	4387	32.1429	TTTCTTATAGCAGAAAACAAAATCTGGG	28	gb|HM181971.1|	60.7143	39.2857	ATATGTTGTGTGAGGCACCAGAGTGTTC -----------|-|-||||-|-||-|-|--------------------------- TTTCTTATAGCAGAAAACAAAATCTGGG	0	4618	46.4286	ATATGTTGTGTGAGGCACCAGAGTGTTC	28
260	4387	32.1429	TTTCTTATAGCAGAAAACAAAATCTGGG	28	gb|HM181971.1|	60.7143	42.8571	TTTCTTATAGCAGAAAACAAAATCTGGG -----|-|--|----||-|-||||-|-|--------------------------- TTGTGAGACCACGGAGTGTGTTGTATAA	1	4619	42.8571	AATATGTTGTGTGAGGCACCAGAGTGTT	28
261	4387	32.1429	TTTCTTATAGCAGAAAACAAAATCTGGG	28	gb|HM181971.1|	60.7143	42.8571	TAATATGTTGTGTGAGGCACCAGAGTGT --------|--|-|-||||-|-||-|-|--------------------------- TTTCTTATAGCAGAAAACAAAATCTGGG	0	4620	42.8571	TAATATGTTGTGTGAGGCACCAGAGTGT	28
262	4387	32.1429	TTTCTTATAGCAGAAAACAAAATCTGGG	28	gb|HM181971.1|	60.7143	42.8571	CTAATATGTTGTGTGAGGCACCAGAGTG --------|--|-|-||||-|-||-|-|--------------------------- TTTCTTATAGCAGAAAACAAAATCTGGG	2	4621	46.4286	CTAATATGTTGTGTGAGGCACCAGAGTG	28
263	4387	32.1429	TTTCTTATAGCAGAAAACAAAATCTGGG	28	gb|HM181971.1|	60.7143	42.8571	ACTAATATGTTGTGTGAGGCACCAGAGT ----|-||---|-||-|||-----|||---------------------------- TTTCTTATAGCAGAAAACAAAATCTGGG	1	4622	42.8571	ACTAATATGTTGTGTGAGGCACCAGAGT	28
264	4387	32.1429	TTTCTTATAGCAGAAAACAAAATCTGGG	28	gb|HM181971.1|	60.7143	46.4286	TTTCTTATAGCAGAAAACAAAATCTGGG -|-|--|----||-|-||||-|-|---|--------------------------- GAGACCACGGAGTGTGTTGTATAATCAC	0	4623	46.4286	CACTAATATGTTGTGTGAGGCACCAGAG	28
265	4387	32.1429	TTTCTTATAGCAGAAAACAAAATCTGGG	28	gb|HM181971.1|	60.7143	50	TTTCTTATAGCAGAAAACAAAATCTGGG |-|--|----||-|-||||-|-|---||--------------------------- AGACCACGGAGTGTGTTGTATAATCACC	2	4624	46.4286	CCACTAATATGTTGTGTGAGGCACCAGA	28
266	4387	32.1429	TTTCTTATAGCAGAAAACAAAATCTGGG	28	gb|HM181971.1|	60.7143	46.4286	GACCACGGAGTGTGTTGTATAATCACCT --|--|----||-|-||||-|-|---||--------------------------- TTTCTTATAGCAGAAAACAAAATCTGGG	1	4625	46.4286	TCCACTAATATGTTGTGTGAGGCACCAG	28
267	4387	32.1429	TTTCTTATAGCAGAAAACAAAATCTGGG	28	gb|HM181971.1|	60.7143	46.4286	ACCACGGAGTGTGTTGTATAATCACCTC --|--|----||-|-||||-|-|---||--------------------------- TTTCTTATAGCAGAAAACAAAATCTGGG	0	4626	46.4286	CTCCACTAATATGTTGTGTGAGGCACCA	28
268	4387	32.1429	TTTCTTATAGCAGAAAACAAAATCTGGG	28	gb|HM181971.1|	60.7143	42.8571	CCTCCACTAATATGTTGTGTGAGGCACC --------|--|-|-||||-|-||-|-|--------------------------- TTTCTTATAGCAGAAAACAAAATCTGGG	2	4627	50	CCTCCACTAATATGTTGTGTGAGGCACC	28
269	4387	32.1429	TTTCTTATAGCAGAAAACAAAATCTGGG	28	gb|HM181971.1|	60.7143	46.4286	ACCTCCACTAATATGTTGTGTGAGGCAC |-------|--|-|-||||-|-||-|-|--------------------------- TTTCTTATAGCAGAAAACAAAATCTGGG	1	4628	46.4286	ACCTCCACTAATATGTTGTGTGAGGCAC	28
270	4387	32.1429	TTTCTTATAGCAGAAAACAAAATCTGGG	28	gb|HM181971.1|	60.7143	42.8571	TTTCTTATAGCAGAAAACAAAATCTGGG -|-------|--|-|-||||-|-||-|---------------------------- GACCTCCACTAATATGTTGTGTGAGGCA	0	4629	46.4286	GACCTCCACTAATATGTTGTGTGAGGCA	28
271	4387	32.1429	TTTCTTATAGCAGAAAACAAAATCTGGG	28	gb|HM181971.1|	60.7143	42.8571	TTTCTTATAGCAGAAAACAAAATCTGGG --|-------|--|-|-||||-|-||-|--------------------------- GGACCTCCACTAATATGTTGTGTGAGGC	0	4630	50	GGACCTCCACTAATATGTTGTGTGAGGC	28
272	4387	32.1429	TTTCTTATAGCAGAAAACAAAATCTGGG	28	gb|HM181971.1|	60.7143	39.2857	TTTCTTATAGCAGAAAACAAAATCTGGG ---|-------|--|-|-||||-|-||---------------------------- TGGACCTCCACTAATATGTTGTGTGAGG	0	4631	46.4286	TGGACCTCCACTAATATGTTGTGTGAGG	28
273	4387	32.1429	TTTCTTATAGCAGAAAACAAAATCTGGG	28	gb|HM181971.1|	60.7143	39.2857	TTTCTTATAGCAGAAAACAAAATCTGGG ----|-------|--|-|-||||-|-||--------------------------- TTGGACCTCCACTAATATGTTGTGTGAG	0	4632	42.8571	TTGGACCTCCACTAATATGTTGTGTGAG	28
274	4387	32.1429	TTTCTTATAGCAGAAAACAAAATCTGGG	28	MK728873.1	64.2857	39.2857	AGTGTGTTGTATAATCACCTCCAGGTTC ----------||-|-||||-|-|---||--------------------------- TTTCTTATAGCAGAAAACAAAATCTGGG	2	4633	42.8571	CTTGGACCTCCACTAATATGTTGTGTGA	28
331	4387	32.1429	TTTCTTATAGCAGAAAACAAAATCTGGG	28	gb|HM181971.1|	60.7143	42.8571	TTTCTTATAGCAGAAAACAAAATCTGGG ----||-|--||-|||-|--|-|-|------------------------------ GGAGAATGGTTAGCGTGTCATCTCTCTC	0	4690	50	GGAGAATGGTTAGCGTGTCATCTCTCTC	28
332	4387	32.1429	TTTCTTATAGCAGAAAACAAAATCTGGG	28	gb|HM181971.1|	60.7143	42.8571	TTTCTTATAGCAGAAAACAAAATCTGGG -----||-|--||-|||-|--|-|-|----------------------------- AGGAGAATGGTTAGCGTGTCATCTCTCT	0	4691	46.4286	AGGAGAATGGTTAGCGTGTCATCTCTCT	28
333	4387	32.1429	TTTCTTATAGCAGAAAACAAAATCTGGG	28	gb|HM181971.1|	60.7143	42.8571	AAGGAGAATGGTTAGCGTGTCATCTCTC -|||-|-|--|--|---||-|-|---|---------------------------- TTTCTTATAGCAGAAAACAAAATCTGGG	0	4692	46.4286	AAGGAGAATGGTTAGCGTGTCATCTCTC	28
337	4387	32.1429	TTTCTTATAGCAGAAAACAAAATCTGGG	28	gb|KM012174.1|	64.2857	39.2857	TTTCTTATAGCAGAAAACAAAATCTGGG ----|||-|-|--|--|---||-|-|----------------------------- CTTTAAGGAGAATGGTTAGCGTGTCATC	2	4696	42.8571	CTTTAAGGAGAATGGTTAGCGTGTCATC	28
338	4387	32.1429	TTTCTTATAGCAGAAAACAAAATCTGGG	28	gb|KM012174.1|	64.2857	39.2857	TTTCTTATAGCAGAAAACAAAATCTGGG -----|||-|-|--|--|---||-|-|---------------------------- GCTTTAAGGAGAATGGTTAGCGTGTCAT	1	4697	42.8571	GCTTTAAGGAGAATGGTTAGCGTGTCAT	28
342	4387	32.1429	TTTCTTATAGCAGAAAACAAAATCTGGG	28	gb|KM012174.1|	64.2857	35.7143	TTTCTTATAGCAGAAAACAAAATCTGGG -----|--|---|--|---|||--||-|--------------------------- GTGCGATTGGTAAGAGGAATTTCGTTGA	0	4701	42.8571	AGTTGCTTTAAGGAGAATGGTTAGCGTG	28
343	4387	32.1429	TTTCTTATAGCAGAAAACAAAATCTGGG	28	gb|KM012170.1|	64.2857	39.2857	TTTCTTATAGCAGAAAACAAAATCTGGG ----|--|---|--|---|||--||-||--------------------------- TGCGATTGGTAAGAGGAATTTCGTTGAG	0	4702	42.8571	GAGTTGCTTTAAGGAGAATGGTTAGCGT	28
355	4387	32.1429	TTTCTTATAGCAGAAAACAAAATCTGGG	28	gb|HM181971.1|	60.7143	42.8571	TTTCTTATAGCAGAAAACAAAATCTGGG -||----||-|----||--|||-||------------------------------ AAACTGCTAGCAGAGTTGCTTTAAGGAG	0	4714	42.8571	AAACTGCTAGCAGAGTTGCTTTAAGGAG	28
356	4387	32.1429	TTTCTTATAGCAGAAAACAAAATCTGGG	28	gb|HM181971.1|	60.7143	42.8571	TTTCTTATAGCAGAAAACAAAATCTGGG --||----||-|----||--|||-||----------------------------- GAAACTGCTAGCAGAGTTGCTTTAAGGA	1	4715	42.8571	GAAACTGCTAGCAGAGTTGCTTTAAGGA	28
362	4387	32.1429	TTTCTTATAGCAGAAAACAAAATCTGGG	28	MH891769.1	64.2857	39.2857	TTCGTTGAGACGATCGTCAAAGTCCCCA ------|---|-|--|-||---||-|||--------------------------- TTTCTTATAGCAGAAAACAAAATCTGGG	1	4721	50	ACCCCTGAAACTGCTAGCAGAGTTGCTT	28
363	4387	32.1429	TTTCTTATAGCAGAAAACAAAATCTGGG	28	MH891769.1	64.2857	39.2857	TCGTTGAGACGATCGTCAAAGTCCCCAC ------|---|-|--|-||---||-|||--------------------------- TTTCTTATAGCAGAAAACAAAATCTGGG	0	4722	53.5714	CACCCCTGAAACTGCTAGCAGAGTTGCT	28
161	3082	50	GGGCAGATGTACAGAACACCACCTTCAT	28	gb|EU081189.1|	60.7143	35.7143	CTTTAACGCACTGAGGATGTGGGTTCAC ----|-||-----||---|-||---||---------------------------- GGGCAGATGTACAGAACACCACCTTCAT	0	3215	50	CACTTGGGTGTAGGAGTCACGCAATTTC	28
162	3082	50	GGGCAGATGTACAGAACACCACCTTCAT	28	gb|EU081189.1|	60.7143	35.7143	TTTAACGCACTGAGGATGTGGGTTCACA ----|-||-----||---|-||---||---------------------------- GGGCAGATGTACAGAACACCACCTTCAT	1	3216	46.4286	ACACTTGGGTGTAGGAGTCACGCAATTT	28
68	2132	42.8571	AGGCTCATTCAAGCTAGAGAAAGAAGTG	28		0	35.7143	AGGCTCATTCAAGCTAGAGAAAGAAGTG --|-----|----|-||-|--||-|-|---------------------------- ATTTAATCTGCACTAGAACGGTTCCATG	0	2172	39.2857	ATTTAATCTGCACTAGAACGGTTCCATG	28
73	2132	42.8571	AGGCTCATTCAAGCTAGAGAAAGAAGTG	28	gb|KX547338.1|	64.2857	39.2857	TTCGTATTTAATCTGCACTAGAACGGTT ----------||||---|---|||-|||--------------------------- AGGCTCATTCAAGCTAGAGAAAGAAGTG	0	2177	35.7143	TTCGTATTTAATCTGCACTAGAACGGTT	28
74	2132	42.8571	AGGCTCATTCAAGCTAGAGAAAGAAGTG	28	gb|KX547338.1|	64.2857	42.8571	AGGCTCATTCAAGCTAGAGAAAGAAGTG ---|----|-|--||-|--|--|-||||--------------------------- TGGCAAGATCACGTCTAATTTATGCTTC	0	2178	39.2857	CTTCGTATTTAATCTGCACTAGAACGGT	28
75	2132	42.8571	AGGCTCATTCAAGCTAGAGAAAGAAGTG	28	gb|KX547338.1|	64.2857	42.8571	AGGCTCATTCAAGCTAGAGAAAGAAGTG --|----|-|--||-|--|--|-||||---------------------------- GGCAAGATCACGTCTAATTTATGCTTCC	0	2179	42.8571	CCTTCGTATTTAATCTGCACTAGAACGG	28
76	2132	42.8571	AGGCTCATTCAAGCTAGAGAAAGAAGTG	28	gb|KX547338.1|	64.2857	42.8571	AGGCTCATTCAAGCTAGAGAAAGAAGTG -|----|-|--||-|--|--|-||||----------------------------- GCAAGATCACGTCTAATTTATGCTTCCT	0	2180	39.2857	TCCTTCGTATTTAATCTGCACTAGAACG	28
77	2132	42.8571	AGGCTCATTCAAGCTAGAGAAAGAAGTG	28	gb|KX547338.1|	64.2857	42.8571	TTCCTTCGTATTTAATCTGCACTAGAAC ------|---||||---|---|||-|||--------------------------- AGGCTCATTCAAGCTAGAGAAAGAAGTG	0	2181	35.7143	TTCCTTCGTATTTAATCTGCACTAGAAC	28
79	2132	42.8571	AGGCTCATTCAAGCTAGAGAAAGAAGTG	28		0	46.4286	TGTTCCTTCGTATTTAATCTGCACTAGA -----||---||||---|---|||-|||--------------------------- AGGCTCATTCAAGCTAGAGAAAGAAGTG	0	2183	35.7143	TGTTCCTTCGTATTTAATCTGCACTAGA	28
80	2132	42.8571	AGGCTCATTCAAGCTAGAGAAAGAAGTG	28		0	46.4286	CTGTTCCTTCGTATTTAATCTGCACTAG -----||---||||---|---|||-|||--------------------------- AGGCTCATTCAAGCTAGAGAAAGAAGTG	0	2184	39.2857	CTGTTCCTTCGTATTTAATCTGCACTAG	28
81	2132	42.8571	AGGCTCATTCAAGCTAGAGAAAGAAGTG	28		0	46.4286	TCTGTTCCTTCGTATTTAATCTGCACTA -----||---||||---|---|||-|||--------------------------- AGGCTCATTCAAGCTAGAGAAAGAAGTG	0	2185	35.7143	TCTGTTCCTTCGTATTTAATCTGCACTA	28
84	2132	42.8571	AGGCTCATTCAAGCTAGAGAAAGAAGTG	28	MK333803.1	57.1429	50	ACGTCTAATTTATGCTTCCTTGTCTACG --||--|||-||-----||-||-|--||--------------------------- AGGCTCATTCAAGCTAGAGAAAGAAGTG	0	2188	39.2857	GCATCTGTTCCTTCGTATTTAATCTGCA	28
436	2132	42.8571	AGGCTCATTCAAGCTAGAGAAAGAAGTG	28		0	39.2857	GAACAAAACTCCATATGCAGTTCCAAAA ----|--||--||-||-|-----|-||---------------------------- AGGCTCATTCAAGCTAGAGAAAGAAGTG	0	2540	35.7143	GAACAAAACTCCATATGCAGTTCCAAAA	28
439	2132	42.8571	AGGCTCATTCAAGCTAGAGAAAGAAGTG	28		0	39.2857	AGGCTCATTCAAGCTAGAGAAAGAAGTG -----|--||--||-||-|-----|-||--------------------------- GCTGAACAAAACTCCATATGCAGTTCCA	0	2543	42.8571	GCTGAACAAAACTCCATATGCAGTTCCA	28
440	2132	42.8571	AGGCTCATTCAAGCTAGAGAAAGAAGTG	28		0	35.7143	AGGCTCATTCAAGCTAGAGAAAGAAGTG ------|--||--||-||-|-----|-|--------------------------- CGCTGAACAAAACTCCATATGCAGTTCC	0	2544	46.4286	CGCTGAACAAAACTCCATATGCAGTTCC	28
441	2132	42.8571	AGGCTCATTCAAGCTAGAGAAAGAAGTG	28		0	32.1429	CCGCTGAACAAAACTCCATATGCAGTTC -|||---||------||--|-|--------------------------------- AGGCTCATTCAAGCTAGAGAAAGAAGTG	0	2545	46.4286	CCGCTGAACAAAACTCCATATGCAGTTC	28
442	2132	42.8571	AGGCTCATTCAAGCTAGAGAAAGAAGTG	28		0	32.1429	ACCGCTGAACAAAACTCCATATGCAGTT -|||---||------||--|-|--------------------------------- AGGCTCATTCAAGCTAGAGAAAGAAGTG	0	2546	42.8571	ACCGCTGAACAAAACTCCATATGCAGTT	28
443	2132	42.8571	AGGCTCATTCAAGCTAGAGAAAGAAGTG	28		0	35.7143	CACCGCTGAACAAAACTCCATATGCAGT -|---|--------|-|||--|-|-||---------------------------- AGGCTCATTCAAGCTAGAGAAAGAAGTG	0	2547	46.4286	CACCGCTGAACAAAACTCCATATGCAGT	28
444	2132	42.8571	AGGCTCATTCAAGCTAGAGAAAGAAGTG	28		0	35.7143	ACACCGCTGAACAAAACTCCATATGCAG -|---|--------|-|||--|-|-||---------------------------- AGGCTCATTCAAGCTAGAGAAAGAAGTG	0	2548	46.4286	ACACCGCTGAACAAAACTCCATATGCAG	28
238	7637	32.1429	ACAACTAGGCCAAATAATGTTGTTGATA	28		0	42.8571	TCCTCCTAGAGATTTCATTAATGAGAAG ---|--|||-----|||-||--||--|---------------------------- ACAACTAGGCCAAATAATGTTGTTGATA	0	7847	35.7143	TCCTCCTAGAGATTTCATTAATGAGAAG	28
329	7637	32.1429	ACAACTAGGCCAAATAATGTTGTTGATA	28		0	42.8571	ACAACTAGGCCAAATAATGTTGTTGATA --|||||--||-|---|---||----|---------------------------- TGGTTGACTCGTTCAGTCTTAAGTTGTG	0	7938	42.8571	GTGTTGAATTCTGACTTGCTCAGTTGGT	28
330	7637	32.1429	ACAACTAGGCCAAATAATGTTGTTGATA	28		0	42.8571	ACAACTAGGCCAAATAATGTTGTTGATA -|||||--||-|---|---||----|----------------------------- GGTTGACTCGTTCAGTCTTAAGTTGTGG	0	7939	46.4286	GGTGTTGAATTCTGACTTGCTCAGTTGG	28
331	7637	32.1429	ACAACTAGGCCAAATAATGTTGTTGATA	28		0	42.8571	GTTGACTCGTTCAGTCTTAAGTTGTGGA -|||||--||-|---|---||----|----------------------------- ACAACTAGGCCAAATAATGTTGTTGATA	0	7940	42.8571	AGGTGTTGAATTCTGACTTGCTCAGTTG	28
332	7637	32.1429	ACAACTAGGCCAAATAATGTTGTTGATA	28		0	39.2857	TTGACTCGTTCAGTCTTAAGTTGTGGAT --||||--||-|---|---||----|----------------------------- ACAACTAGGCCAAATAATGTTGTTGATA	0	7941	39.2857	TAGGTGTTGAATTCTGACTTGCTCAGTT	28
333	7637	32.1429	ACAACTAGGCCAAATAATGTTGTTGATA	28		0	35.7143	TGACTCGTTCAGTCTTAAGTTGTGGATA ---|||--||-|---|---||----|----------------------------- ACAACTAGGCCAAATAATGTTGTTGATA	0	7942	39.2857	ATAGGTGTTGAATTCTGACTTGCTCAGT	28
334	7637	32.1429	ACAACTAGGCCAAATAATGTTGTTGATA	28		0	32.1429	TATAGGTGTTGAATTCTGACTTGCTCAG --|--|---|-|--|||---||--------------------------------- ACAACTAGGCCAAATAATGTTGTTGATA	0	7943	39.2857	TATAGGTGTTGAATTCTGACTTGCTCAG	28
335	7637	32.1429	ACAACTAGGCCAAATAATGTTGTTGATA	28		0	35.7143	ACAACTAGGCCAAATAATGTTGTTGATA --|-|-||-|--|||--------|---|--------------------------- ACTCGTTCAGTCTTAAGTTGTGGATATT	0	7944	35.7143	TTATAGGTGTTGAATTCTGACTTGCTCA	28
336	7637	32.1429	ACAACTAGGCCAAATAATGTTGTTGATA	28		0	35.7143	TTTATAGGTGTTGAATTCTGACTTGCTC |-|--|---|-|--|||---||--------------------------------- ACAACTAGGCCAAATAATGTTGTTGATA	0	7945	35.7143	TTTATAGGTGTTGAATTCTGACTTGCTC	28
337	7637	32.1429	ACAACTAGGCCAAATAATGTTGTTGATA	28		0	35.7143	TTTTATAGGTGTTGAATTCTGACTTGCT |-||------|||-|-|-|--------|--------------------------- ACAACTAGGCCAAATAATGTTGTTGATA	0	7946	32.1429	TTTTATAGGTGTTGAATTCTGACTTGCT	28
338	7637	32.1429	ACAACTAGGCCAAATAATGTTGTTGATA	28		0	35.7143	CTTTTATAGGTGTTGAATTCTGACTTGC --||-----|||-|---|-----|||----------------------------- ACAACTAGGCCAAATAATGTTGTTGATA	0	7947	35.7143	CTTTTATAGGTGTTGAATTCTGACTTGC	28
339	7637	32.1429	ACAACTAGGCCAAATAATGTTGTTGATA	28		0	35.7143	CCTTTTATAGGTGTTGAATTCTGACTTG --||-----|||-|---|-----|||----------------------------- ACAACTAGGCCAAATAATGTTGTTGATA	0	7948	35.7143	CCTTTTATAGGTGTTGAATTCTGACTTG	28
340	7637	32.1429	ACAACTAGGCCAAATAATGTTGTTGATA	28		0	35.7143	ACAACTAGGCCAAATAATGTTGTTGATA ---||-----|||-|---|-----|||---------------------------- TCCTTTTATAGGTGTTGAATTCTGACTT	0	7949	32.1429	TCCTTTTATAGGTGTTGAATTCTGACTT	28
341	7637	32.1429	ACAACTAGGCCAAATAATGTTGTTGATA	28		0	35.7143	ACAACTAGGCCAAATAATGTTGTTGATA ----||-----|||-|---|-----|||--------------------------- CTCCTTTTATAGGTGTTGAATTCTGACT	0	7950	35.7143	CTCCTTTTATAGGTGTTGAATTCTGACT	28
342	7637	32.1429	ACAACTAGGCCAAATAATGTTGTTGATA	28		0	39.2857	ACAACTAGGCCAAATAATGTTGTTGATA -----|---|-|--||-|--||-|--||--------------------------- CAGTCTTAAGTTGTGGATATTTTCCTCA	0	7951	35.7143	ACTCCTTTTATAGGTGTTGAATTCTGAC	28
343	7637	32.1429	ACAACTAGGCCAAATAATGTTGTTGATA	28		0	39.2857	ACAACTAGGCCAAATAATGTTGTTGATA ----|---|-|--||-|--||-|--||---------------------------- AGTCTTAAGTTGTGGATATTTTCCTCAC	0	7952	35.7143	CACTCCTTTTATAGGTGTTGAATTCTGA	28
349	7637	32.1429	ACAACTAGGCCAAATAATGTTGTTGATA	28		0	39.2857	AAGTTGTGGATATTTTCCTCACCCTAAT ----|-|--||-|--||-|--||-|------------------------------ ACAACTAGGCCAAATAATGTTGTTGATA	0	7958	35.7143	TAATCCCACTCCTTTTATAGGTGTTGAA	28
350	7637	32.1429	ACAACTAGGCCAAATAATGTTGTTGATA	28		0	39.2857	AGTTGTGGATATTTTCCTCACCCTAATA ----|-|--||-|--||-|--||-|------------------------------ ACAACTAGGCCAAATAATGTTGTTGATA	0	7959	35.7143	ATAATCCCACTCCTTTTATAGGTGTTGA	28
351	7637	32.1429	ACAACTAGGCCAAATAATGTTGTTGATA	28		0	39.2857	GTTGTGGATATTTTCCTCACCCTAATAC ----|-|--||-|--||-|--||-|------------------------------ ACAACTAGGCCAAATAATGTTGTTGATA	0	7960	39.2857	CATAATCCCACTCCTTTTATAGGTGTTG	28
347	8657	60.7143	AGGCGCCGGAACAAGACATGTGGCAGTG	28	gb|FJ159131.1|	64.2857	46.4286	TGATTTGTGCTGTGCCTCGTTTTGCTTT ------|--||||-||||-|--|||------------------------------ AGGCGCCGGAACAAGACATGTGGCAGTG	0	8976	42.8571	TGATTTGTGCTGTGCCTCGTTTTGCTTT	28
348	8657	60.7143	AGGCGCCGGAACAAGACATGTGGCAGTG	28	gb|FJ159131.1|	64.2857	46.4286	ATGATTTGTGCTGTGCCTCGTTTTGCTT ------|--||||-||||-|--|||------------------------------ AGGCGCCGGAACAAGACATGTGGCAGTG	0	8977	42.8571	ATGATTTGTGCTGTGCCTCGTTTTGCTT	28
396	8657	60.7143	AGGCGCCGGAACAAGACATGTGGCAGTG	28	gb|JF912185.1|	64.2857	32.1429	TTCTTGTTTCTAGAAAGAAAACCCCATA |-|--|----|-----|-|-|||-------------------------------- AGGCGCCGGAACAAGACATGTGGCAGTG	0	9025	32.1429	TTCTTGTTTCTAGAAAGAAAACCCCATA	28
176	1735	57.1429	CGGAAATACAGCTGACCGACTACGGAGC	28	gb|JN858070.1|	60.7143	39.2857	CTCTTGTGATGTTGAAGCTCCCGAGGTC ----|--|||----|-|--|-|-||--|--------------------------- CGGAAATACAGCTGACCGACTACGGAGC	0	1883	53.5714	CTCTTGTGATGTTGAAGCTCCCGAGGTC	28
180	1735	57.1429	CGGAAATACAGCTGACCGACTACGGAGC	28		0	39.2857	AAGTCTCTTGTGATGTTGAAGCTCCCGA -----|-|-|-|----|-|||-||--|---------------------------- CGGAAATACAGCTGACCGACTACGGAGC	0	1887	46.4286	AAGTCTCTTGTGATGTTGAAGCTCCCGA	28
181	1735	57.1429	CGGAAATACAGCTGACCGACTACGGAGC	28		0	42.8571	CAAGTCTCTTGTGATGTTGAAGCTCCCG -|---|-|-|-|----|-|||-||--|---------------------------- CGGAAATACAGCTGACCGACTACGGAGC	0	1888	50	CAAGTCTCTTGTGATGTTGAAGCTCCCG	28
182	1735	57.1429	CGGAAATACAGCTGACCGACTACGGAGC	28		0	42.8571	CCAAGTCTCTTGTGATGTTGAAGCTCCC -|---|-|-|-|----|-|||-||--|---------------------------- CGGAAATACAGCTGACCGACTACGGAGC	0	1889	50	CCAAGTCTCTTGTGATGTTGAAGCTCCC	28
185	1735	57.1429	CGGAAATACAGCTGACCGACTACGGAGC	28		0	39.2857	CGGAAATACAGCTGACCGACTACGGAGC ----|---|-|-|-|----|-|||-||---------------------------- GTTCCAAGTCTCTTGTGATGTTGAAGCT	0	1892	42.8571	GTTCCAAGTCTCTTGTGATGTTGAAGCT	28
186	1735	57.1429	CGGAAATACAGCTGACCGACTACGGAGC	28		0	39.2857	CGGAAATACAGCTGACCGACTACGGAGC -----|---|-|-|-|----|-|||-||--------------------------- TGTTCCAAGTCTCTTGTGATGTTGAAGC	0	1893	42.8571	TGTTCCAAGTCTCTTGTGATGTTGAAGC	28
192	1735	57.1429	CGGAAATACAGCTGACCGACTACGGAGC	28	gb|KU725665.1|	64.2857	42.8571	CTTGTCTGTTCCAAGTCTCTTGTGATGT -|-|-|-|||-----|-||--||----|--------------------------- CGGAAATACAGCTGACCGACTACGGAGC	0	1899	42.8571	CTTGTCTGTTCCAAGTCTCTTGTGATGT	28
413	1735	57.1429	CGGAAATACAGCTGACCGACTACGGAGC	28	gb|JX123031.1|	64.2857	39.2857	CGGAAATACAGCTGACCGACTACGGAGC --||-|--|||-------||--||--|---------------------------- TAGCTTGAATGAGCCTGTGCACATCACA	0	2120	46.4286	TAGCTTGAATGAGCCTGTGCACATCACA	28
414	1735	57.1429	CGGAAATACAGCTGACCGACTACGGAGC	28	gb|JX123031.1|	64.2857	39.2857	CGGAAATACAGCTGACCGACTACGGAGC ---||-|--|||-------||--||--|--------------------------- CTAGCTTGAATGAGCCTGTGCACATCAC	0	2121	50	CTAGCTTGAATGAGCCTGTGCACATCAC	28
415	1735	57.1429	CGGAAATACAGCTGACCGACTACGGAGC	28	gb|JX123031.1|	64.2857	35.7143	TCTAGCTTGAATGAGCCTGTGCACATCA ---|-||--|-||-||--------|-|---------------------------- CGGAAATACAGCTGACCGACTACGGAGC	0	2122	46.4286	TCTAGCTTGAATGAGCCTGTGCACATCA	28
420	1735	57.1429	CGGAAATACAGCTGACCGACTACGGAGC	28		0	50	CTTTCTCTAGCTTGAATGAGCCTGTGCA --||||-|-|-|--||--|||--|---|--------------------------- CGGAAATACAGCTGACCGACTACGGAGC	0	2127	46.4286	CTTTCTCTAGCTTGAATGAGCCTGTGCA	28
421	1735	57.1429	CGGAAATACAGCTGACCGACTACGGAGC	28		0	50	TCTTTCTCTAGCTTGAATGAGCCTGTGC --||||-|-|-|--||--|||--|---|--------------------------- CGGAAATACAGCTGACCGACTACGGAGC	0	2128	46.4286	TCTTTCTCTAGCTTGAATGAGCCTGTGC	28
425	1735	57.1429	CGGAAATACAGCTGACCGACTACGGAGC	28		0	46.4286	CGGAAATACAGCTGACCGACTACGGAGC -----||||-|-|-|--||--|||--|---------------------------- CACTTCTTTCTCTAGCTTGAATGAGCCT	0	2132	42.8571	CACTTCTTTCTCTAGCTTGAATGAGCCT	28
426	1735	57.1429	CGGAAATACAGCTGACCGACTACGGAGC	28		0	46.4286	CGGAAATACAGCTGACCGACTACGGAGC ------||||-|-|-|--||--|||--|--------------------------- CCACTTCTTTCTCTAGCTTGAATGAGCC	0	2133	46.4286	CCACTTCTTTCTCTAGCTTGAATGAGCC	28
427	1735	57.1429	CGGAAATACAGCTGACCGACTACGGAGC	28		0	42.8571	CGGAAATACAGCTGACCGACTACGGAGC -------||||-|-|-|--||--|||----------------------------- GCCACTTCTTTCTCTAGCTTGAATGAGC	0	2134	46.4286	GCCACTTCTTTCTCTAGCTTGAATGAGC	28
428	1735	57.1429	CGGAAATACAGCTGACCGACTACGGAGC	28		0	42.8571	CGGAAATACAGCTGACCGACTACGGAGC --------||||-|-|-|--||--|||---------------------------- AGCCACTTCTTTCTCTAGCTTGAATGAG	0	2135	42.8571	AGCCACTTCTTTCTCTAGCTTGAATGAG	28
429	1735	57.1429	CGGAAATACAGCTGACCGACTACGGAGC	28		0	42.8571	CGGAAATACAGCTGACCGACTACGGAGC ---------||||-|-|-|--||--|||--------------------------- CAGCCACTTCTTTCTCTAGCTTGAATGA	0	2136	42.8571	CAGCCACTTCTTTCTCTAGCTTGAATGA	28
430	1735	57.1429	CGGAAATACAGCTGACCGACTACGGAGC	28		0	39.2857	CGGAAATACAGCTGACCGACTACGGAGC ----------||||-|-|-|--||--||--------------------------- TCAGCCACTTCTTTCTCTAGCTTGAATG	0	2137	42.8571	TCAGCCACTTCTTTCTCTAGCTTGAATG	28
465	1735	57.1429	CGGAAATACAGCTGACCGACTACGGAGC	28		0	39.2857	GTACCTTGGCAAGATCACGTCTAATTTA -----||--|-|-|--|-|-|-|-||----------------------------- CGGAAATACAGCTGACCGACTACGGAGC	0	2172	39.2857	ATTTAATCTGCACTAGAACGGTTCCATG	28
470	1735	57.1429	CGGAAATACAGCTGACCGACTACGGAGC	28	gb|KX547338.1|	64.2857	50	CGGAAATACAGCTGACCGACTACGGAGC --|-|---||--||-||---|-||||-|--------------------------- TTGGCAAGATCACGTCTAATTTATGCTT	0	2177	35.7143	TTCGTATTTAATCTGCACTAGAACGGTT	28
471	1735	57.1429	CGGAAATACAGCTGACCGACTACGGAGC	28	gb|KX547338.1|	64.2857	53.5714	CGGAAATACAGCTGACCGACTACGGAGC -|-|---||--||-||---|-||||-||--------------------------- TGGCAAGATCACGTCTAATTTATGCTTC	0	2178	39.2857	CTTCGTATTTAATCTGCACTAGAACGGT	28
472	1735	57.1429	CGGAAATACAGCTGACCGACTACGGAGC	28	gb|KX547338.1|	64.2857	53.5714	CGGAAATACAGCTGACCGACTACGGAGC |-|---||--||-||---|-||||-||---------------------------- GGCAAGATCACGTCTAATTTATGCTTCC	0	2179	42.8571	CCTTCGTATTTAATCTGCACTAGAACGG	28
473	1735	57.1429	CGGAAATACAGCTGACCGACTACGGAGC	28	gb|KX547338.1|	64.2857	50	GCAAGATCACGTCTAATTTATGCTTCCT --|---||--||-||---|-||||-||---------------------------- CGGAAATACAGCTGACCGACTACGGAGC	0	2180	39.2857	TCCTTCGTATTTAATCTGCACTAGAACG	28
474	1735	57.1429	CGGAAATACAGCTGACCGACTACGGAGC	28	gb|KX547338.1|	64.2857	50	CAAGATCACGTCTAATTTATGCTTCCTT --|---||--||-||---|-||||-||---------------------------- CGGAAATACAGCTGACCGACTACGGAGC	0	2181	35.7143	TTCCTTCGTATTTAATCTGCACTAGAAC	28
476	1735	57.1429	CGGAAATACAGCTGACCGACTACGGAGC	28		0	50	AGATCACGTCTAATTTATGCTTCCTTGT ----|-|-|||-|-|---||-|-|||-|--------------------------- CGGAAATACAGCTGACCGACTACGGAGC	0	2183	35.7143	TGTTCCTTCGTATTTAATCTGCACTAGA	28
477	1735	57.1429	CGGAAATACAGCTGACCGACTACGGAGC	28		0	50	GATCACGTCTAATTTATGCTTCCTTGTC ----|-|-|||-|-|---||-|-|||-|--------------------------- CGGAAATACAGCTGACCGACTACGGAGC	0	2184	39.2857	CTGTTCCTTCGTATTTAATCTGCACTAG	28
478	1735	57.1429	CGGAAATACAGCTGACCGACTACGGAGC	28		0	50	ATCACGTCTAATTTATGCTTCCTTGTCT ----|-|-|||-|-|---||-|-|||-|--------------------------- CGGAAATACAGCTGACCGACTACGGAGC	0	2185	35.7143	TCTGTTCCTTCGTATTTAATCTGCACTA	28
481	1735	57.1429	CGGAAATACAGCTGACCGACTACGGAGC	28	MK333803.1	57.1429	46.4286	ACGTCTAATTTATGCTTCCTTGTCTACG ------|-|||-|-|---||-|-|||-|--------------------------- CGGAAATACAGCTGACCGACTACGGAGC	0	2188	39.2857	GCATCTGTTCCTTCGTATTTAATCTGCA	28
387	2181	35.7143	GTTCTAGTGCAGATTAAATACGAAGGAA	28	gb|KX547338.1|	64.2857	35.7143	GTTCTAGTGCAGATTAAATACGAAGGAA ---|---|-||||-||--|-|---------------------------------- AAAACCTTGACGTATACCTCAAAACAAG	0	2540	35.7143	GAACAAAACTCCATATGCAGTTCCAAAA	28
390	2181	35.7143	GTTCTAGTGCAGATTAAATACGAAGGAA	28	gb|KX547338.1|	64.2857	39.2857	ACCTTGACGTATACCTCAAAACAAGTCG -|---|-||||-||--|-|-------|---------------------------- GTTCTAGTGCAGATTAAATACGAAGGAA	0	2543	42.8571	GCTGAACAAAACTCCATATGCAGTTCCA	28
391	2181	35.7143	GTTCTAGTGCAGATTAAATACGAAGGAA	28	gb|KX547338.1|	64.2857	35.7143	GTTCTAGTGCAGATTAAATACGAAGGAA --|---|--|------||-|----||||--------------------------- CGCTGAACAAAACTCCATATGCAGTTCC	0	2544	46.4286	CGCTGAACAAAACTCCATATGCAGTTCC	28
392	2181	35.7143	GTTCTAGTGCAGATTAAATACGAAGGAA	28	gb|KX547338.1|	64.2857	39.2857	GTTCTAGTGCAGATTAAATACGAAGGAA ----|-|---||-||-||---|--|--|--------------------------- CTTGACGTATACCTCAAAACAAGTCGCC	0	2545	46.4286	CCGCTGAACAAAACTCCATATGCAGTTC	28
393	2181	35.7143	GTTCTAGTGCAGATTAAATACGAAGGAA	28	gb|KX547338.1|	64.2857	39.2857	GTTCTAGTGCAGATTAAATACGAAGGAA ---|-|---||-||-||---|--|--|---------------------------- TTGACGTATACCTCAAAACAAGTCGCCA	0	2546	42.8571	ACCGCTGAACAAAACTCCATATGCAGTT	28
394	2181	35.7143	GTTCTAGTGCAGATTAAATACGAAGGAA	28	gb|KX547338.1|	64.2857	39.2857	CACCGCTGAACAAAACTCCATATGCAGT ------|||--||-|---|--||-|-|---------------------------- GTTCTAGTGCAGATTAAATACGAAGGAA	0	2547	46.4286	CACCGCTGAACAAAACTCCATATGCAGT	28
395	2181	35.7143	GTTCTAGTGCAGATTAAATACGAAGGAA	28	gb|KX547338.1|	64.2857	39.2857	ACACCGCTGAACAAAACTCCATATGCAG ------|||--||-|---|--||-|-|---------------------------- GTTCTAGTGCAGATTAAATACGAAGGAA	0	2548	46.4286	ACACCGCTGAACAAAACTCCATATGCAG	28
473	2181	35.7143	GTTCTAGTGCAGATTAAATACGAAGGAA	28	gb|KX547338.1|	64.2857	39.2857	GTTCTAGTGCAGATTAAATACGAAGGAA ----||----||||-----||--|-||---------------------------- ATCGAAAGGGACGTGCTCCTTGAGTTTA	0	2626	46.4286	ATCGAAAGGGACGTGCTCCTTGAGTTTA	28
58	4027	42.8571	GCTGTAGGGCTATTATTTCGCAGACTAA	28		0	42.8571	AGGTCTCTTCAAGAAGAAGATTGTTAAC --|--||-|---||-||---|--||-|---------------------------- GCTGTAGGGCTATTATTTCGCAGACTAA	0	4057	35.7143	CAATTGTTAGAAGAAGAACTTCTCTGGA	28
59	4027	42.8571	GCTGTAGGGCTATTATTTCGCAGACTAA	28		0	39.2857	GGTCTCTTCAAGAAGAAGATTGTTAACC -|---||---|--|--|||--|-|-|----------------------------- GCTGTAGGGCTATTATTTCGCAGACTAA	0	4058	39.2857	CCAATTGTTAGAAGAAGAACTTCTCTGG	28
60	4027	42.8571	GCTGTAGGGCTATTATTTCGCAGACTAA	28		0	39.2857	GTCTCTTCAAGAAGAAGATTGTTAACCT -----||-|---||-||---|--||-|---------------------------- GCTGTAGGGCTATTATTTCGCAGACTAA	0	4059	35.7143	TCCAATTGTTAGAAGAAGAACTTCTCTG	28
61	4027	42.8571	GCTGTAGGGCTATTATTTCGCAGACTAA	28		0	39.2857	TCTCTTCAAGAAGAAGATTGTTAACCTA -----||-|---||-||---|--||-|---------------------------- GCTGTAGGGCTATTATTTCGCAGACTAA	0	4060	32.1429	ATCCAATTGTTAGAAGAAGAACTTCTCT	28
62	4027	42.8571	GCTGTAGGGCTATTATTTCGCAGACTAA	28		0	35.7143	AATCCAATTGTTAGAAGAAGAACTTCTC ----||||---|--||-|--------||--------------------------- GCTGTAGGGCTATTATTTCGCAGACTAA	0	4061	32.1429	AATCCAATTGTTAGAAGAAGAACTTCTC	28
63	4027	42.8571	GCTGTAGGGCTATTATTTCGCAGACTAA	28		0	39.2857	CAATCCAATTGTTAGAAGAAGAACTTCT ---||--||-||--|-|---|----|-|--------------------------- GCTGTAGGGCTATTATTTCGCAGACTAA	0	4062	32.1429	CAATCCAATTGTTAGAAGAAGAACTTCT	28
70	4027	42.8571	GCTGTAGGGCTATTATTTCGCAGACTAA	28	gb|KX547316.1|	64.2857	35.7143	CTAGACTCAATCCAATTGTTAGAAGAAG --------|-|-|-|-||-|---|--||--------------------------- GCTGTAGGGCTATTATTTCGCAGACTAA	0	4069	35.7143	CTAGACTCAATCCAATTGTTAGAAGAAG	28
73	4027	42.8571	GCTGTAGGGCTATTATTTCGCAGACTAA	28		0	39.2857	CCACTAGACTCAATCCAATTGTTAGAAG |-||----|---|---||--||--||----------------------------- GCTGTAGGGCTATTATTTCGCAGACTAA	0	4072	39.2857	CCACTAGACTCAATCCAATTGTTAGAAG	28
74	4027	42.8571	GCTGTAGGGCTATTATTTCGCAGACTAA	28		0	39.2857	GCCACTAGACTCAATCCAATTGTTAGAA ------|-|-|-|-|-||-|---|--||--------------------------- GCTGTAGGGCTATTATTTCGCAGACTAA	0	4073	39.2857	GCCACTAGACTCAATCCAATTGTTAGAA	28
75	4027	42.8571	GCTGTAGGGCTATTATTTCGCAGACTAA	28	gb|KJ501457.1|	64.2857	39.2857	TGCCACTAGACTCAATCCAATTGTTAGA ------|-|-|-|-|-||-|---|--||--------------------------- GCTGTAGGGCTATTATTTCGCAGACTAA	0	4074	39.2857	TGCCACTAGACTCAATCCAATTGTTAGA	28
76	4027	42.8571	GCTGTAGGGCTATTATTTCGCAGACTAA	28	gb|KJ501457.1|	64.2857	42.8571	ATGCCACTAGACTCAATCCAATTGTTAG --|---|-|-|-|-|-||-|---|--||--------------------------- GCTGTAGGGCTATTATTTCGCAGACTAA	0	4075	39.2857	ATGCCACTAGACTCAATCCAATTGTTAG	28
77	4027	42.8571	GCTGTAGGGCTATTATTTCGCAGACTAA	28	gb|KJ501457.1|	64.2857	46.4286	GATGCCACTAGACTCAATCCAATTGTTA -||---|-|-|-|-|-||-|---|--||--------------------------- GCTGTAGGGCTATTATTTCGCAGACTAA	0	4076	39.2857	GATGCCACTAGACTCAATCCAATTGTTA	28
78	4027	42.8571	GCTGTAGGGCTATTATTTCGCAGACTAA	28	gb|KJ501457.1|	64.2857	46.4286	AGATGCCACTAGACTCAATCCAATTGTT -||---|-|-|-|-|-||-|---|--||--------------------------- GCTGTAGGGCTATTATTTCGCAGACTAA	0	4077	39.2857	AGATGCCACTAGACTCAATCCAATTGTT	28
79	4027	42.8571	GCTGTAGGGCTATTATTTCGCAGACTAA	28	gb|KJ501457.1|	60.7143	42.8571	GCTGTAGGGCTATTATTTCGCAGACTAA --||---|-|-|-|-|-||-|---|--|--------------------------- CAGATGCCACTAGACTCAATCCAATTGT	0	4078	42.8571	CAGATGCCACTAGACTCAATCCAATTGT	28
80	4027	42.8571	GCTGTAGGGCTATTATTTCGCAGACTAA	28	gb|KJ501457.1|	60.7143	39.2857	GCTGTAGGGCTATTATTTCGCAGACTAA ---||---|-|-|-|-|-||-|---|----------------------------- ACAGATGCCACTAGACTCAATCCAATTG	0	4079	42.8571	ACAGATGCCACTAGACTCAATCCAATTG	28
81	4027	42.8571	GCTGTAGGGCTATTATTTCGCAGACTAA	28	gb|KJ501457.1|	64.2857	39.2857	GCTGTAGGGCTATTATTTCGCAGACTAA ----||---|-|-|-|-|-||-|---|---------------------------- CACAGATGCCACTAGACTCAATCCAATT	0	4080	42.8571	CACAGATGCCACTAGACTCAATCCAATT	28
84	4027	42.8571	GCTGTAGGGCTATTATTTCGCAGACTAA	28		0	35.7143	GCTGTAGGGCTATTATTTCGCAGACTAA -------||---|-|-|-|-|-||-|----------------------------- CTCCACAGATGCCACTAGACTCAATCCA	0	4083	50	CTCCACAGATGCCACTAGACTCAATCCA	28
85	4027	42.8571	GCTGTAGGGCTATTATTTCGCAGACTAA	28		0	35.7143	ACTCCACAGATGCCACTAGACTCAATCC --||--|-|-------|---|-||-|-|--------------------------- GCTGTAGGGCTATTATTTCGCAGACTAA	0	4084	50	ACTCCACAGATGCCACTAGACTCAATCC	28
86	4027	42.8571	GCTGTAGGGCTATTATTTCGCAGACTAA	28		0	35.7143	AACTCCACAGATGCCACTAGACTCAATC --||--|-|-------|---|-||-|-|--------------------------- GCTGTAGGGCTATTATTTCGCAGACTAA	0	4085	46.4286	AACTCCACAGATGCCACTAGACTCAATC	28
87	4027	42.8571	GCTGTAGGGCTATTATTTCGCAGACTAA	28		0	35.7143	TAACTCCACAGATGCCACTAGACTCAAT --||--|-|-------|---|-||-|-|--------------------------- GCTGTAGGGCTATTATTTCGCAGACTAA	0	4086	42.8571	TAACTCCACAGATGCCACTAGACTCAAT	28
88	4027	42.8571	GCTGTAGGGCTATTATTTCGCAGACTAA	28		0	35.7143	GCTGTAGGGCTATTATTTCGCAGACTAA -----|-|||-|--||---|------||--------------------------- AACTCAGATCACCGTAGACACCTCAATG	0	4087	46.4286	GTAACTCCACAGATGCCACTAGACTCAA	28
89	4027	42.8571	GCTGTAGGGCTATTATTTCGCAGACTAA	28		0	35.7143	GCTGTAGGGCTATTATTTCGCAGACTAA ----|-|||-|--||---|------||---------------------------- ACTCAGATCACCGTAGACACCTCAATGG	0	4088	50	GGTAACTCCACAGATGCCACTAGACTCA	28
90	4027	42.8571	GCTGTAGGGCTATTATTTCGCAGACTAA	28		0	39.2857	GCTGTAGGGCTATTATTTCGCAGACTAA ---|-|||-|--||---|------||-|--------------------------- CTCAGATCACCGTAGACACCTCAATGGT	0	4089	50	TGGTAACTCCACAGATGCCACTAGACTC	28
91	4027	42.8571	GCTGTAGGGCTATTATTTCGCAGACTAA	28		0	42.8571	GCTGTAGGGCTATTATTTCGCAGACTAA --|-|||-|--||---|------||-||--------------------------- TCAGATCACCGTAGACACCTCAATGGTT	0	4090	46.4286	TTGGTAACTCCACAGATGCCACTAGACT	28
92	4027	42.8571	GCTGTAGGGCTATTATTTCGCAGACTAA	28		0	42.8571	CAGATCACCGTAGACACCTCAATGGTTT --|-|||-|--||---|------||-||--------------------------- GCTGTAGGGCTATTATTTCGCAGACTAA	0	4091	46.4286	TTTGGTAACTCCACAGATGCCACTAGAC	28
93	4027	42.8571	GCTGTAGGGCTATTATTTCGCAGACTAA	28		0	42.8571	AGATCACCGTAGACACCTCAATGGTTTA --|-|||-|--||---|------||-||--------------------------- GCTGTAGGGCTATTATTTCGCAGACTAA	0	4092	42.8571	ATTTGGTAACTCCACAGATGCCACTAGA	28
94	4027	42.8571	GCTGTAGGGCTATTATTTCGCAGACTAA	28		0	39.2857	GATCACCGTAGACACCTCAATGGTTTAA ----|||-|--||---|------||-||--------------------------- GCTGTAGGGCTATTATTTCGCAGACTAA	0	4093	42.8571	AATTTGGTAACTCCACAGATGCCACTAG	28
95	4027	42.8571	GCTGTAGGGCTATTATTTCGCAGACTAA	28		0	39.2857	ATCACCGTAGACACCTCAATGGTTTAAG ----|||-|--||---|------||-||--------------------------- GCTGTAGGGCTATTATTTCGCAGACTAA	0	4094	42.8571	GAATTTGGTAACTCCACAGATGCCACTA	28
96	4027	42.8571	GCTGTAGGGCTATTATTTCGCAGACTAA	28		0	39.2857	GCTGTAGGGCTATTATTTCGCAGACTAA --------||||-|-|-||--|--|--|--------------------------- TCACCGTAGACACCTCAATGGTTTAAGG	0	4095	46.4286	GGAATTTGGTAACTCCACAGATGCCACT	28
97	4027	42.8571	GCTGTAGGGCTATTATTTCGCAGACTAA	28		0	39.2857	GCTGTAGGGCTATTATTTCGCAGACTAA -------||||-|-|-||--|--|--|---------------------------- CACCGTAGACACCTCAATGGTTTAAGGA	0	4096	46.4286	AGGAATTTGGTAACTCCACAGATGCCAC	28
98	4027	42.8571	GCTGTAGGGCTATTATTTCGCAGACTAA	28		0	39.2857	GCTGTAGGGCTATTATTTCGCAGACTAA ------||||-|-|-||--|--|--|----------------------------- ACCGTAGACACCTCAATGGTTTAAGGAA	0	4097	42.8571	AAGGAATTTGGTAACTCCACAGATGCCA	28
99	4027	42.8571	GCTGTAGGGCTATTATTTCGCAGACTAA	28		0	39.2857	GCTGTAGGGCTATTATTTCGCAGACTAA -----||||-|-|-||--|--|--|------------------------------ CCGTAGACACCTCAATGGTTTAAGGAAC	0	4098	46.4286	CAAGGAATTTGGTAACTCCACAGATGCC	28
100	4027	42.8571	GCTGTAGGGCTATTATTTCGCAGACTAA	28		0	39.2857	GCTGTAGGGCTATTATTTCGCAGACTAA ----||||-|-|-||--|--|--|------------------------------- CGTAGACACCTCAATGGTTTAAGGAACC	0	4099	46.4286	CCAAGGAATTTGGTAACTCCACAGATGC	28
101	4027	42.8571	GCTGTAGGGCTATTATTTCGCAGACTAA	28		0	39.2857	GCTGTAGGGCTATTATTTCGCAGACTAA ---||||-|-|-||--|--|--|-------------------------------- GTAGACACCTCAATGGTTTAAGGAACCT	0	4100	42.8571	TCCAAGGAATTTGGTAACTCCACAGATG	28
106	4027	42.8571	GCTGTAGGGCTATTATTTCGCAGACTAA	28	gb|KX547319.1|	64.2857	39.2857	GCTGTAGGGCTATTATTTCGCAGACTAA --|--||------|||--||-|--||----------------------------- CACCTCAATGGTTTAAGGAACCTCCTCG	0	4105	50	GCTCCTCCAAGGAATTTGGTAACTCCAC	28
107	4027	42.8571	GCTGTAGGGCTATTATTTCGCAGACTAA	28	gb|KX547319.1|	64.2857	39.2857	GCTGTAGGGCTATTATTTCGCAGACTAA -|--||------|||--||-|--||------------------------------ ACCTCAATGGTTTAAGGAACCTCCTCGA	0	4106	46.4286	AGCTCCTCCAAGGAATTTGGTAACTCCA	28
108	4027	42.8571	GCTGTAGGGCTATTATTTCGCAGACTAA	28	gb|KX547319.1|	64.2857	39.2857	GCTGTAGGGCTATTATTTCGCAGACTAA |--||------|||--||-|--||------------------------------- CCTCAATGGTTTAAGGAACCTCCTCGAC	0	4107	50	CAGCTCCTCCAAGGAATTTGGTAACTCC	28
109	4027	42.8571	GCTGTAGGGCTATTATTTCGCAGACTAA	28	gb|KX547319.1|	60.7143	35.7143	CCAGCTCCTCCAAGGAATTTGGTAACTC |-|--|||----|--||---|-----|---------------------------- GCTGTAGGGCTATTATTTCGCAGACTAA	0	4108	50	CCAGCTCCTCCAAGGAATTTGGTAACTC	28
110	4027	42.8571	GCTGTAGGGCTATTATTTCGCAGACTAA	28	gb|KX547319.1|	64.2857	35.7143	CCCAGCTCCTCCAAGGAATTTGGTAACT |------||---||--||-----|-|-|--------------------------- GCTGTAGGGCTATTATTTCGCAGACTAA	0	4109	50	CCCAGCTCCTCCAAGGAATTTGGTAACT	28
111	4027	42.8571	GCTGTAGGGCTATTATTTCGCAGACTAA	28	gb|KX547319.1|	64.2857	35.7143	CAATGGTTTAAGGAACCTCCTCGACCCC ---||------|||--||-|--||------------------------------- GCTGTAGGGCTATTATTTCGCAGACTAA	0	4110	53.5714	CCCCAGCTCCTCCAAGGAATTTGGTAAC	28
136	4027	42.8571	GCTGTAGGGCTATTATTTCGCAGACTAA	28		0	46.4286	GCTGTAGGGCTATTATTTCGCAGACTAA |--|--||-||---|-|--|||---|-|--------------------------- CCCCTACCTGAACGTTACCCGTAATACT	0	4135	50	TCATAATGCCCATTGCAAGTCCATCCCC	28
137	4027	42.8571	GCTGTAGGGCTATTATTTCGCAGACTAA	28		0	42.8571	CCCTACCTGAACGTTACCCGTAATACTA ---|--||-||---|-|--|||---|-|--------------------------- GCTGTAGGGCTATTATTTCGCAGACTAA	0	4136	46.4286	ATCATAATGCCCATTGCAAGTCCATCCC	28
138	4027	42.8571	GCTGTAGGGCTATTATTTCGCAGACTAA	28	gb|KR348929.1|	53.5714	42.8571	CCTACCTGAACGTTACCCGTAATACTAA ---|--||-||---|-|--|||---|-|--------------------------- GCTGTAGGGCTATTATTTCGCAGACTAA	0	4137	42.8571	AATCATAATGCCCATTGCAAGTCCATCC	28
139	4027	42.8571	GCTGTAGGGCTATTATTTCGCAGACTAA	28	gb|KR348929.1|	53.5714	42.8571	CTACCTGAACGTTACCCGTAATACTAAA ---|--||-||---|-|--|||---|-|--------------------------- GCTGTAGGGCTATTATTTCGCAGACTAA	0	4138	39.2857	AAATCATAATGCCCATTGCAAGTCCATC	28
140	4027	42.8571	GCTGTAGGGCTATTATTTCGCAGACTAA	28	gb|KR348929.1|	53.5714	39.2857	TACCTGAACGTTACCCGTAATACTAAAA ------||-||---|-|--|||---|-|--------------------------- GCTGTAGGGCTATTATTTCGCAGACTAA	0	4139	35.7143	AAAATCATAATGCCCATTGCAAGTCCAT	28
141	4027	42.8571	GCTGTAGGGCTATTATTTCGCAGACTAA	28	gb|KR348929.1|	57.1429	39.2857	ACCTGAACGTTACCCGTAATACTAAAAT ------||-||---|-|--|||---|-|--------------------------- GCTGTAGGGCTATTATTTCGCAGACTAA	0	4140	35.7143	TAAAATCATAATGCCCATTGCAAGTCCA	28
142	4027	42.8571	GCTGTAGGGCTATTATTTCGCAGACTAA	28	gb|KR348929.1|	57.1429	39.2857	CCTGAACGTTACCCGTAATACTAAAATT ------||-||---|-|--|||---|-|--------------------------- GCTGTAGGGCTATTATTTCGCAGACTAA	0	4141	35.7143	TTAAAATCATAATGCCCATTGCAAGTCC	28
143	4027	42.8571	GCTGTAGGGCTATTATTTCGCAGACTAA	28	gb|KR348929.1|	57.1429	35.7143	TTTAAAATCATAATGCCCATTGCAAGTC -----|----||-||||-||---|------------------------------- GCTGTAGGGCTATTATTTCGCAGACTAA	0	4142	32.1429	TTTAAAATCATAATGCCCATTGCAAGTC	28
171	4027	42.8571	GCTGTAGGGCTATTATTTCGCAGACTAA	28		0	35.7143	GCTGTAGGGCTATTATTTCGCAGACTAA --||--|------||---||----|-||--------------------------- CTGATGTGATTGAAAGTCAGTCAATAAT	0	4170	32.1429	CTGATGTGATTGAAAGTCAGTCAATAAT	28
172	4027	42.8571	GCTGTAGGGCTATTATTTCGCAGACTAA	28		0	35.7143	GCTGTAGGGCTATTATTTCGCAGACTAA ------------||-|--|-|--|||||--------------------------- GCTGATGTGATTGAAAGTCAGTCAATAA	0	4171	35.7143	GCTGATGTGATTGAAAGTCAGTCAATAA	28
173	4027	42.8571	GCTGTAGGGCTATTATTTCGCAGACTAA	28		0	35.7143	ATAACTGACTGAAAGTTAGTGTAGTCGA --|-|-|----|-|-|----||-|--|---------------------------- GCTGTAGGGCTATTATTTCGCAGACTAA	0	4172	35.7143	AGCTGATGTGATTGAAAGTCAGTCAATA	28
174	4027	42.8571	GCTGTAGGGCTATTATTTCGCAGACTAA	28		0	32.1429	CAGCTGATGTGATTGAAAGTCAGTCAAT |--|-----------||||----|-|-|--------------------------- GCTGTAGGGCTATTATTTCGCAGACTAA	0	4173	39.2857	CAGCTGATGTGATTGAAAGTCAGTCAAT	28
175	4027	42.8571	GCTGTAGGGCTATTATTTCGCAGACTAA	28		0	32.1429	ACAGCTGATGTGATTGAAAGTCAGTCAA -------|-|||---|--|----|-|-|--------------------------- GCTGTAGGGCTATTATTTCGCAGACTAA	0	4174	39.2857	ACAGCTGATGTGATTGAAAGTCAGTCAA	28
176	4027	42.8571	GCTGTAGGGCTATTATTTCGCAGACTAA	28		0	32.1429	CACAGCTGATGTGATTGAAAGTCAGTCA |----------|-||--|--|||-|------------------------------ GCTGTAGGGCTATTATTTCGCAGACTAA	0	4175	42.8571	CACAGCTGATGTGATTGAAAGTCAGTCA	28
177	4027	42.8571	GCTGTAGGGCTATTATTTCGCAGACTAA	28		0	32.1429	CCACAGCTGATGTGATTGAAAGTCAGTC -------|-|||---|--|----|-|-|--------------------------- GCTGTAGGGCTATTATTTCGCAGACTAA	0	4176	46.4286	CCACAGCTGATGTGATTGAAAGTCAGTC	28
178	4027	42.8571	GCTGTAGGGCTATTATTTCGCAGACTAA	28		0	35.7143	CCCACAGCTGATGTGATTGAAAGTCAGT |------|-|||---|--|----|-|-|--------------------------- GCTGTAGGGCTATTATTTCGCAGACTAA	0	4177	46.4286	CCCACAGCTGATGTGATTGAAAGTCAGT	28
179	4027	42.8571	GCTGTAGGGCTATTATTTCGCAGACTAA	28		0	35.7143	GCCCACAGCTGATGTGATTGAAAGTCAG ------|||-----|-|-|-|--|||----------------------------- GCTGTAGGGCTATTATTTCGCAGACTAA	0	4178	50	GCCCACAGCTGATGTGATTGAAAGTCAG	28
190	4027	42.8571	GCTGTAGGGCTATTATTTCGCAGACTAA	28	gb|FJ159130.1|	60.7143	35.7143	ACAGCAAGGTAGCCCACAGCTGATGTGA --|||-|--|-||----|--|------|--------------------------- GCTGTAGGGCTATTATTTCGCAGACTAA	0	4189	53.5714	ACAGCAAGGTAGCCCACAGCTGATGTGA	28
191	4027	42.8571	GCTGTAGGGCTATTATTTCGCAGACTAA	28		0	39.2857	GACAGCAAGGTAGCCCACAGCTGATGTG -||||-|--|-||----|--|------|--------------------------- GCTGTAGGGCTATTATTTCGCAGACTAA	0	4190	57.1429	GACAGCAAGGTAGCCCACAGCTGATGTG	28
192	4027	42.8571	GCTGTAGGGCTATTATTTCGCAGACTAA	28		0	39.2857	GGACAGCAAGGTAGCCCACAGCTGATGT -||||-|--|-||----|--|------|--------------------------- GCTGTAGGGCTATTATTTCGCAGACTAA	0	4191	57.1429	GGACAGCAAGGTAGCCCACAGCTGATGT	28
193	4027	42.8571	GCTGTAGGGCTATTATTTCGCAGACTAA	28		0	35.7143	GCTGTAGGGCTATTATTTCGCAGACTAA --||||-|--|-||----|--|--------------------------------- AGGACAGCAAGGTAGCCCACAGCTGATG	0	4192	57.1429	AGGACAGCAAGGTAGCCCACAGCTGATG	28
195	4027	42.8571	GCTGTAGGGCTATTATTTCGCAGACTAA	28		0	35.7143	GCTGTAGGGCTATTATTTCGCAGACTAA ----||||-|--|-||----|--|------------------------------- CAAGGACAGCAAGGTAGCCCACAGCTGA	0	4194	57.1429	CAAGGACAGCAAGGTAGCCCACAGCTGA	28
196	4027	42.8571	GCTGTAGGGCTATTATTTCGCAGACTAA	28		0	35.7143	GCTGTAGGGCTATTATTTCGCAGACTAA -----||||-|--|-||----|--|------------------------------ TCAAGGACAGCAAGGTAGCCCACAGCTG	0	4195	57.1429	TCAAGGACAGCAAGGTAGCCCACAGCTG	28
197	4027	42.8571	GCTGTAGGGCTATTATTTCGCAGACTAA	28		0	35.7143	GCTGTAGGGCTATTATTTCGCAGACTAA ------||||-|--|-||----|--|----------------------------- GTCAAGGACAGCAAGGTAGCCCACAGCT	0	4196	57.1429	GTCAAGGACAGCAAGGTAGCCCACAGCT	28
198	4027	42.8571	GCTGTAGGGCTATTATTTCGCAGACTAA	28		0	39.2857	GCTGTAGGGCTATTATTTCGCAGACTAA |||||-||-----|---|--|------|--------------------------- CGACACCCGATGGAACGACAGGAACTGT	0	4197	57.1429	TGTCAAGGACAGCAAGGTAGCCCACAGC	28
199	4027	42.8571	GCTGTAGGGCTATTATTTCGCAGACTAA	28		0	35.7143	GCTGTAGGGCTATTATTTCGCAGACTAA --------||||-|--|-||----|--|--------------------------- ATGTCAAGGACAGCAAGGTAGCCCACAG	0	4198	53.5714	ATGTCAAGGACAGCAAGGTAGCCCACAG	28
200	4027	42.8571	GCTGTAGGGCTATTATTTCGCAGACTAA	28		0	35.7143	GCTGTAGGGCTATTATTTCGCAGACTAA --||-----|--|--|-||---|||------------------------------ ACACCCGATGGAACGACAGGAACTGTAA	0	4199	50	AATGTCAAGGACAGCAAGGTAGCCCACA	28
201	4027	42.8571	GCTGTAGGGCTATTATTTCGCAGACTAA	28		0	35.7143	CACCCGATGGAACGACAGGAACTGTAAA --||-----|--|--|-||---|||------------------------------ GCTGTAGGGCTATTATTTCGCAGACTAA	0	4200	50	AAATGTCAAGGACAGCAAGGTAGCCCAC	28
202	4027	42.8571	GCTGTAGGGCTATTATTTCGCAGACTAA	28		0	35.7143	ACCCGATGGAACGACAGGAACTGTAAAT --||-----|--|--|-||---|||------------------------------ GCTGTAGGGCTATTATTTCGCAGACTAA	0	4201	46.4286	TAAATGTCAAGGACAGCAAGGTAGCCCA	28
203	4027	42.8571	GCTGTAGGGCTATTATTTCGCAGACTAA	28		0	35.7143	GCTGTAGGGCTATTATTTCGCAGACTAA --|||-----|||-|--||--------|--------------------------- CCCGATGGAACGACAGGAACTGTAAATA	0	4202	46.4286	ATAAATGTCAAGGACAGCAAGGTAGCCC	28
204	4027	42.8571	GCTGTAGGGCTATTATTTCGCAGACTAA	28		0	35.7143	GCTGTAGGGCTATTATTTCGCAGACTAA -|||-----|||-|--||--------|---------------------------- CCGATGGAACGACAGGAACTGTAAATAG	0	4203	46.4286	GATAAATGTCAAGGACAGCAAGGTAGCC	28
205	4027	42.8571	GCTGTAGGGCTATTATTTCGCAGACTAA	28		0	39.2857	GCTGTAGGGCTATTATTTCGCAGACTAA |||-----|||-|--||--------|-|--------------------------- CGATGGAACGACAGGAACTGTAAATAGT	0	4204	42.8571	TGATAAATGTCAAGGACAGCAAGGTAGC	28
206	4027	42.8571	GCTGTAGGGCTATTATTTCGCAGACTAA	28		0	35.7143	GATGGAACGACAGGAACTGTAAATAGTT -||-----|||-|--||--------|-|--------------------------- GCTGTAGGGCTATTATTTCGCAGACTAA	0	4205	39.2857	TTGATAAATGTCAAGGACAGCAAGGTAG	28
207	4027	42.8571	GCTGTAGGGCTATTATTTCGCAGACTAA	28		0	35.7143	GCTGTAGGGCTATTATTTCGCAGACTAA ------|||||--------|-|-||--|--------------------------- ATGGAACGACAGGAACTGTAAATAGTTT	0	4206	35.7143	TTTGATAAATGTCAAGGACAGCAAGGTA	28
208	4027	42.8571	GCTGTAGGGCTATTATTTCGCAGACTAA	28		0	35.7143	GCTGTAGGGCTATTATTTCGCAGACTAA -----|||||--------|-|-||--|---------------------------- TGGAACGACAGGAACTGTAAATAGTTTT	0	4207	35.7143	TTTTGATAAATGTCAAGGACAGCAAGGT	28
209	4027	42.8571	GCTGTAGGGCTATTATTTCGCAGACTAA	28		0	35.7143	GCTGTAGGGCTATTATTTCGCAGACTAA ----|||||--------|-|-||--|----------------------------- GGAACGACAGGAACTGTAAATAGTTTTG	0	4208	39.2857	GTTTTGATAAATGTCAAGGACAGCAAGG	28
219	4027	42.8571	GCTGTAGGGCTATTATTTCGCAGACTAA	28	gb|FJ882602.1|	64.2857	35.7143	GGAAAACGTTGTTTTGATAAATGTCAAG -||-|-|----|--|-|----|-|-|----------------------------- GCTGTAGGGCTATTATTTCGCAGACTAA	0	4218	32.1429	GGAAAACGTTGTTTTGATAAATGTCAAG	28
222	4027	42.8571	GCTGTAGGGCTATTATTTCGCAGACTAA	28	gb|FJ882602.1|	60.7143	32.1429	CAAGGAAAACGTTGTTTTGATAAATGTC ------|--|--||-------|-||||---------------------------- GCTGTAGGGCTATTATTTCGCAGACTAA	0	4221	32.1429	CAAGGAAAACGTTGTTTTGATAAATGTC	28
226	4027	42.8571	GCTGTAGGGCTATTATTTCGCAGACTAA	28	gb|FJ410202.1|	64.2857	35.7143	AGTGCAAGGAAAACGTTGTTTTGATAAA --|---|--|--||-------|-||||---------------------------- GCTGTAGGGCTATTATTTCGCAGACTAA	0	4225	32.1429	AGTGCAAGGAAAACGTTGTTTTGATAAA	28
227	4027	42.8571	GCTGTAGGGCTATTATTTCGCAGACTAA	28	gb|FJ410202.1|	60.7143	39.2857	TAGTGCAAGGAAAACGTTGTTTTGATAA -----|---|--|--|||-|||----||--------------------------- GCTGTAGGGCTATTATTTCGCAGACTAA	0	4226	32.1429	TAGTGCAAGGAAAACGTTGTTTTGATAA	28
236	4027	42.8571	GCTGTAGGGCTATTATTTCGCAGACTAA	28	gb|FJ410202.1|	60.7143	39.2857	GCTGTAGGGCTATTATTTCGCAGACTAA -------|||---|--|--|||-|||----------------------------- TTCCATGCATAGTGCAAGGAAAACGTTG	0	4235	42.8571	TTCCATGCATAGTGCAAGGAAAACGTTG	28
237	4027	42.8571	GCTGTAGGGCTATTATTTCGCAGACTAA	28	gb|EU482729.1|	64.2857	39.2857	GCTGTAGGGCTATTATTTCGCAGACTAA --------|||---|--|--|||-|||---------------------------- CTTCCATGCATAGTGCAAGGAAAACGTT	0	4236	42.8571	CTTCCATGCATAGTGCAAGGAAAACGTT	28
238	4027	42.8571	GCTGTAGGGCTATTATTTCGCAGACTAA	28	gb|KX268355.1|	64.2857	39.2857	GCTGTAGGGCTATTATTTCGCAGACTAA ---------|||---|--|--|||-|||--------------------------- TCTTCCATGCATAGTGCAAGGAAAACGT	0	4237	42.8571	TCTTCCATGCATAGTGCAAGGAAAACGT	28
251	4027	42.8571	GCTGTAGGGCTATTATTTCGCAGACTAA	28	gb|HQ332175.1|	64.2857	32.1429	ACCATAGCCATTGTCTTCCATGCATAGT ---|||--|-||--|----|-|--------------------------------- GCTGTAGGGCTATTATTTCGCAGACTAA	0	4250	42.8571	ACCATAGCCATTGTCTTCCATGCATAGT	28
254	4027	42.8571	GCTGTAGGGCTATTATTTCGCAGACTAA	28	gb|HQ332175.1|	64.2857	35.7143	TACGTACCTTCTGTTACCGATACCATGA --||-|-||-----|-|----|---||---------------------------- GCTGTAGGGCTATTATTTCGCAGACTAA	0	4253	42.8571	AGTACCATAGCCATTGTCTTCCATGCAT	28
264	4027	42.8571	GCTGTAGGGCTATTATTTCGCAGACTAA	28	gb|JF730055.1|	64.2857	39.2857	GCTGTAGGGCTATTATTTCGCAGACTAA ---|--|--|--||--|-|||---||----------------------------- TACAATTGACAGTACCATAGCCATTGTC	0	4263	39.2857	TACAATTGACAGTACCATAGCCATTGTC	28
265	4027	42.8571	GCTGTAGGGCTATTATTTCGCAGACTAA	28	MK517773.1	60.7143	39.2857	GCTGTAGGGCTATTATTTCGCAGACTAA ----|--|--|--||--|-|||---||---------------------------- ATACAATTGACAGTACCATAGCCATTGT	0	4264	35.7143	ATACAATTGACAGTACCATAGCCATTGT	28
266	4027	42.8571	GCTGTAGGGCTATTATTTCGCAGACTAA	28	MK517773.1	60.7143	39.2857	GCTGTAGGGCTATTATTTCGCAGACTAA -----|--|--|--||--|-|||---||--------------------------- GATACAATTGACAGTACCATAGCCATTG	0	4265	39.2857	GATACAATTGACAGTACCATAGCCATTG	28
267	4027	42.8571	GCTGTAGGGCTATTATTTCGCAGACTAA	28	MK517773.1	64.2857	39.2857	GCTGTAGGGCTATTATTTCGCAGACTAA ----|||-|-|--||-|-|-||--------------------------------- TTACCGATACCATGACAGTTAACATAGA	0	4266	35.7143	AGATACAATTGACAGTACCATAGCCATT	28
268	4027	42.8571	GCTGTAGGGCTATTATTTCGCAGACTAA	28	MK517773.1	60.7143	42.8571	GCTGTAGGGCTATTATTTCGCAGACTAA ---|||-|-|--||-|-|-||------|--------------------------- TACCGATACCATGACAGTTAACATAGAG	0	4267	39.2857	GAGATACAATTGACAGTACCATAGCCAT	28
269	4027	42.8571	GCTGTAGGGCTATTATTTCGCAGACTAA	28	MK517773.1	60.7143	46.4286	GCTGTAGGGCTATTATTTCGCAGACTAA --|||-|-|--||-|-|-||------||--------------------------- ACCGATACCATGACAGTTAACATAGAGA	0	4268	39.2857	AGAGATACAATTGACAGTACCATAGCCA	28
270	4027	42.8571	GCTGTAGGGCTATTATTTCGCAGACTAA	28	MK517773.1	60.7143	46.4286	GCTGTAGGGCTATTATTTCGCAGACTAA -|||-|-|--||-|-|-||------||---------------------------- CCGATACCATGACAGTTAACATAGAGAG	0	4269	42.8571	GAGAGATACAATTGACAGTACCATAGCC	28
271	4027	42.8571	GCTGTAGGGCTATTATTTCGCAGACTAA	28	MK517773.1	57.1429	46.4286	GCTGTAGGGCTATTATTTCGCAGACTAA |||-|-|--||-|-|-||------||----------------------------- CGATACCATGACAGTTAACATAGAGAGA	0	4270	39.2857	AGAGAGATACAATTGACAGTACCATAGC	28
272	4027	42.8571	GCTGTAGGGCTATTATTTCGCAGACTAA	28	MK517773.1	57.1429	42.8571	GATACCATGACAGTTAACATAGAGAGAA -||-|-|--||-|-|-||------||----------------------------- GCTGTAGGGCTATTATTTCGCAGACTAA	0	4271	35.7143	AAGAGAGATACAATTGACAGTACCATAG	28
273	4027	42.8571	GCTGTAGGGCTATTATTTCGCAGACTAA	28		0	39.2857	GAAGAGAGATACAATTGACAGTACCATA --|-|-----|-|||--|--||---||---------------------------- GCTGTAGGGCTATTATTTCGCAGACTAA	0	4272	35.7143	GAAGAGAGATACAATTGACAGTACCATA	28
274	4027	42.8571	GCTGTAGGGCTATTATTTCGCAGACTAA	28		0	39.2857	GCTGTAGGGCTATTATTTCGCAGACTAA ---|-|-----|-|||--|--||---||--------------------------- GGAAGAGAGATACAATTGACAGTACCAT	0	4273	39.2857	GGAAGAGAGATACAATTGACAGTACCAT	28
275	4027	42.8571	GCTGTAGGGCTATTATTTCGCAGACTAA	28		0	35.7143	GCTGTAGGGCTATTATTTCGCAGACTAA ----|-|-----|-|||--|--||---|--------------------------- GGGAAGAGAGATACAATTGACAGTACCA	0	4274	42.8571	GGGAAGAGAGATACAATTGACAGTACCA	28
276	4027	42.8571	GCTGTAGGGCTATTATTTCGCAGACTAA	28		0	35.7143	GCTGTAGGGCTATTATTTCGCAGACTAA -|---|-----|--|||-||-|---|----------------------------- CCATGACAGTTAACATAGAGAGAAGGGA	0	4275	42.8571	AGGGAAGAGAGATACAATTGACAGTACC	28
277	4027	42.8571	GCTGTAGGGCTATTATTTCGCAGACTAA	28		0	35.7143	GCTGTAGGGCTATTATTTCGCAGACTAA |---|-----|--|||-||-|---|------------------------------ CATGACAGTTAACATAGAGAGAAGGGAA	0	4276	39.2857	AAGGGAAGAGAGATACAATTGACAGTAC	28
278	4027	42.8571	GCTGTAGGGCTATTATTTCGCAGACTAA	28		0	32.1429	GCTGTAGGGCTATTATTTCGCAGACTAA ----|--|----||||--|--|----|---------------------------- AAAGGGAAGAGAGATACAATTGACAGTA	0	4277	35.7143	AAAGGGAAGAGAGATACAATTGACAGTA	28
279	4027	42.8571	GCTGTAGGGCTATTATTTCGCAGACTAA	28		0	35.7143	GCTGTAGGGCTATTATTTCGCAGACTAA -||||--------|-|-||------|-|--------------------------- TGACAGTTAACATAGAGAGAAGGGAAAT	0	4278	35.7143	TAAAGGGAAGAGAGATACAATTGACAGT	28
340	4027	42.8571	GCTGTAGGGCTATTATTTCGCAGACTAA	28		0	46.4286	GCTGTAGGGCTATTATTTCGCAGACTAA ---||-|||||-|||--|--|------|--------------------------- CAAGAGATCCCAATAGCACCGGAAGCCA	0	4339	53.5714	CAAGAGATCCCAATAGCACCGGAAGCCA	28
341	4027	42.8571	GCTGTAGGGCTATTATTTCGCAGACTAA	28		0	42.8571	GCTGTAGGGCTATTATTTCGCAGACTAA ----||-|||||-|||--|--|--------------------------------- CCAAGAGATCCCAATAGCACCGGAAGCC	0	4340	57.1429	CCAAGAGATCCCAATAGCACCGGAAGCC	28
342	4027	42.8571	GCTGTAGGGCTATTATTTCGCAGACTAA	28		0	42.8571	GCTGTAGGGCTATTATTTCGCAGACTAA -----||-|||||-|||--|--|-------------------------------- TCCAAGAGATCCCAATAGCACCGGAAGC	0	4341	53.5714	TCCAAGAGATCCCAATAGCACCGGAAGC	28
343	4027	42.8571	GCTGTAGGGCTATTATTTCGCAGACTAA	28		0	42.8571	GCTGTAGGGCTATTATTTCGCAGACTAA ------||-|||||-|||--|--|------------------------------- ATCCAAGAGATCCCAATAGCACCGGAAG	0	4342	50	ATCCAAGAGATCCCAATAGCACCGGAAG	28
344	4027	42.8571	GCTGTAGGGCTATTATTTCGCAGACTAA	28		0	42.8571	GCTGTAGGGCTATTATTTCGCAGACTAA -------||-|||||-|||--|--|------------------------------ CATCCAAGAGATCCCAATAGCACCGGAA	0	4343	50	CATCCAAGAGATCCCAATAGCACCGGAA	28
345	4027	42.8571	GCTGTAGGGCTATTATTTCGCAGACTAA	28		0	42.8571	GCTGTAGGGCTATTATTTCGCAGACTAA --------||-|||||-|||--|--|----------------------------- GCATCCAAGAGATCCCAATAGCACCGGA	0	4344	53.5714	GCATCCAAGAGATCCCAATAGCACCGGA	28
346	4027	42.8571	GCTGTAGGGCTATTATTTCGCAGACTAA	28		0	42.8571	GCTGTAGGGCTATTATTTCGCAGACTAA ---------||-|||||-|||--|--|---------------------------- TGCATCCAAGAGATCCCAATAGCACCGG	0	4345	53.5714	TGCATCCAAGAGATCCCAATAGCACCGG	28
347	4027	42.8571	GCTGTAGGGCTATTATTTCGCAGACTAA	28		0	42.8571	GCTGTAGGGCTATTATTTCGCAGACTAA ----------||-|||||-|||--|--|--------------------------- TTGCATCCAAGAGATCCCAATAGCACCG	0	4346	50	TTGCATCCAAGAGATCCCAATAGCACCG	28
348	4027	42.8571	GCTGTAGGGCTATTATTTCGCAGACTAA	28	gb|EU677144.1|	60.7143	39.2857	GCTGTAGGGCTATTATTTCGCAGACTAA -----------||-|||||-|||--|----------------------------- TTTGCATCCAAGAGATCCCAATAGCACC	0	4347	46.4286	TTTGCATCCAAGAGATCCCAATAGCACC	28
349	4027	42.8571	GCTGTAGGGCTATTATTTCGCAGACTAA	28	gb|EU677144.1|	64.2857	39.2857	GCTGTAGGGCTATTATTTCGCAGACTAA ------------||-|||||-|||--|---------------------------- GTTTGCATCCAAGAGATCCCAATAGCAC	0	4348	46.4286	GTTTGCATCCAAGAGATCCCAATAGCAC	28
360	4027	42.8571	GCTGTAGGGCTATTATTTCGCAGACTAA	28		0	35.7143	TAGAGAACCTACGTTTGGTGATTGGTAC -----|---||---||-------|||||--------------------------- GCTGTAGGGCTATTATTTCGCAGACTAA	0	4359	42.8571	CATGGTTAGTGGTTTGCATCCAAGAGAT	28
361	4027	42.8571	GCTGTAGGGCTATTATTTCGCAGACTAA	28		0	35.7143	ACATGGTTAGTGGTTTGCATCCAAGAGA --||||----|-------||-||--|----------------------------- GCTGTAGGGCTATTATTTCGCAGACTAA	0	4360	42.8571	ACATGGTTAGTGGTTTGCATCCAAGAGA	28
362	4027	42.8571	GCTGTAGGGCTATTATTTCGCAGACTAA	28		0	35.7143	AACATGGTTAGTGGTTTGCATCCAAGAG --||||----|-------||-||--|----------------------------- GCTGTAGGGCTATTATTTCGCAGACTAA	0	4361	42.8571	AACATGGTTAGTGGTTTGCATCCAAGAG	28
363	4027	42.8571	GCTGTAGGGCTATTATTTCGCAGACTAA	28		0	35.7143	AAACATGGTTAGTGGTTTGCATCCAAGA --||||----|-------||-||--|----------------------------- GCTGTAGGGCTATTATTTCGCAGACTAA	0	4362	39.2857	AAACATGGTTAGTGGTTTGCATCCAAGA	28
364	4027	42.8571	GCTGTAGGGCTATTATTTCGCAGACTAA	28		0	35.7143	GCTGTAGGGCTATTATTTCGCAGACTAA ---||||----|-------||-||--|---------------------------- GAAACATGGTTAGTGGTTTGCATCCAAG	0	4363	42.8571	GAAACATGGTTAGTGGTTTGCATCCAAG	28
365	4027	42.8571	GCTGTAGGGCTATTATTTCGCAGACTAA	28		0	35.7143	AGAAACATGGTTAGTGGTTTGCATCCAA ----|-----||--|-|---||-||--|--------------------------- GCTGTAGGGCTATTATTTCGCAGACTAA	0	4364	39.2857	AGAAACATGGTTAGTGGTTTGCATCCAA	28
366	4027	42.8571	GCTGTAGGGCTATTATTTCGCAGACTAA	28		0	35.7143	AAGAAACATGGTTAGTGGTTTGCATCCA ----|-----||--|-|---||-||--|--------------------------- GCTGTAGGGCTATTATTTCGCAGACTAA	0	4365	39.2857	AAGAAACATGGTTAGTGGTTTGCATCCA	28
367	4027	42.8571	GCTGTAGGGCTATTATTTCGCAGACTAA	28		0	35.7143	TAAGAAACATGGTTAGTGGTTTGCATCC ----|-----||--|-|---||-||--|--------------------------- GCTGTAGGGCTATTATTTCGCAGACTAA	0	4366	39.2857	TAAGAAACATGGTTAGTGGTTTGCATCC	28
368	4027	42.8571	GCTGTAGGGCTATTATTTCGCAGACTAA	28		0	35.7143	ATAAGAAACATGGTTAGTGGTTTGCATC ----|-----||--|-|---||-||--|--------------------------- GCTGTAGGGCTATTATTTCGCAGACTAA	0	4367	35.7143	ATAAGAAACATGGTTAGTGGTTTGCATC	28
369	4027	42.8571	GCTGTAGGGCTATTATTTCGCAGACTAA	28		0	35.7143	TATAAGAAACATGGTTAGTGGTTTGCAT ----|-----||--|-|---||-||--|--------------------------- GCTGTAGGGCTATTATTTCGCAGACTAA	0	4368	32.1429	TATAAGAAACATGGTTAGTGGTTTGCAT	28
370	4027	42.8571	GCTGTAGGGCTATTATTTCGCAGACTAA	28		0	39.2857	CTATAAGAAACATGGTTAGTGGTTTGCA --------|-||||-|||-----|-|-|--------------------------- GCTGTAGGGCTATTATTTCGCAGACTAA	0	4369	35.7143	CTATAAGAAACATGGTTAGTGGTTTGCA	28
371	4027	42.8571	GCTGTAGGGCTATTATTTCGCAGACTAA	28		0	39.2857	GCTATAAGAAACATGGTTAGTGGTTTGC --------|-||||-|||-----|-|-|--------------------------- GCTGTAGGGCTATTATTTCGCAGACTAA	0	4370	39.2857	GCTATAAGAAACATGGTTAGTGGTTTGC	28
372	4027	42.8571	GCTGTAGGGCTATTATTTCGCAGACTAA	28		0	39.2857	TGCTATAAGAAACATGGTTAGTGGTTTG --------|-||||-|||-----|-|-|--------------------------- GCTGTAGGGCTATTATTTCGCAGACTAA	0	4371	35.7143	TGCTATAAGAAACATGGTTAGTGGTTTG	28
373	4027	42.8571	GCTGTAGGGCTATTATTTCGCAGACTAA	28		0	39.2857	CTGCTATAAGAAACATGGTTAGTGGTTT --------|-||||-|||-----|-|-|--------------------------- GCTGTAGGGCTATTATTTCGCAGACTAA	0	4372	35.7143	CTGCTATAAGAAACATGGTTAGTGGTTT	28
374	4027	42.8571	GCTGTAGGGCTATTATTTCGCAGACTAA	28		0	39.2857	TCTGCTATAAGAAACATGGTTAGTGGTT --------|-||||-|||-----|-|-|--------------------------- GCTGTAGGGCTATTATTTCGCAGACTAA	0	4373	35.7143	TCTGCTATAAGAAACATGGTTAGTGGTT	28
375	4027	42.8571	GCTGTAGGGCTATTATTTCGCAGACTAA	28		0	39.2857	TTCTGCTATAAGAAACATGGTTAGTGGT --------|-||||-|||-----|-|-|--------------------------- GCTGTAGGGCTATTATTTCGCAGACTAA	0	4374	35.7143	TTCTGCTATAAGAAACATGGTTAGTGGT	28
376	4027	42.8571	GCTGTAGGGCTATTATTTCGCAGACTAA	28		0	39.2857	TTTCTGCTATAAGAAACATGGTTAGTGG --------|-||||-|||-----|-|-|--------------------------- GCTGTAGGGCTATTATTTCGCAGACTAA	0	4375	35.7143	TTTCTGCTATAAGAAACATGGTTAGTGG	28
377	4027	42.8571	GCTGTAGGGCTATTATTTCGCAGACTAA	28		0	42.8571	GCTGTAGGGCTATTATTTCGCAGACTAA --||-------|-|--|-|-|||||--|--------------------------- GTGATTGGTACAAAGAATATCGTCTTTT	0	4376	32.1429	TTTTCTGCTATAAGAAACATGGTTAGTG	28
378	4027	42.8571	GCTGTAGGGCTATTATTTCGCAGACTAA	28		0	42.8571	GCTGTAGGGCTATTATTTCGCAGACTAA -||-------|-|--|-|-|||||--|---------------------------- TGATTGGTACAAAGAATATCGTCTTTTG	0	4377	32.1429	GTTTTCTGCTATAAGAAACATGGTTAGT	28
379	4027	42.8571	GCTGTAGGGCTATTATTTCGCAGACTAA	28		0	42.8571	GATTGGTACAAAGAATATCGTCTTTTGT -||-------|-|--|-|-|||||--|---------------------------- GCTGTAGGGCTATTATTTCGCAGACTAA	0	4378	32.1429	TGTTTTCTGCTATAAGAAACATGGTTAG	28
387	4027	42.8571	GCTGTAGGGCTATTATTTCGCAGACTAA	28	gb|HM181971.1|	60.7143	39.2857	CAAAGAATATCGTCTTTTGTTTTAGACC -------|--|-||||--|--|-|--||--------------------------- GCTGTAGGGCTATTATTTCGCAGACTAA	0	4386	32.1429	CCAGATTTTGTTTTCTGCTATAAGAAAC	28
388	4027	42.8571	GCTGTAGGGCTATTATTTCGCAGACTAA	28	gb|HM181971.1|	60.7143	35.7143	CCCAGATTTTGTTTTCTGCTATAAGAAA -------||-|-|-|------||||-|---------------------------- GCTGTAGGGCTATTATTTCGCAGACTAA	0	4387	32.1429	CCCAGATTTTGTTTTCTGCTATAAGAAA	28
389	4027	42.8571	GCTGTAGGGCTATTATTTCGCAGACTAA	28	gb|HM181971.1|	60.7143	39.2857	CCCCAGATTTTGTTTTCTGCTATAAGAA ------|||-|-|-|------||||-|---------------------------- GCTGTAGGGCTATTATTTCGCAGACTAA	0	4388	35.7143	CCCCAGATTTTGTTTTCTGCTATAAGAA	28
390	4027	42.8571	GCTGTAGGGCTATTATTTCGCAGACTAA	28	gb|JQ922554.1|	64.2857	42.8571	TCCCCAGATTTTGTTTTCTGCTATAAGA -----||||-|-|-|------||||-|---------------------------- GCTGTAGGGCTATTATTTCGCAGACTAA	0	4389	35.7143	TCCCCAGATTTTGTTTTCTGCTATAAGA	28
391	4027	42.8571	GCTGTAGGGCTATTATTTCGCAGACTAA	28	gb|HM181971.1|	64.2857	42.8571	TTCCCCAGATTTTGTTTTCTGCTATAAG -----||||-|-|-|------||||-|---------------------------- GCTGTAGGGCTATTATTTCGCAGACTAA	0	4390	35.7143	TTCCCCAGATTTTGTTTTCTGCTATAAG	28
392	4027	42.8571	GCTGTAGGGCTATTATTTCGCAGACTAA	28	gb|HM181971.1|	64.2857	46.4286	CTTCCCCAGATTTTGTTTTCTGCTATAA ---|-||||-|-|-|------||||-|---------------------------- GCTGTAGGGCTATTATTTCGCAGACTAA	0	4391	35.7143	CTTCCCCAGATTTTGTTTTCTGCTATAA	28
393	4027	42.8571	GCTGTAGGGCTATTATTTCGCAGACTAA	28	gb|HM181971.1|	64.2857	46.4286	CCTTCCCCAGATTTTGTTTTCTGCTATA ---|-||||-|-|-|------||||-|---------------------------- GCTGTAGGGCTATTATTTCGCAGACTAA	0	4392	39.2857	CCTTCCCCAGATTTTGTTTTCTGCTATA	28
397	4027	42.8571	GCTGTAGGGCTATTATTTCGCAGACTAA	28	gb|JF912183.1|	64.2857	42.8571	GCTGTAGGGCTATTATTTCGCAGACTAA -----|-||||-|-|-|------||||---------------------------- TTTTCCTTCCCCAGATTTTGTTTTCTGC	0	4396	39.2857	TTTTCCTTCCCCAGATTTTGTTTTCTGC	28
110	1374	57.1429	ACAAACCCTGCCGTCCTGCGCAAACTGT	28		0	35.7143	ACAAACCCTGCCGTCCTGCGCAAACTGT --|--||----|--|||---|--||------------------------------ TCTTGTTCTTCCACCAGTGTGGCTTCTC	0	1456	50	TCTTGTTCTTCCACCAGTGTGGCTTCTC	28
111	1374	57.1429	ACAAACCCTGCCGTCCTGCGCAAACTGT	28		0	35.7143	ACAAACCCTGCCGTCCTGCGCAAACTGT ---|--||----|--|||---|--||----------------------------- GTCTTGTTCTTCCACCAGTGTGGCTTCT	0	1457	50	GTCTTGTTCTTCCACCAGTGTGGCTTCT	28
115	1374	57.1429	ACAAACCCTGCCGTCCTGCGCAAACTGT	28		0	32.1429	ACAAACCCTGCCGTCCTGCGCAAACTGT --|--|-----------||--||-||-|--------------------------- TCGCGTCTTGTTCTTCCACCAGTGTGGC	0	1461	57.1429	TCGCGTCTTGTTCTTCCACCAGTGTGGC	28
116	1374	57.1429	ACAAACCCTGCCGTCCTGCGCAAACTGT	28		0	32.1429	ACAAACCCTGCCGTCCTGCGCAAACTGT -----||-|-|--|--|-----|-||----------------------------- TTCGCGTCTTGTTCTTCCACCAGTGTGG	0	1462	53.5714	TTCGCGTCTTGTTCTTCCACCAGTGTGG	28
117	1374	57.1429	ACAAACCCTGCCGTCCTGCGCAAACTGT	28		0	32.1429	ACAAACCCTGCCGTCCTGCGCAAACTGT ------||-|-|--|--|-----|-||---------------------------- GTTCGCGTCTTGTTCTTCCACCAGTGTG	0	1463	53.5714	GTTCGCGTCTTGTTCTTCCACCAGTGTG	28
118	1374	57.1429	ACAAACCCTGCCGTCCTGCGCAAACTGT	28		0	32.1429	ACAAACCCTGCCGTCCTGCGCAAACTGT -------||-|-|--|--|-----|-||--------------------------- AGTTCGCGTCTTGTTCTTCCACCAGTGT	0	1464	50	AGTTCGCGTCTTGTTCTTCCACCAGTGT	28
119	1374	57.1429	ACAAACCCTGCCGTCCTGCGCAAACTGT	28		0	32.1429	ACAAACCCTGCCGTCCTGCGCAAACTGT -||----------------|||-||||---------------------------- GTGACCACCTTCTTGTTCTGCGCTTGAA	0	1465	50	AAGTTCGCGTCTTGTTCTTCCACCAGTG	28
120	1374	57.1429	ACAAACCCTGCCGTCCTGCGCAAACTGT	28		0	35.7143	ACAAACCCTGCCGTCCTGCGCAAACTGT ||----------------|||-||||-|--------------------------- TGACCACCTTCTTGTTCTGCGCTTGAAA	0	1466	46.4286	AAAGTTCGCGTCTTGTTCTTCCACCAGT	28
121	1374	57.1429	ACAAACCCTGCCGTCCTGCGCAAACTGT	28		0	32.1429	GACCACCTTCTTGTTCTGCGCTTGAAAC -|----------------|||-||||-|--------------------------- ACAAACCCTGCCGTCCTGCGCAAACTGT	0	1467	50	CAAAGTTCGCGTCTTGTTCTTCCACCAG	28
122	1374	57.1429	ACAAACCCTGCCGTCCTGCGCAAACTGT	28		0	28.5714	ACAAAGTTCGCGTCTTGTTCTTCCACCA --------|---|--|-|--|||---|---------------------------- ACAAACCCTGCCGTCCTGCGCAAACTGT	0	1468	46.4286	ACAAAGTTCGCGTCTTGTTCTTCCACCA	28
136	1374	57.1429	ACAAACCCTGCCGTCCTGCGCAAACTGT	28		0	35.7143	ACGTTCGTCGACACACAAAGTTCGCGTC ----|--|-||-||------|||-|------------------------------ ACAAACCCTGCCGTCCTGCGCAAACTGT	0	1482	53.5714	ACGTTCGTCGACACACAAAGTTCGCGTC	28
137	1374	57.1429	ACAAACCCTGCCGTCCTGCGCAAACTGT	28	gb|FJ159131.1|	64.2857	39.2857	ACAAACCCTGCCGTCCTGCGCAAACTGT ---|-|||--||-----|--||-|---|--------------------------- TGCGCTTGAAACACACAGCTGCTTGCAA	0	1483	50	AACGTTCGTCGACACACAAAGTTCGCGT	28
138	1374	57.1429	ACAAACCCTGCCGTCCTGCGCAAACTGT	28	gb|FJ159131.1|	64.2857	39.2857	ACAAACCCTGCCGTCCTGCGCAAACTGT --|-|||--||-----|--||-|---|---------------------------- GCGCTTGAAACACACAGCTGCTTGCAAA	0	1484	50	AAACGTTCGTCGACACACAAAGTTCGCG	28
227	1374	57.1429	ACAAACCCTGCCGTCCTGCGCAAACTGT	28		0	39.2857	GATTCAAGTTCACACACTGTTTTGACCT -|-||-----------||---||||||---------------------------- ACAAACCCTGCCGTCCTGCGCAAACTGT	0	1573	39.2857	TCCAGTTTTGTCACACACTTGAACTTAG	28
228	1374	57.1429	ACAAACCCTGCCGTCCTGCGCAAACTGT	28		0	35.7143	ATTCAAGTTCACACACTGTTTTGACCTT ---||-----------||---||||||---------------------------- ACAAACCCTGCCGTCCTGCGCAAACTGT	0	1574	35.7143	TTCCAGTTTTGTCACACACTTGAACTTA	28
229	1374	57.1429	ACAAACCCTGCCGTCCTGCGCAAACTGT	28		0	35.7143	TTCAAGTTCACACACTGTTTTGACCTTC ---||-----------||---||||||---------------------------- ACAAACCCTGCCGTCCTGCGCAAACTGT	0	1575	39.2857	CTTCCAGTTTTGTCACACACTTGAACTT	28
230	1374	57.1429	ACAAACCCTGCCGTCCTGCGCAAACTGT	28		0	32.1429	CCTTCCAGTTTTGTCACACACTTGAACT ---||-----------||-|--||||----------------------------- ACAAACCCTGCCGTCCTGCGCAAACTGT	0	1576	42.8571	CCTTCCAGTTTTGTCACACACTTGAACT	28
231	1374	57.1429	ACAAACCCTGCCGTCCTGCGCAAACTGT	28		0	35.7143	TCCTTCCAGTTTTGTCACACACTTGAAC |--||-----------||-|--||||----------------------------- ACAAACCCTGCCGTCCTGCGCAAACTGT	0	1577	42.8571	TCCTTCCAGTTTTGTCACACACTTGAAC	28
232	1374	57.1429	ACAAACCCTGCCGTCCTGCGCAAACTGT	28		0	35.7143	ACAAACCCTGCCGTCCTGCGCAAACTGT -|--||-----------||-|--||||---------------------------- TTCCTTCCAGTTTTGTCACACACTTGAA	0	1578	39.2857	TTCCTTCCAGTTTTGTCACACACTTGAA	28
233	1374	57.1429	ACAAACCCTGCCGTCCTGCGCAAACTGT	28		0	35.7143	ACAAACCCTGCCGTCCTGCGCAAACTGT --|--||-----------||-|--||||--------------------------- TTTCCTTCCAGTTTTGTCACACACTTGA	0	1579	39.2857	TTTCCTTCCAGTTTTGTCACACACTTGA	28
234	1374	57.1429	ACAAACCCTGCCGTCCTGCGCAAACTGT	28		0	32.1429	ACAAACCCTGCCGTCCTGCGCAAACTGT ---|--||-----------||-|--|||--------------------------- CTTTCCTTCCAGTTTTGTCACACACTTG	0	1580	42.8571	CTTTCCTTCCAGTTTTGTCACACACTTG	28
326	1374	57.1429	ACAAACCCTGCCGTCCTGCGCAAACTGT	28	gb|KU509281.1|	64.2857	32.1429	ACAAACCCTGCCGTCCTGCGCAAACTGT ------|-||-|----||---|-|---|--------------------------- CCATGTTCTGTGCTTTCATTTCCCACCT	0	1672	46.4286	CCATGTTCTGTGCTTTCATTTCCCACCT	28
327	1374	57.1429	ACAAACCCTGCCGTCCTGCGCAAACTGT	28	gb|KF955486.1|	64.2857	28.5714	CCCATGTTCTGTGCTTTCATTTCCCACC -------|------|----|-|||--||--------------------------- ACAAACCCTGCCGTCCTGCGCAAACTGT	0	1673	50	CCCATGTTCTGTGCTTTCATTTCCCACC	28
328	1374	57.1429	ACAAACCCTGCCGTCCTGCGCAAACTGT	28		0	28.5714	TCCCATGTTCTGTGCTTTCATTTCCCAC -------|------|----|-|||--||--------------------------- ACAAACCCTGCCGTCCTGCGCAAACTGT	0	1674	46.4286	TCCCATGTTCTGTGCTTTCATTTCCCAC	28
336	1374	57.1429	ACAAACCCTGCCGTCCTGCGCAAACTGT	28	gb|KX380840.1|	64.2857	42.8571	ACTTTCGTGTCTTGTACCCTGTTGACGT ---||--|------|-||-|--|||||---------------------------- ACAAACCCTGCCGTCCTGCGCAAACTGT	0	1682	46.4286	TGCAGTTGTCCCATGTTCTGTGCTTTCA	28
338	1374	57.1429	ACAAACCCTGCCGTCCTGCGCAAACTGT	28	MN018387.1	64.2857	42.8571	TTTCGTGTCTTGTACCCTGTTGACGTTG ---||--|------|-||-|--|||||---------------------------- ACAAACCCTGCCGTCCTGCGCAAACTGT	0	1684	46.4286	GTTGCAGTTGTCCCATGTTCTGTGCTTT	28
346	1374	57.1429	ACAAACCCTGCCGTCCTGCGCAAACTGT	28	gb|KX377336.1|	64.2857	32.1429	GTGTTATAGTTGCAGTTGTCCCATGTTC ---||------||||----|---||------------------------------ ACAAACCCTGCCGTCCTGCGCAAACTGT	0	1692	42.8571	GTGTTATAGTTGCAGTTGTCCCATGTTC	28
350	1374	57.1429	ACAAACCCTGCCGTCCTGCGCAAACTGT	28	gb|KX547213.1|	64.2857	35.7143	TGAGGTGTTATAGTTGCAGTTGTCCCAT ---|--||-------|--||--|||-|---------------------------- ACAAACCCTGCCGTCCTGCGCAAACTGT	0	1696	42.8571	TGAGGTGTTATAGTTGCAGTTGTCCCAT	28
351	1374	57.1429	ACAAACCCTGCCGTCCTGCGCAAACTGT	28	gb|KX547213.1|	64.2857	39.2857	TTGAGGTGTTATAGTTGCAGTTGTCCCA --||--||-------|--||--|||-|---------------------------- ACAAACCCTGCCGTCCTGCGCAAACTGT	0	1697	42.8571	TTGAGGTGTTATAGTTGCAGTTGTCCCA	28
352	1374	57.1429	ACAAACCCTGCCGTCCTGCGCAAACTGT	28	gb|KX547213.1|	64.2857	39.2857	CTTGAGGTGTTATAGTTGCAGTTGTCCC --||--||-------|--||--|||-|---------------------------- ACAAACCCTGCCGTCCTGCGCAAACTGT	0	1698	46.4286	CTTGAGGTGTTATAGTTGCAGTTGTCCC	28
354	1374	57.1429	ACAAACCCTGCCGTCCTGCGCAAACTGT	28	gb|FJ639777.1|	64.2857	39.2857	ACAAACCCTGCCGTCCTGCGCAAACTGT ---||--||-------|--||--|||-|--------------------------- AGCTTGAGGTGTTATAGTTGCAGTTGTC	0	1700	42.8571	AGCTTGAGGTGTTATAGTTGCAGTTGTC	28
355	1374	57.1429	ACAAACCCTGCCGTCCTGCGCAAACTGT	28	gb|FJ639777.1|	64.2857	35.7143	ACAAACCCTGCCGTCCTGCGCAAACTGT ----||--||-------|--||--|||---------------------------- GAGCTTGAGGTGTTATAGTTGCAGTTGT	0	1701	42.8571	GAGCTTGAGGTGTTATAGTTGCAGTTGT	28
381	1374	57.1429	ACAAACCCTGCCGTCCTGCGCAAACTGT	28	gb|DQ401690.1|	64.2857	35.7143	GTCGGTCAGCTGTATTTCCGTCGTAGGA ----|-||-|-||-|-|------|---|--------------------------- ACAAACCCTGCCGTCCTGCGCAAACTGT	0	1727	53.5714	GTCGGTCAGCTGTATTTCCGTCGTAGGA	28
383	1374	57.1429	ACAAACCCTGCCGTCCTGCGCAAACTGT	28	gb|DQ401690.1|	64.2857	35.7143	TAGTCGGTCAGCTGTATTTCCGTCGTAG ----|-||-|-||-|-|------|---|--------------------------- ACAAACCCTGCCGTCCTGCGCAAACTGT	0	1729	50	TAGTCGGTCAGCTGTATTTCCGTCGTAG	28
384	1374	57.1429	ACAAACCCTGCCGTCCTGCGCAAACTGT	28	gb|DQ401690.1|	60.7143	35.7143	GTAGTCGGTCAGCTGTATTTCCGTCGTA ----|-||-|-||-|-|------|---|--------------------------- ACAAACCCTGCCGTCCTGCGCAAACTGT	0	1730	50	GTAGTCGGTCAGCTGTATTTCCGTCGTA	28
385	1374	57.1429	ACAAACCCTGCCGTCCTGCGCAAACTGT	28	gb|DQ401690.1|	64.2857	35.7143	ACAAACCCTGCCGTCCTGCGCAAACTGT -------|||--|-||-|-||--|------------------------------- TGCTGCCTTTATGTCGACTGGCTGATGC	0	1731	53.5714	CGTAGTCGGTCAGCTGTATTTCCGTCGT	28
386	1374	57.1429	ACAAACCCTGCCGTCCTGCGCAAACTGT	28	gb|DQ401690.1|	60.7143	35.7143	ACAAACCCTGCCGTCCTGCGCAAACTGT ------|||--|-||-|-||--|-------------------------------- GCTGCCTTTATGTCGACTGGCTGATGCC	0	1732	57.1429	CCGTAGTCGGTCAGCTGTATTTCCGTCG	28
387	1374	57.1429	ACAAACCCTGCCGTCCTGCGCAAACTGT	28		0	39.2857	ACAAACCCTGCCGTCCTGCGCAAACTGT ------|--|---|||-|---||-||-|--------------------------- CTGCCTTTATGTCGACTGGCTGATGCCT	0	1733	53.5714	TCCGTAGTCGGTCAGCTGTATTTCCGTC	28
[truncated: 1,207 more rows]

## Sheet: DENV2
Amplicon Size	FP Binding Start Site	FP GC%	Forward Primer (FP)	Forward Primer Length	Max Background Binding Seq	Max Background Cross Reactivity Score	Max Dimerisation Percentage Score	Max Dimerisation String	Minimum Primer 3' Identity Anchor	RP Binding Start Site	RP GC%	Reverse Primer (RP)	Reverse Primer Length
[truncated: 5,547 more rows]

[truncated: 4 more sheets: DENV3, DENV4, WNV, ZIKV]
