# Supplementary material for: PrimedSherlock: a tool for rapid design of highly specific CRISPR-Cas12 crRNAs
Source: BMC Bioinformatics. 2022 Oct 14;23:428. doi: 10.1186/s12859-022-04968-5 (PMC9569017; doi:10.1186/s12859-022-04968-5)
Supplement: Supplementary file 3 — Additional file 3. Primer and crRNA output of PrimedSherlock. Each virus or serotype is provided as a separate page, listing primer pairs and corresponding optimum crRNA. [file 12859_2022_4968_MOESM3_ESM.xlsx]

## Sheet: Sheet1
This contains all viral Primer crRNA combo outputs seperated by sheet.
This is a collection of the output of each program run for each virus / serotype.

## Sheet: DENV1
PrimedSherlock Results
Best RPA Primer Set	GATGGCCAGTGTGGAGCCCCATTGGATA_CAGCCACATGGCCAATCCCTAAGTCTTT
Amplicon Size	221
Total Matches within 4 bases	2141
Best crRNA	GATGGGACTGCTGGAAACCACAAA	TTTGTTATTCATGATACTGACAGT
Input strains not covered
			AY145123.1	DQ672564.1	EU179861.1	EU482486.1	EU482495.1	EU482510.1	EU660395.1	EU677169.1	EU677176.1	FJ182033.1	FJ196845.1	FJ373297.1	FJ432749.1	FJ639678.1	FJ639680.1	FJ639681.1	FJ850081.1	FJ850090.1
		FJ882537.1	FJ882541.1	FJ882568.1	FJ882570.1	FJ898373.1	FJ898392.1	FJ898407.1	FJ898408.1	FJ898423.1	FJ898424.1	FJ898429.1	GQ199774.1	GQ199775.1	GQ199832.1	GQ199836.1	GQ199837.1	GQ199838.1	GQ199839.1
		GQ199849.1	GQ868602.1	JF937598.1	JN903581.1	KC131140.1	KC172829.1	KC172834.1	KC172835.1	KC762628.1	KC762640.1	KC762653.1	KJ806939.2	KJ806950.2	KJ933413.1	KP406803.1	KT827367.1	KT827371.1	KX380797.1
		KY057366.1	KY057368.1	KY057371.1	KY496854.1	KY496855.1	KY672937.1	KY672938.1	KY672939.1	KY672940.1	KY849741.1	KY849745.1	LC128301.1	MF004384.1	MF033197.1	MF033231.1	MF033245.1	MF033258.1	MF314188.1
		MG840579.1	MG877555.1	MK791752.1	MN018290.1	MN018297.1	MN018318.1	MN923080.1	MN923105.1	NC_001477.1	U88535.1	U88537.1
Second Best RPA Primer Set	TTATTGACTGACTTTCAATCACATCAGC_CCAGATTTTGTTTTCTGCTATAAGAAAC
Amplicon Size	221
Total Matches within 4 bases	1987
Second Best crRNA	TTTCTTATAGCAGAAAACAAAATC	TTTATCAAAACAACGTTTTCCTTG
Input strains not covered
			AY722803.1	AY762084.1	EU081249.1	EU280167.1	EU482477.1	EU482610.1	EU482611.1	EU482616.1	EU482811.1	EU596501.1	EU660390.1	FJ024423.1	FJ024436.1	FJ024482.1	FJ024483.1	FJ024484.1	FJ024485.1	FJ176780.1
		FJ205882.1	FJ410216.1	FJ410248.1	FJ410268.1	FJ410273.1	FJ410290.1	FJ432720.1	FJ547088.1	FJ562101.1	FJ562104.1	FJ639676.1	FJ639677.1	FJ639814.1	FJ639815.1	FJ810415.1	FJ850102.1	FJ850103.1	FJ850113.1
		FJ873814.1	FJ882528.1	FJ898433.1	GQ199798.1	GQ199801.1	GQ199857.1	GQ199858.1	GQ199867.1	GQ199872.1	GQ199873.1	GQ199875.1	GQ199877.1	GQ868498.1	GQ868499.1	GQ868500.1	GQ868503.1	GQ868504.1	GQ868505.1
		GQ868507.1	GQ868508.1	GQ868509.1	GQ868510.1	GQ868511.1	GQ868512.1	GQ868513.1	GQ868514.1	GQ868517.1	GQ868518.1	GQ868519.1	GQ868520.1	GQ868521.1	GQ868522.1	GQ868523.1	GQ868524.1	GQ868525.1	GQ868526.1
		GQ868528.1	GQ868529.1	GQ868530.1	GQ868531.1	GQ868532.1	GQ868533.1	GQ868534.1	GQ868535.1	GQ868536.1	GQ868537.1	GQ868538.1	GQ868539.1	GU056029.1	GU056031.1	GU131832.1	GU131833.1	GU131838.1	GU131839.1
		GU131841.1	GU131956.1	GU131957.1	GU131958.1	GU131960.1	GU131961.1	GU131962.1	GU131963.1	GU131964.1	GU131965.1	GU131966.1	GU131967.1	GU131968.1	GU131969.1	GU131970.1	GU131971.1	GU131972.1	GU131973.1
		GU131977.1	GU131978.1	GU131979.1	GU131980.1	GU131981.1	GU131982.1	GU131983.1	GU131984.1	HM181961.1	HM631855.1	HQ166035.1	HQ166036.1	HQ166037.1	HQ332181.1	JF937644.1	JF937645.1	JN697058.1	JN819402.1
		JN819413.1	JQ287666.1	JQ675358.1	JQ922544.1	JQ922545.1	JQ922548.1	JX669463.1	JX669466.1	KC172829.1	KC172835.1	KC692495.1	KC692496.1	KC692497.1	KC692498.1	KC692499.1	KC692500.1	KC692501.1	KC692502.1
		KC692504.1	KC692505.1	KC692506.1	KC692507.1	KC692508.1	KC692509.1	KC692510.1	KC692512.1	KC692514.1	KC692515.1	KC762628.1	KF672760.1	KF955406.1	KF955415.1	KF955416.1	KF955417.1	KF955419.1	KF955420.1
		KF955422.1	KF955427.1	KF955428.1	KF955433.1	KF955441.1	KF955442.1	KF955443.1	KF973453.1	KF973457.1	KF973459.1	KF973461.1	KF973462.1	KF973464.1	KF973465.1	KF973468.1	KF973469.1	KF973470.1	KF973471.1
		KJ189307.1	KJ189312.1	KJ189313.1	KJ189314.1	KJ189315.1	KJ189316.1	KJ189317.1	KJ189318.1	KJ189319.1	KJ189320.1	KJ189321.1	KJ189322.1	KJ189323.1	KJ189324.1	KJ189325.1	KJ189326.1	KJ189328.1	KJ189329.1
		KJ189331.1	KJ189332.1	KJ189333.1	KJ189334.1	KJ189335.1	KJ189336.1	KJ189337.1	KJ189338.1	KJ189339.1	KJ189340.1	KJ189341.1	KJ189342.1	KJ189343.1	KJ189344.1	KJ189345.1	KJ189346.1	KJ189347.1	KJ189362.1
		KJ189366.1	KJ189368.1	KJ189369.1	KJ649286.1	KP188540.1	KP188542.1	KY057369.1	KY672943.1	KY829115.1	KY849734.1	KY849745.1	M87512.1	MF033223.1
Mismatch Analysis of Top Primer Candidates
Primer Set 1
Total Seqs with less then 3 Mismatches	0
Total Seqs with less then 6 Mismatches	0
Primer Set 2
Total Seqs with less then 3 Mismatches	7
AB519681.1	AF298807.1	AF311958.1	JN544411.2	KF184975.1	KF955420.1	KP188543.1
Total Seqs with less then 6 Mismatches	1
KF955420.1

## Sheet: DENV2
PrimedSherlock Results
Best RPA Primer Set	ACCTTAGCGACCGGGCCCATCTCCACAC_GTTTGTTGTGTTCTTCATGATGGAAAAG
Amplicon Size	153
Total Matches within 4 bases	758
Best crRNA	TTTAGGGGGAGCTACTTGGCCGGA	TTTCCATCATGAAGAACACAACAA
Input strains not covered
			FJ882593.1	FJ898454.1	GQ252676.1	GQ252677.1	GQ868552.1	HQ541787.1	KJ010185.1	KJ010186.1	KJ701507.1	KU666945.1	KY672950.1	KY672951.1	KY672952.1	KY672953.1	KY672954.1	MK578531.1
Second Best RPA Primer Set	TCTCACTTGGAATGCTGCAAGGACGAGG_AACATAATAATCACGCCTGCTGTCCTGC
Amplicon Size	153
Total Matches within 4 bases	754
Second Best crRNA	TTTCCTAACAATCCCACCAACAGC	TTTGAGAGGGTTCAGGAAAGAGAT
Input strains not covered
			EU482604.1	EU482606.1	EU482640.1	EU482731.1	EU482744.1	EU920833.1	GQ398262.1	GQ868592.1	HM488257.1	JF327392.1	JQ922551.1	KF955400.1	KR779786.2	KU666944.1	KU666945.1	KU666946.1	KU666947.1	KU666948.1
		MK578532.1
Mismatch Analysis of Top Primer Candidates
Primer Set 1
Total Seqs with less then 3 Mismatches	10
FJ898449.1	GQ868588.1	GQ868589.1	GQ868590.1	GQ868592.1	GQ868599.1	GQ868600.1	JQ922550.1	JQ922552.1	JQ922553.1
Total Seqs with less then 6 Mismatches	9
FJ898449.1	GQ868588.1	GQ868589.1	GQ868590.1	GQ868592.1	GQ868599.1	GQ868600.1	JQ922552.1	JQ922553.1
Primer Set 2
Total Seqs with less then 3 Mismatches	9
EU482640.1	EU482672.1	JQ922549.1	JQ922551.1	KF955371.1	KF955399.1	KF955400.1	KU666945.1	KU666948.1
Total Seqs with less then 6 Mismatches	5
KF955371.1	KF955399.1	KF955400.1	KU666945.1	KU666948.1
Mismatch Analysis of Top Primer Candidates
Primer Set 1
Total Seqs with less then 3 Mismatches	10
FJ898449.1	GQ868588.1	GQ868589.1	GQ868590.1	GQ868592.1	GQ868599.1	GQ868600.1	JQ922550.1	JQ922552.1	JQ922553.1
Total Seqs with less then 6 Mismatches	9
FJ898449.1	GQ868588.1	GQ868589.1	GQ868590.1	GQ868592.1	GQ868599.1	GQ868600.1	JQ922552.1	JQ922553.1
Primer Set 2
Total Seqs with less then 3 Mismatches	9
EU482640.1	EU482672.1	JQ922549.1	JQ922551.1	KF955371.1	KF955399.1	KF955400.1	KU666945.1	KU666948.1
Total Seqs with less then 6 Mismatches	5
KF955371.1	KF955399.1	KF955400.1	KU666945.1	KU666948.1
Mismatch Analysis of Top Primer Candidates
Primer Set 1
Total Seqs with less then 3 Mismatches	10
FJ898449.1	GQ868588.1	GQ868589.1	GQ868590.1	GQ868592.1	GQ868599.1	GQ868600.1	JQ922550.1	JQ922552.1	JQ922553.1
Total Seqs with less then 6 Mismatches	9
FJ898449.1	GQ868588.1	GQ868589.1	GQ868590.1	GQ868592.1	GQ868599.1	GQ868600.1	JQ922552.1	JQ922553.1
Primer Set 2
Total Seqs with less then 3 Mismatches	9
EU482640.1	EU482672.1	JQ922549.1	JQ922551.1	KF955371.1	KF955399.1	KF955400.1	KU666945.1	KU666948.1
Total Seqs with less then 6 Mismatches	5
KF955371.1	KF955399.1	KF955400.1	KU666945.1	KU666948.1

## Sheet: DENV3
PrimedSherlock Results
Best RPA Primer Set	TGGGAGGAAGAGGCTGAGCAAACAGGAGTG_GGGTTTGCTTTTGCCAAGTATGCCAGACCA
Amplicon Size	205
Total Matches within 4 bases	946
Best crRNA	TTTCCATACTCCATACCCGCAACA	TTTGAAAACAGCATTACTAATAGT
Input strains not covered
Second Best RPA Primer Set	CCAGAGGACATTGAACAAATGGCAAATGGA_TGGCTGTTCTCCAGGCAACAGTCAACGTAA
Amplicon Size	218
Total Matches within 4 bases	793
Second Best crRNA	TTTGAAACATACCAATTATGGACA	TTTACGTTGACTGTTGCCTGGAGA
Input strains not covered
			AB214881.1	AB214882.1	AY496871.2	AY496873.2	AY496874.2	AY496877.2	AY676348.1	AY676349.1	AY676350.1	AY676351.1	AY876494.1	AY923865.1	DQ401689.1	DQ401691.1	DQ401692.1	DQ401693.1	DQ675520.1	DQ675522.1
		DQ675524.1	DQ675525.1	DQ675526.1	DQ675527.1	DQ675528.1	DQ675529.1	DQ675530.1	DQ675531.1	DQ675532.1	EU367962.1	EU482452.1	EU482453.1	EU482454.1	EU482456.1	EU482457.1	EU482459.1	EU482460.1	EU482461.1
		EU660408.1	EU660409.1	EU660411.1	FJ410229.1	FJ432722.1	FJ432728.1	FJ432731.1	FJ432741.1	FJ432743.1	FJ461326.1	FJ461329.1	FJ461334.1	FJ461337.1	FJ547061.1	FJ547062.1	FJ547066.1	FJ562097.1	FJ562099.1
		FJ562102.1	FJ639712.1	FJ639713.1	FJ639714.1	FJ639715.1	FJ639716.1	FJ639719.1	FJ639720.1	FJ639721.1	FJ639722.1	FJ639723.1	FJ639724.1	FJ639725.1	FJ639726.1	FJ639728.1	FJ639729.1	FJ639730.1	FJ639731.1
		FJ744726.1	FJ744727.1	FJ744728.1	FJ744729.1	FJ744730.1	FJ744731.1	FJ744732.1	FJ744733.1	FJ744734.1	FJ744735.1	FJ744736.1	FJ744737.1	FJ744738.1	FJ744739.1	FJ744740.1	FJ810413.1	FJ810414.1	GQ868626.1
		GQ868628.1	GQ868629.1	GQ868634.1	GU131903.1	GU131904.1	GU131905.1	GU131906.1	GU131907.1	GU131908.1	GU131909.1	GU131910.1	GU131911.1	GU131912.1	GU131913.1	GU131914.1	GU131915.1	GU131916.1	GU131917.1
		GU131933.1	GU131934.1	GU131935.1	GU131936.1	GU131937.1	GU131938.1	GU131939.1	GU131940.1	GU131941.1	GU131942.1	GU131943.1	GU131944.1	GU131945.1	GU131946.1	HG316483.1	HG316484.1	HM181933.1	HM181934.1
		HM631854.1	JF295012.1	JN368477.1	JN406514.1	KF955332.1	KF955333.1	KF955457.1	KF955458.1	KF955459.1	KF955461.1	KF955462.1	KF955464.1	KF955507.1	KF955508.1	KJ737429.1	KU509280.1	KU509284.1	KY670634.1
Mismatch Analysis of Top Primer Candidates
Primer Set 1	TGGGAGGAAGAGGCTGAGCAAACAGGAGTG and GGGTTTGCTTTTGCCAAGTATGCCAGACCA
Forward Primer	TGGGAGGAAGAGGCTGAGCAAACAGGAGTG
Total Seqs with 1 or less Mismatches	946
		AB189125.1	AB189126.1	AB189127.1	AB189128.1	AB214879.1	AB214880.1	AB214881.1	AB214882.1	AF317645.1	AY099337.1	AY496871.2	AY496873.2	AY496874.2	AY496877.2	AY496879.2	AY648961.1	AY662691.1	AY676348.1	AY676349.1	AY676350.1
		AY676351.1	AY676352.1	AY676353.1	AY679147.1	AY744677.1	AY744678.1	AY744679.1	AY744680.1	AY744681.1	AY744682.1	AY744683.1	AY744684.1	AY744685.1	AY766104.1	AY770511.2	AY776329.1	AY858037.2	AY858038.2	AY858039.2	AY858040.2
		AY858041.2	AY858042.2	AY858043.2	AY858044.2	AY858045.2	AY858046.2	AY858047.2	AY858048.2	AY876494.1	AY923865.1	DQ401689.1	DQ401690.1	DQ401691.1	DQ401692.1	DQ401693.1	DQ401695.1	DQ675519.1	DQ675520.1	DQ675522.1	DQ675523.1
		DQ675524.1	DQ675525.1	DQ675526.1	DQ675527.1	DQ675528.1	DQ675529.1	DQ675530.1	DQ675531.1	DQ675532.1	DQ675533.1	DQ863638.1	EF629366.1	EF629367.1	EF629369.1	EF629370.1	EF643017.1	EU081181.1	EU081182.1	EU081183.1	EU081184.1
		EU081185.1	EU081186.1	EU081187.1	EU081188.1	EU081189.1	EU081190.1	EU081191.1	EU081192.1	EU081193.1	EU081194.1	EU081195.1	EU081196.1	EU081197.1	EU081198.1	EU081199.1	EU081200.1	EU081201.1	EU081202.1	EU081203.1	EU081204.1
		EU081205.1	EU081206.1	EU081207.1	EU081208.1	EU081209.1	EU081210.1	EU081211.1	EU081212.1	EU081213.1	EU081214.1	EU081215.1	EU081216.1	EU081217.1	EU081218.1	EU081219.1	EU081220.1	EU081221.1	EU081222.1	EU081223.1	EU081224.1
		EU081225.1	EU367962.1	EU482452.1	EU482453.1	EU482454.1	EU482455.1	EU482456.1	EU482457.1	EU482458.1	EU482459.1	EU482460.1	EU482461.1	EU482462.1	EU482555.1	EU482558.1	EU482559.1	EU482563.1	EU482564.1	EU482566.1	EU482595.1
		EU482596.1	EU482612.1	EU482614.1	EU529683.1	EU529684.1	EU529685.1	EU529686.1	EU529687.1	EU529688.1	EU529689.1	EU529690.1	EU529691.1	EU529692.1	EU529696.1	EU529697.1	EU529699.1	EU529702.1	EU529705.1	EU569688.1	EU569689.1
		EU569690.1	EU569691.1	EU596492.1	EU596493.1	EU596494.1	EU660407.1	EU660408.1	EU660409.1	EU660410.1	EU660411.1	EU660420.1	EU687196.1	EU687197.1	EU687198.1	EU687218.1	EU687219.1	EU687221.1	EU687226.1	EU687233.1	EU687234.1
		EU687239.1	EU726768.1	EU726769.1	EU726771.1	EU726772.1	EU726773.1	EU726774.1	EU781136.1	EU781137.1	EU854291.1	EU854292.1	EU854298.1	EU932687.1	EU932688.1	FJ024465.1	FJ024466.1	FJ024467.1	FJ024468.1	FJ024469.1	FJ024470.1
		FJ024471.1	FJ177308.1	FJ182004.1	FJ182005.1	FJ182006.1	FJ182007.1	FJ182008.1	FJ182009.1	FJ182010.1	FJ182011.1	FJ182013.1	FJ182015.1	FJ182037.1	FJ182038.1	FJ182039.1	FJ182040.1	FJ182041.1	FJ205870.1	FJ205871.1	FJ373302.1
		FJ373303.1	FJ373304.1	FJ373306.1	FJ390371.1	FJ390372.1	FJ390373.1	FJ390375.1	FJ390376.1	FJ390377.1	FJ410176.1	FJ410177.1	FJ410178.1	FJ410229.1	FJ432722.1	FJ432728.1	FJ432731.1	FJ432741.1	FJ432743.1	FJ461322.1	FJ461326.1
		FJ461329.1	FJ461334.1	FJ461337.1	FJ461338.1	FJ478456.1	FJ547061.1	FJ547062.1	FJ547066.1	FJ547069.1	FJ547070.1	FJ547071.1	FJ547072.1	FJ547073.1	FJ547074.1	FJ547075.1	FJ547076.1	FJ547077.1	FJ547078.1	FJ547079.1	FJ547080.1
		FJ547081.1	FJ547082.1	FJ547083.1	FJ547084.1	FJ547085.1	FJ562097.1	FJ562099.1	FJ562100.1	FJ562102.1	FJ562103.1	FJ562107.1	FJ639712.1	FJ639713.1	FJ639714.1	FJ639715.1	FJ639716.1	FJ639719.1	FJ639720.1	FJ639721.1	FJ639722.1
		FJ639723.1	FJ639724.1	FJ639725.1	FJ639726.1	FJ639727.1	FJ639728.1	FJ639729.1	FJ639730.1	FJ639731.1	FJ639746.1	FJ639747.1	FJ639749.1	FJ639750.1	FJ639751.1	FJ639752.1	FJ639753.1	FJ639754.1	FJ639755.1	FJ639756.1	FJ639757.1
		FJ639758.1	FJ639759.1	FJ639760.1	FJ639761.1	FJ639762.1	FJ639763.1	FJ639765.1	FJ639766.1	FJ639767.1	FJ639768.1	FJ639769.1	FJ639770.1	FJ639771.1	FJ639772.1	FJ639774.1	FJ639775.1	FJ639776.1	FJ639777.1	FJ639778.1	FJ639779.1
		FJ639780.1	FJ639781.1	FJ639782.1	FJ639784.1	FJ639785.1	FJ639786.1	FJ639787.1	FJ639789.1	FJ639790.1	FJ639791.1	FJ639792.1	FJ639793.1	FJ639795.1	FJ639798.1	FJ639799.1	FJ639800.1	FJ639801.1	FJ639803.1	FJ639804.1	FJ639805.1
		FJ639807.1	FJ639810.1	FJ639816.1	FJ639817.1	FJ639825.1	FJ639826.1	FJ639827.1	FJ644564.1	FJ687448.1	FJ744700.1	FJ744726.1	FJ744727.1	FJ744728.1	FJ744729.1	FJ744730.1	FJ744731.1	FJ744732.1	FJ744733.1	FJ744734.1	FJ744735.1
		FJ744736.1	FJ744737.1	FJ744738.1	FJ744739.1	FJ744740.1	FJ810413.1	FJ810414.1	FJ810416.1	FJ850048.1	FJ850049.1	FJ850052.1	FJ850055.1	FJ850056.1	FJ850079.1	FJ850083.1	FJ850086.1	FJ850089.1	FJ850092.1	FJ850094.1	FJ850096.1
		FJ850097.1	FJ850098.1	FJ850109.1	FJ850110.1	FJ850111.1	FJ873812.1	FJ873813.1	FJ882571.1	FJ882572.1	FJ882573.1	FJ882574.1	FJ882575.1	FJ882576.1	FJ882577.1	FJ882578.1	FJ898440.1	FJ898441.1	FJ898442.1	FJ898443.1	FJ898445.1
		FJ898446.1	FJ898447.1	FJ898455.1	FJ898456.1	FJ898457.1	FJ898458.1	FJ898459.1	FJ898462.1	FJ898463.1	FJ898464.1	FJ898468.1	FJ898469.1	FJ898470.1	FJ898471.1	FJ898472.1	FJ898473.1	FJ898474.1	FJ898475.1	FJ898476.1	FJ913015.1
		GQ199860.1	GQ199861.1	GQ199862.1	GQ199863.1	GQ199864.1	GQ199865.1	GQ199870.1	GQ199871.1	GQ199886.1	GQ199887.1	GQ199888.1	GQ199889.1	GQ199891.1	GQ252674.1	GQ252678.1	GQ466079.1	GQ868546.1	GQ868547.1	GQ868548.1	GQ868571.1
		GQ868572.1	GQ868573.1	GQ868574.1	GQ868575.1	GQ868576.1	GQ868577.1	GQ868578.1	GQ868586.1	GQ868587.1	GQ868593.1	GQ868616.1	GQ868617.1	GQ868626.1	GQ868627.1	GQ868628.1	GQ868629.1	GQ868634.1	GU131844.1	GU131845.1	GU131846.1
		GU131848.1	GU131849.1	GU131850.1	GU131851.1	GU131852.1	GU131853.1	GU131854.1	GU131855.1	GU131856.1	GU131857.1	GU131858.1	GU131859.1	GU131860.1	GU131861.1	GU131865.1	GU131866.1	GU131867.1	GU131868.1	GU131869.1	GU131870.1
		GU131871.1	GU131872.1	GU131873.1	GU131874.1	GU131875.1	GU131876.1	GU131877.1	GU131878.1	GU131903.1	GU131904.1	GU131905.1	GU131906.1	GU131907.1	GU131908.1	GU131909.1	GU131910.1	GU131911.1	GU131912.1	GU131913.1	GU131914.1
		GU131915.1	GU131916.1	GU131917.1	GU131918.1	GU131933.1	GU131934.1	GU131935.1	GU131936.1	GU131937.1	GU131938.1	GU131939.1	GU131940.1	GU131941.1	GU131942.1	GU131943.1	GU131944.1	GU131945.1	GU131946.1	GU131950.1	GU131951.1
		GU131952.1	GU131953.1	GU131954.1	GU363549.1	HG316483.1	HG316484.1	HM181933.1	HM181934.1	HM181935.1	HM181972.1	HM181973.1	HM181974.1	HM181975.1	HM181976.1	HM181977.1	HM181978.1	HM631854.1	HM631856.1	HM631857.1	HM631858.1
		HM631859.1	HM631860.1	HM631861.1	HM631862.1	HM631863.1	HM631864.1	HM631869.1	HM756274.1	HM756275.1	HM756276.1	HM756277.1	HM756278.1	HM756279.1	HM756280.1	HM756281.1	HM756282.1	HQ166030.1	HQ166031.1	HQ166032.1	HQ166033.1
		HQ166034.1	HQ235027.1	HQ332171.1	HQ541785.1	HQ541789.1	HQ541790.1	HQ541791.1	HQ541795.1	HQ541796.1	HQ541797.1	HQ541802.1	HQ541804.1	HQ541806.1	HQ671176.1	HQ671177.1	HQ671178.1	HQ705609.1	HQ705610.1	HQ705611.1	HQ705612.1
		HQ705613.1	HQ705614.1	HQ705615.1	HQ705616.1	HQ705617.1	HQ705618.1	HQ705619.1	HQ705620.1	HQ705621.1	HQ705622.1	HQ705623.1	HQ891025.1	JF295012.1	JF504679.1	JF808118.1	JF808119.1	JF808120.1	JF808121.1	JF808122.1	JF808123.1
		JF808124.1	JF808125.1	JF808126.1	JF808127.1	JF808128.1	JF808129.1	JF920393.1	JF920394.1	JF920395.1	JF920396.1	JF920397.1	JF920398.1	JF920399.1	JF920400.1	JF920401.1	JF920402.1	JF920403.1	JF920404.1	JF920405.1	JF920406.1
		JF920407.1	JF920408.1	JF920409.1	JF937620.1	JF937621.1	JF937622.1	JF937623.1	JF937624.1	JF937625.1	JF937626.1	JF937627.1	JF937628.1	JF937629.1	JF937630.1	JF937631.1	JF937632.1	JF937633.1	JF937634.1	JF937636.1	JF937637.1
		JF937638.1	JF937639.1	JF937640.1	JF937641.1	JF937642.1	JF937643.1	JF937646.1	JF937647.1	JF937648.1	JF937652.1	JN000936.1	JN000937.1	JN000938.1	JN093513.1	JN093514.1	JN093515.1	JN093517.1	JN183884.1	JN368477.1	JN406514.1
		JN406515.1	JN662391.1	JN697379.1	JQ411814.1	JQ922554.1	JQ922555.1	JQ922556.1	JQ922557.1	JX669489.1	JX669490.1	JX669491.1	JX669492.1	JX669493.1	JX669494.1	JX669495.1	JX669496.1	JX669497.1	JX669498.1	JX669499.1	JX669500.1
		JX669501.1	JX669502.1	JX669503.1	JX669504.1	JX669505.1	JX669506.1	JX669507.1	JX669508.1	KC425219.1	KC762681.1	KC762682.1	KC762683.1	KC762684.1	KC762685.1	KC762686.1	KC762687.1	KC762688.1	KC762689.1	KC762690.1	KC762691.1
		KC762692.1	KC762693.1	KF041254.1	KF041255.1	KF041256.1	KF041257.1	KF041258.1	KF041259.1	KF824902.1	KF824903.1	KF921913.1	KF921914.1	KF921916.1	KF921920.1	KF921921.1	KF921922.1	KF921923.1	KF921924.1	KF921926.1	KF921928.1
		KF921929.1	KF954945.1	KF954946.1	KF954947.1	KF954948.1	KF954949.1	KF955332.1	KF955333.1	KF955449.1	KF955451.1	KF955453.1	KF955454.1	KF955456.1	KF955457.1	KF955458.1	KF955459.1	KF955460.1	KF955461.1	KF955462.1	KF955463.1
		KF955464.1	KF955465.1	KF955466.1	KF955468.1	KF955471.1	KF955472.1	KF955473.1	KF955474.1	KF955476.1	KF955477.1	KF955479.1	KF955481.1	KF955486.1	KF955487.1	KF955490.1	KF955505.1	KF955507.1	KF955508.1	KF971709.1	KF973476.1
		KF973477.1	KF973478.1	KF973479.1	KF973480.1	KF973481.1	KF973482.1	KF973483.1	KF973484.1	KF973485.1	KF973486.1	KF973487.1	KJ160505.1	KJ189256.1	KJ189257.1	KJ189258.1	KJ189259.1	KJ189260.1	KJ189261.1	KJ189262.1	KJ189264.1
		KJ189265.1	KJ189266.1	KJ189267.1	KJ189268.1	KJ189269.1	KJ189270.1	KJ189271.1	KJ189272.1	KJ189273.1	KJ189274.1	KJ189275.1	KJ189276.1	KJ189277.1	KJ189278.1	KJ189279.1	KJ189280.1	KJ189281.1	KJ189282.1	KJ189283.1	KJ189284.1
		KJ189285.1	KJ189286.1	KJ189287.1	KJ189288.1	KJ189289.1	KJ189290.1	KJ189291.1	KJ189292.1	KJ189293.1	KJ189294.1	KJ189295.1	KJ189296.1	KJ189297.1	KJ189298.1	KJ189299.1	KJ189300.1	KJ189301.1	KJ622191.1	KJ622192.1	KJ622193.1
		KJ622194.1	KJ622195.1	KJ622196.1	KJ622197.1	KJ622198.1	KJ622199.1	KJ643590.1	KJ737429.1	KJ737430.1	KJ830751.1	KM190937.1	KP406805.1	KR296743.1	KR296744.1	KT424097.1	KT726341.1	KT726343.1	KT726344.1	KT726345.1	KT726346.1
		KT726347.1	KT726348.1	KT726349.1	KT726350.1	KT726351.1	KT726352.1	KT726353.1	KT726354.1	KT726355.1	KT726356.1	KT726357.1	KT726358.1	KT726359.1	KT726360.1	KT726361.1	KU050695.1	KU216208.1	KU216209.1	KU509278.1	KU509279.1
		KU509280.1	KU509281.1	KU509282.1	KU509283.1	KU509284.1	KU509285.1	KU509286.1	KU725665.1	KU725666.1	KX380839.1	KX380840.1	KX380841.1	KX380842.1	KX855927.1	KY670634.1	KY794786.1	KY794787.1	KY794788.1	KY794789.1	KY794790.1
		KY863456.1	KY921906.1	KY921907.1	LC379193.1	LC379194.1	LC379195.1	LC379196.1	LC379197.1	M93130.1	MF370226.1	MF682966.1	MF682967.1	MF682968.1	MF682969.1	MF682970.1	MF682971.1	MF682972.1	MF682973.1	MF682974.1	MF682975.1
		MG721059.1	MG721061.1	MG721064.1	MH450296.1	MH450298.1	MH450299.1	MH450311.1	MH544647.1	MH544649.1	MH544650.1	MH544651.1	MH822957.1	MH823209.1	MH888332.1	MH888333.1	MH891766.1	MK005258.1	MK506265.1	MK894338.1	MK894339.1
		MK894340.1	MK894341.1	MN018367.1	MN018368.1	MN018369.1	MN018370.1	MN018371.1	MN018372.1	MN018373.1	MN018374.1	MN018375.1	MN018376.1	MN018377.1	MN018378.1	MN018379.1	MN018380.1	MN018381.1	MN018382.1	MN018383.1	MN018384.1
		MN018385.1	MN018386.1	MN018387.1	MN018388.1	MN018389.1	NC_001475.2
Total Seqs which have more then 3 Mismatches	0
Reverse Primer	GGGTTTGCTTTTGCCAAGTATGCCAGACCA
Total Seqs with 1 or less Mismatches	939
		AB189125.1	AB189126.1	AB189127.1	AB189128.1	AB214879.1	AB214880.1	AB214881.1	AB214882.1	AF317645.1	AY099337.1	AY496871.2	AY496873.2	AY496874.2	AY496877.2	AY496879.2	AY648961.1	AY662691.1	AY676348.1	AY676349.1	AY676350.1
		AY676351.1	AY676352.1	AY676353.1	AY679147.1	AY744677.1	AY744678.1	AY744679.1	AY744680.1	AY744681.1	AY744682.1	AY744683.1	AY744684.1	AY744685.1	AY766104.1	AY770511.2	AY776329.1	AY858037.2	AY858038.2	AY858039.2	AY858040.2
		AY858041.2	AY858043.2	AY858044.2	AY858045.2	AY858046.2	AY876494.1	AY923865.1	DQ401689.1	DQ401690.1	DQ401691.1	DQ401692.1	DQ401693.1	DQ401695.1	DQ675519.1	DQ675520.1	DQ675522.1	DQ675523.1	DQ675524.1	DQ675525.1	DQ675526.1
		DQ675527.1	DQ675528.1	DQ675529.1	DQ675530.1	DQ675531.1	DQ675532.1	DQ675533.1	DQ863638.1	EF629366.1	EF629367.1	EF629369.1	EF629370.1	EF643017.1	EU081181.1	EU081182.1	EU081183.1	EU081184.1	EU081185.1	EU081186.1	EU081187.1
		EU081188.1	EU081189.1	EU081190.1	EU081191.1	EU081192.1	EU081193.1	EU081194.1	EU081195.1	EU081196.1	EU081197.1	EU081198.1	EU081199.1	EU081200.1	EU081201.1	EU081202.1	EU081203.1	EU081204.1	EU081205.1	EU081206.1	EU081207.1
		EU081208.1	EU081209.1	EU081210.1	EU081211.1	EU081212.1	EU081213.1	EU081214.1	EU081215.1	EU081216.1	EU081217.1	EU081218.1	EU081219.1	EU081220.1	EU081221.1	EU081222.1	EU081223.1	EU081224.1	EU081225.1	EU367962.1	EU482452.1
		EU482453.1	EU482454.1	EU482455.1	EU482456.1	EU482457.1	EU482458.1	EU482459.1	EU482460.1	EU482461.1	EU482462.1	EU482555.1	EU482558.1	EU482559.1	EU482563.1	EU482564.1	EU482566.1	EU482595.1	EU482596.1	EU482612.1	EU482614.1
		EU529683.1	EU529684.1	EU529685.1	EU529686.1	EU529687.1	EU529688.1	EU529689.1	EU529690.1	EU529691.1	EU529692.1	EU529696.1	EU529697.1	EU529699.1	EU529702.1	EU529705.1	EU569688.1	EU569689.1	EU569690.1	EU569691.1	EU596492.1
		EU596493.1	EU596494.1	EU660407.1	EU660408.1	EU660409.1	EU660410.1	EU660411.1	EU660420.1	EU687196.1	EU687197.1	EU687198.1	EU687218.1	EU687219.1	EU687221.1	EU687226.1	EU687233.1	EU687234.1	EU687239.1	EU726768.1	EU726769.1
		EU726771.1	EU726772.1	EU726773.1	EU726774.1	EU781136.1	EU781137.1	EU854291.1	EU854292.1	EU854298.1	EU932687.1	EU932688.1	FJ024465.1	FJ024466.1	FJ024467.1	FJ024468.1	FJ024469.1	FJ024470.1	FJ024471.1	FJ177308.1	FJ182004.1
		FJ182005.1	FJ182006.1	FJ182007.1	FJ182008.1	FJ182009.1	FJ182010.1	FJ182011.1	FJ182013.1	FJ182015.1	FJ182037.1	FJ182038.1	FJ182039.1	FJ182040.1	FJ182041.1	FJ205870.1	FJ205871.1	FJ373302.1	FJ373303.1	FJ373304.1	FJ373306.1
		FJ390371.1	FJ390372.1	FJ390373.1	FJ390375.1	FJ390376.1	FJ390377.1	FJ410176.1	FJ410177.1	FJ410178.1	FJ410229.1	FJ432722.1	FJ432728.1	FJ432731.1	FJ432741.1	FJ432743.1	FJ461322.1	FJ461326.1	FJ461329.1	FJ461334.1	FJ461337.1
		FJ461338.1	FJ478456.1	FJ547061.1	FJ547062.1	FJ547066.1	FJ547069.1	FJ547070.1	FJ547071.1	FJ547072.1	FJ547073.1	FJ547074.1	FJ547075.1	FJ547076.1	FJ547077.1	FJ547078.1	FJ547079.1	FJ547080.1	FJ547081.1	FJ547082.1	FJ547083.1
		FJ547084.1	FJ547085.1	FJ562097.1	FJ562099.1	FJ562100.1	FJ562102.1	FJ562103.1	FJ562107.1	FJ639712.1	FJ639713.1	FJ639714.1	FJ639715.1	FJ639716.1	FJ639719.1	FJ639720.1	FJ639721.1	FJ639722.1	FJ639723.1	FJ639724.1	FJ639725.1
		FJ639726.1	FJ639727.1	FJ639728.1	FJ639729.1	FJ639730.1	FJ639731.1	FJ639746.1	FJ639747.1	FJ639749.1	FJ639750.1	FJ639751.1	FJ639752.1	FJ639753.1	FJ639754.1	FJ639755.1	FJ639756.1	FJ639757.1	FJ639758.1	FJ639759.1	FJ639760.1
		FJ639761.1	FJ639762.1	FJ639763.1	FJ639765.1	FJ639766.1	FJ639767.1	FJ639768.1	FJ639769.1	FJ639770.1	FJ639771.1	FJ639772.1	FJ639774.1	FJ639775.1	FJ639776.1	FJ639777.1	FJ639778.1	FJ639779.1	FJ639780.1	FJ639781.1	FJ639782.1
		FJ639784.1	FJ639785.1	FJ639786.1	FJ639787.1	FJ639789.1	FJ639790.1	FJ639791.1	FJ639792.1	FJ639793.1	FJ639795.1	FJ639798.1	FJ639799.1	FJ639800.1	FJ639801.1	FJ639803.1	FJ639804.1	FJ639805.1	FJ639807.1	FJ639810.1	FJ639816.1
		FJ639817.1	FJ639825.1	FJ639826.1	FJ639827.1	FJ644564.1	FJ687448.1	FJ744700.1	FJ744726.1	FJ744727.1	FJ744728.1	FJ744729.1	FJ744730.1	FJ744731.1	FJ744732.1	FJ744733.1	FJ744734.1	FJ744735.1	FJ744736.1	FJ744737.1	FJ744738.1
		FJ744739.1	FJ744740.1	FJ810413.1	FJ810414.1	FJ810416.1	FJ850048.1	FJ850049.1	FJ850052.1	FJ850055.1	FJ850056.1	FJ850079.1	FJ850083.1	FJ850086.1	FJ850089.1	FJ850092.1	FJ850094.1	FJ850096.1	FJ850097.1	FJ850098.1	FJ850109.1
		FJ850110.1	FJ850111.1	FJ873812.1	FJ873813.1	FJ882571.1	FJ882572.1	FJ882573.1	FJ882574.1	FJ882575.1	FJ882576.1	FJ882577.1	FJ882578.1	FJ898440.1	FJ898441.1	FJ898442.1	FJ898443.1	FJ898445.1	FJ898446.1	FJ898447.1	FJ898455.1
		FJ898456.1	FJ898457.1	FJ898458.1	FJ898459.1	FJ898462.1	FJ898463.1	FJ898464.1	FJ898468.1	FJ898469.1	FJ898470.1	FJ898471.1	FJ898472.1	FJ898473.1	FJ898474.1	FJ898475.1	FJ898476.1	FJ913015.1	GQ199860.1	GQ199861.1	GQ199862.1
		GQ199863.1	GQ199864.1	GQ199865.1	GQ199870.1	GQ199871.1	GQ199886.1	GQ199887.1	GQ199888.1	GQ199889.1	GQ199891.1	GQ252674.1	GQ252678.1	GQ466079.1	GQ868546.1	GQ868547.1	GQ868548.1	GQ868571.1	GQ868572.1	GQ868573.1	GQ868574.1
		GQ868575.1	GQ868576.1	GQ868577.1	GQ868578.1	GQ868586.1	GQ868587.1	GQ868593.1	GQ868616.1	GQ868617.1	GQ868626.1	GQ868627.1	GQ868628.1	GQ868629.1	GQ868634.1	GU131844.1	GU131845.1	GU131846.1	GU131848.1	GU131849.1	GU131850.1
		GU131851.1	GU131852.1	GU131853.1	GU131854.1	GU131855.1	GU131856.1	GU131857.1	GU131858.1	GU131859.1	GU131860.1	GU131861.1	GU131865.1	GU131866.1	GU131867.1	GU131868.1	GU131869.1	GU131870.1	GU131871.1	GU131872.1	GU131873.1
		GU131874.1	GU131875.1	GU131876.1	GU131877.1	GU131878.1	GU131903.1	GU131904.1	GU131905.1	GU131906.1	GU131907.1	GU131908.1	GU131909.1	GU131910.1	GU131911.1	GU131912.1	GU131913.1	GU131914.1	GU131915.1	GU131916.1	GU131917.1
		GU131918.1	GU131933.1	GU131934.1	GU131935.1	GU131936.1	GU131937.1	GU131938.1	GU131939.1	GU131940.1	GU131941.1	GU131942.1	GU131943.1	GU131944.1	GU131945.1	GU131946.1	GU131950.1	GU131951.1	GU131952.1	GU131953.1	GU131954.1
		GU363549.1	HG316483.1	HG316484.1	HM181933.1	HM181934.1	HM181935.1	HM181972.1	HM181973.1	HM181974.1	HM181975.1	HM181976.1	HM181977.1	HM181978.1	HM631854.1	HM631856.1	HM631857.1	HM631858.1	HM631859.1	HM631860.1	HM631861.1
		HM631862.1	HM631863.1	HM631864.1	HM631869.1	HM756274.1	HM756275.1	HM756276.1	HM756277.1	HM756278.1	HM756279.1	HM756280.1	HM756281.1	HM756282.1	HQ166030.1	HQ166031.1	HQ166032.1	HQ166033.1	HQ166034.1	HQ235027.1	HQ332171.1
		HQ541785.1	HQ541789.1	HQ541790.1	HQ541791.1	HQ541795.1	HQ541796.1	HQ541797.1	HQ541802.1	HQ541804.1	HQ541806.1	HQ671176.1	HQ671177.1	HQ671178.1	HQ705609.1	HQ705610.1	HQ705611.1	HQ705612.1	HQ705613.1	HQ705614.1	HQ705615.1
		HQ705616.1	HQ705617.1	HQ705618.1	HQ705619.1	HQ705620.1	HQ705621.1	HQ705622.1	HQ705623.1	HQ891025.1	JF295012.1	JF504679.1	JF808118.1	JF808119.1	JF808120.1	JF808121.1	JF808122.1	JF808123.1	JF808124.1	JF808125.1	JF808126.1
		JF808127.1	JF808128.1	JF808129.1	JF920393.1	JF920394.1	JF920395.1	JF920396.1	JF920397.1	JF920398.1	JF920399.1	JF920400.1	JF920401.1	JF920402.1	JF920403.1	JF920404.1	JF920405.1	JF920406.1	JF920407.1	JF920408.1	JF920409.1
		JF937620.1	JF937621.1	JF937622.1	JF937623.1	JF937624.1	JF937625.1	JF937626.1	JF937627.1	JF937628.1	JF937629.1	JF937630.1	JF937631.1	JF937632.1	JF937633.1	JF937634.1	JF937636.1	JF937637.1	JF937638.1	JF937639.1	JF937640.1
		JF937641.1	JF937642.1	JF937643.1	JF937646.1	JF937647.1	JF937648.1	JF937652.1	JN000936.1	JN000937.1	JN000938.1	JN093513.1	JN093514.1	JN093515.1	JN093517.1	JN183884.1	JN368477.1	JN406514.1	JN406515.1	JN662391.1	JN697379.1
		JQ411814.1	JQ922554.1	JQ922555.1	JQ922556.1	JQ922557.1	JX669489.1	JX669490.1	JX669491.1	JX669492.1	JX669493.1	JX669494.1	JX669495.1	JX669496.1	JX669497.1	JX669498.1	JX669499.1	JX669500.1	JX669501.1	JX669502.1	JX669503.1
		JX669504.1	JX669505.1	JX669506.1	JX669507.1	JX669508.1	KC425219.1	KC762681.1	KC762682.1	KC762683.1	KC762684.1	KC762685.1	KC762686.1	KC762687.1	KC762688.1	KC762689.1	KC762690.1	KC762691.1	KC762692.1	KC762693.1	KF041254.1
		KF041255.1	KF041256.1	KF041257.1	KF041258.1	KF041259.1	KF824902.1	KF824903.1	KF921913.1	KF921914.1	KF921916.1	KF921920.1	KF921921.1	KF921922.1	KF921923.1	KF921924.1	KF921926.1	KF921928.1	KF921929.1	KF954945.1	KF954946.1
		KF954947.1	KF954948.1	KF954949.1	KF955332.1	KF955333.1	KF955449.1	KF955451.1	KF955453.1	KF955454.1	KF955456.1	KF955457.1	KF955458.1	KF955459.1	KF955460.1	KF955461.1	KF955462.1	KF955463.1	KF955464.1	KF955465.1	KF955466.1
		KF955468.1	KF955471.1	KF955472.1	KF955473.1	KF955474.1	KF955476.1	KF955477.1	KF955479.1	KF955481.1	KF955486.1	KF955487.1	KF955490.1	KF955505.1	KF955507.1	KF955508.1	KF971709.1	KF973476.1	KF973477.1	KF973478.1	KF973479.1
		KF973480.1	KF973481.1	KF973482.1	KF973483.1	KF973484.1	KF973485.1	KF973486.1	KF973487.1	KJ160505.1	KJ189256.1	KJ189257.1	KJ189258.1	KJ189259.1	KJ189260.1	KJ189261.1	KJ189262.1	KJ189264.1	KJ189265.1	KJ189266.1	KJ189267.1
		KJ189268.1	KJ189269.1	KJ189270.1	KJ189271.1	KJ189272.1	KJ189273.1	KJ189274.1	KJ189275.1	KJ189276.1	KJ189277.1	KJ189278.1	KJ189279.1	KJ189280.1	KJ189281.1	KJ189282.1	KJ189283.1	KJ189284.1	KJ189285.1	KJ189286.1	KJ189287.1
		KJ189288.1	KJ189289.1	KJ189290.1	KJ189291.1	KJ189292.1	KJ189293.1	KJ189294.1	KJ189295.1	KJ189296.1	KJ189297.1	KJ189298.1	KJ189299.1	KJ189300.1	KJ189301.1	KJ622191.1	KJ622192.1	KJ622193.1	KJ622194.1	KJ622195.1	KJ622196.1
		KJ622197.1	KJ622198.1	KJ622199.1	KJ643590.1	KJ737429.1	KJ737430.1	KJ830751.1	KM190937.1	KP406805.1	KR296743.1	KR296744.1	KT424097.1	KT726341.1	KT726343.1	KT726344.1	KT726345.1	KT726346.1	KT726347.1	KT726348.1	KT726349.1
		KT726350.1	KT726351.1	KT726352.1	KT726353.1	KT726354.1	KT726355.1	KT726356.1	KT726357.1	KT726358.1	KT726359.1	KT726360.1	KT726361.1	KU050695.1	KU216208.1	KU216209.1	KU509278.1	KU509279.1	KU509280.1	KU509281.1	KU509282.1
		KU509284.1	KU509285.1	KU509286.1	KU725665.1	KU725666.1	KX380839.1	KX380840.1	KX380841.1	KX380842.1	KX855927.1	KY670634.1	KY794786.1	KY794787.1	KY794788.1	KY794789.1	KY794790.1	KY863456.1	KY921906.1	KY921907.1	LC379193.1
		LC379194.1	LC379195.1	LC379196.1	LC379197.1	M93130.1	MF370226.1	MF682966.1	MF682967.1	MF682968.1	MF682969.1	MF682970.1	MF682971.1	MF682972.1	MF682973.1	MF682974.1	MF682975.1	MG721059.1	MG721061.1	MG721064.1	MH450296.1
		MH450298.1	MH450299.1	MH450311.1	MH544647.1	MH544649.1	MH544650.1	MH544651.1	MH822957.1	MH823209.1	MH888332.1	MH888333.1	MH891766.1	MK506265.1	MK894339.1	MK894340.1	MK894341.1	MN018367.1	MN018368.1	MN018369.1	MN018371.1
		MN018372.1	MN018373.1	MN018374.1	MN018375.1	MN018376.1	MN018377.1	MN018378.1	MN018379.1	MN018380.1	MN018381.1	MN018382.1	MN018383.1	MN018384.1	MN018385.1	MN018386.1	MN018387.1	MN018388.1	MN018389.1	NC_001475.2
Total Seqs which have more then 3 Mismatches	7
		AY858042.2	AY858047.2	AY858048.2	KU509283.1	MK005258.1	MK894338.1	MN018370.1
Mismatch Analysis of Top Primer Candidates
Primer Set 2	TGGGAGGAAGAGGCTGAGCAAACAGGAGTG and GGGTTTGCTTTTGCCAAGTATGCCAGACCA
Forward Primer	TGGGAGGAAGAGGCTGAGCAAACAGGAGTG
Total Seqs with 1 or less Mismatches	945
		AB189125.1	AB189126.1	AB189127.1	AB189128.1	AB214879.1	AB214880.1	AB214881.1	AB214882.1	AF317645.1	AY099337.1	AY496871.2	AY496873.2	AY496874.2	AY496877.2	AY496879.2	AY648961.1	AY662691.1	AY676348.1	AY676349.1	AY676350.1
		AY676351.1	AY676352.1	AY676353.1	AY679147.1	AY744677.1	AY744678.1	AY744679.1	AY744680.1	AY744681.1	AY744682.1	AY744683.1	AY744684.1	AY744685.1	AY766104.1	AY770511.2	AY776329.1	AY858037.2	AY858038.2	AY858039.2	AY858040.2
		AY858041.2	AY858042.2	AY858043.2	AY858044.2	AY858045.2	AY858046.2	AY858047.2	AY858048.2	AY876494.1	AY923865.1	DQ401689.1	DQ401690.1	DQ401691.1	DQ401692.1	DQ401693.1	DQ401695.1	DQ675519.1	DQ675520.1	DQ675522.1	DQ675523.1
		DQ675524.1	DQ675525.1	DQ675526.1	DQ675527.1	DQ675528.1	DQ675529.1	DQ675530.1	DQ675531.1	DQ675532.1	DQ675533.1	DQ863638.1	EF629366.1	EF629367.1	EF629369.1	EF629370.1	EF643017.1	EU081181.1	EU081182.1	EU081183.1	EU081184.1
		EU081185.1	EU081186.1	EU081187.1	EU081188.1	EU081189.1	EU081190.1	EU081191.1	EU081192.1	EU081193.1	EU081194.1	EU081195.1	EU081196.1	EU081197.1	EU081198.1	EU081199.1	EU081200.1	EU081201.1	EU081202.1	EU081203.1	EU081204.1
		EU081205.1	EU081206.1	EU081207.1	EU081208.1	EU081209.1	EU081210.1	EU081211.1	EU081212.1	EU081213.1	EU081214.1	EU081215.1	EU081216.1	EU081217.1	EU081218.1	EU081219.1	EU081220.1	EU081221.1	EU081222.1	EU081223.1	EU081224.1
		EU081225.1	EU367962.1	EU482452.1	EU482453.1	EU482454.1	EU482455.1	EU482456.1	EU482457.1	EU482458.1	EU482459.1	EU482460.1	EU482461.1	EU482462.1	EU482555.1	EU482558.1	EU482559.1	EU482563.1	EU482564.1	EU482566.1	EU482595.1
		EU482596.1	EU482612.1	EU482614.1	EU529683.1	EU529684.1	EU529685.1	EU529686.1	EU529687.1	EU529688.1	EU529689.1	EU529690.1	EU529691.1	EU529692.1	EU529696.1	EU529697.1	EU529699.1	EU529702.1	EU529705.1	EU569688.1	EU569689.1
		EU569690.1	EU569691.1	EU596492.1	EU596493.1	EU596494.1	EU660407.1	EU660408.1	EU660409.1	EU660410.1	EU660411.1	EU660420.1	EU687196.1	EU687197.1	EU687198.1	EU687218.1	EU687219.1	EU687221.1	EU687226.1	EU687233.1	EU687234.1
		EU687239.1	EU726768.1	EU726769.1	EU726771.1	EU726772.1	EU726773.1	EU726774.1	EU781136.1	EU781137.1	EU854291.1	EU854292.1	EU854298.1	EU932687.1	EU932688.1	FJ024465.1	FJ024466.1	FJ024467.1	FJ024468.1	FJ024469.1	FJ024470.1
		FJ024471.1	FJ177308.1	FJ182004.1	FJ182005.1	FJ182006.1	FJ182007.1	FJ182008.1	FJ182009.1	FJ182010.1	FJ182011.1	FJ182013.1	FJ182015.1	FJ182037.1	FJ182038.1	FJ182039.1	FJ182040.1	FJ182041.1	FJ205870.1	FJ205871.1	FJ373302.1
		FJ373303.1	FJ373304.1	FJ373306.1	FJ390371.1	FJ390372.1	FJ390373.1	FJ390375.1	FJ390376.1	FJ390377.1	FJ410176.1	FJ410177.1	FJ410178.1	FJ410229.1	FJ432722.1	FJ432728.1	FJ432731.1	FJ432741.1	FJ432743.1	FJ461322.1	FJ461326.1
		FJ461329.1	FJ461334.1	FJ461337.1	FJ461338.1	FJ478456.1	FJ547061.1	FJ547062.1	FJ547066.1	FJ547069.1	FJ547070.1	FJ547071.1	FJ547072.1	FJ547073.1	FJ547074.1	FJ547075.1	FJ547076.1	FJ547077.1	FJ547078.1	FJ547079.1	FJ547080.1
		FJ547081.1	FJ547082.1	FJ547083.1	FJ547084.1	FJ547085.1	FJ562097.1	FJ562099.1	FJ562100.1	FJ562102.1	FJ562103.1	FJ562107.1	FJ639712.1	FJ639713.1	FJ639714.1	FJ639715.1	FJ639716.1	FJ639719.1	FJ639720.1	FJ639721.1	FJ639722.1
		FJ639723.1	FJ639724.1	FJ639725.1	FJ639726.1	FJ639727.1	FJ639728.1	FJ639729.1	FJ639730.1	FJ639731.1	FJ639746.1	FJ639747.1	FJ639749.1	FJ639750.1	FJ639751.1	FJ639752.1	FJ639753.1	FJ639754.1	FJ639755.1	FJ639756.1	FJ639757.1
		FJ639758.1	FJ639759.1	FJ639760.1	FJ639761.1	FJ639762.1	FJ639763.1	FJ639765.1	FJ639766.1	FJ639767.1	FJ639768.1	FJ639769.1	FJ639770.1	FJ639771.1	FJ639772.1	FJ639774.1	FJ639775.1	FJ639776.1	FJ639777.1	FJ639778.1	FJ639779.1
		FJ639780.1	FJ639781.1	FJ639782.1	FJ639784.1	FJ639785.1	FJ639786.1	FJ639787.1	FJ639789.1	FJ639790.1	FJ639791.1	FJ639792.1	FJ639793.1	FJ639795.1	FJ639798.1	FJ639799.1	FJ639800.1	FJ639801.1	FJ639803.1	FJ639804.1	FJ639805.1
		FJ639807.1	FJ639810.1	FJ639816.1	FJ639817.1	FJ639825.1	FJ639826.1	FJ639827.1	FJ644564.1	FJ687448.1	FJ744700.1	FJ744726.1	FJ744727.1	FJ744728.1	FJ744729.1	FJ744730.1	FJ744731.1	FJ744732.1	FJ744733.1	FJ744734.1	FJ744735.1
		FJ744736.1	FJ744737.1	FJ744738.1	FJ744739.1	FJ744740.1	FJ810413.1	FJ810414.1	FJ810416.1	FJ850048.1	FJ850049.1	FJ850052.1	FJ850055.1	FJ850056.1	FJ850079.1	FJ850083.1	FJ850086.1	FJ850089.1	FJ850092.1	FJ850094.1	FJ850096.1
		FJ850097.1	FJ850098.1	FJ850109.1	FJ850110.1	FJ850111.1	FJ873812.1	FJ873813.1	FJ882571.1	FJ882572.1	FJ882573.1	FJ882574.1	FJ882575.1	FJ882576.1	FJ882577.1	FJ882578.1	FJ898440.1	FJ898441.1	FJ898442.1	FJ898443.1	FJ898445.1
		FJ898446.1	FJ898447.1	FJ898455.1	FJ898456.1	FJ898457.1	FJ898458.1	FJ898459.1	FJ898462.1	FJ898463.1	FJ898464.1	FJ898468.1	FJ898469.1	FJ898470.1	FJ898471.1	FJ898472.1	FJ898473.1	FJ898474.1	FJ898475.1	FJ898476.1	FJ913015.1
		GQ199860.1	GQ199861.1	GQ199862.1	GQ199863.1	GQ199864.1	GQ199865.1	GQ199870.1	GQ199871.1	GQ199886.1	GQ199887.1	GQ199888.1	GQ199889.1	GQ199891.1	GQ252674.1	GQ252678.1	GQ466079.1	GQ868546.1	GQ868547.1	GQ868548.1	GQ868571.1
		GQ868572.1	GQ868573.1	GQ868574.1	GQ868575.1	GQ868576.1	GQ868577.1	GQ868578.1	GQ868586.1	GQ868587.1	GQ868593.1	GQ868616.1	GQ868617.1	GQ868626.1	GQ868627.1	GQ868628.1	GQ868629.1	GQ868634.1	GU131844.1	GU131845.1	GU131846.1
		GU131848.1	GU131849.1	GU131850.1	GU131851.1	GU131852.1	GU131853.1	GU131854.1	GU131855.1	GU131856.1	GU131857.1	GU131858.1	GU131859.1	GU131860.1	GU131861.1	GU131865.1	GU131866.1	GU131867.1	GU131868.1	GU131869.1	GU131870.1
		GU131871.1	GU131872.1	GU131873.1	GU131874.1	GU131875.1	GU131876.1	GU131877.1	GU131878.1	GU131903.1	GU131904.1	GU131905.1	GU131906.1	GU131907.1	GU131908.1	GU131909.1	GU131910.1	GU131911.1	GU131912.1	GU131913.1	GU131914.1
		GU131915.1	GU131916.1	GU131917.1	GU131918.1	GU131933.1	GU131934.1	GU131935.1	GU131936.1	GU131937.1	GU131938.1	GU131939.1	GU131940.1	GU131941.1	GU131942.1	GU131943.1	GU131944.1	GU131945.1	GU131946.1	GU131950.1	GU131951.1
		GU131952.1	GU131953.1	GU131954.1	GU363549.1	HG316483.1	HG316484.1	HM181933.1	HM181934.1	HM181935.1	HM181972.1	HM181973.1	HM181974.1	HM181975.1	HM181976.1	HM181977.1	HM181978.1	HM631854.1	HM631856.1	HM631857.1	HM631858.1
		HM631859.1	HM631860.1	HM631861.1	HM631862.1	HM631863.1	HM631864.1	HM631869.1	HM756274.1	HM756275.1	HM756276.1	HM756277.1	HM756278.1	HM756279.1	HM756280.1	HM756281.1	HM756282.1	HQ166030.1	HQ166031.1	HQ166032.1	HQ166033.1
		HQ166034.1	HQ235027.1	HQ332171.1	HQ541785.1	HQ541789.1	HQ541790.1	HQ541791.1	HQ541795.1	HQ541796.1	HQ541797.1	HQ541802.1	HQ541804.1	HQ541806.1	HQ671176.1	HQ671177.1	HQ671178.1	HQ705609.1	HQ705610.1	HQ705611.1	HQ705612.1
		HQ705613.1	HQ705614.1	HQ705615.1	HQ705616.1	HQ705617.1	HQ705618.1	HQ705619.1	HQ705620.1	HQ705621.1	HQ705622.1	HQ705623.1	HQ891025.1	JF295012.1	JF504679.1	JF808118.1	JF808119.1	JF808120.1	JF808121.1	JF808122.1	JF808123.1
		JF808124.1	JF808125.1	JF808126.1	JF808127.1	JF808128.1	JF808129.1	JF920393.1	JF920394.1	JF920395.1	JF920396.1	JF920397.1	JF920398.1	JF920399.1	JF920400.1	JF920401.1	JF920402.1	JF920403.1	JF920404.1	JF920405.1	JF920406.1
		JF920407.1	JF920408.1	JF920409.1	JF937620.1	JF937621.1	JF937622.1	JF937623.1	JF937624.1	JF937625.1	JF937626.1	JF937627.1	JF937628.1	JF937629.1	JF937630.1	JF937631.1	JF937632.1	JF937633.1	JF937634.1	JF937636.1	JF937637.1
		JF937638.1	JF937639.1	JF937640.1	JF937641.1	JF937642.1	JF937643.1	JF937646.1	JF937647.1	JF937648.1	JF937652.1	JN000936.1	JN000937.1	JN000938.1	JN093513.1	JN093514.1	JN093515.1	JN093517.1	JN183884.1	JN368477.1	JN406514.1
		JN406515.1	JN662391.1	JN697379.1	JQ411814.1	JQ922554.1	JQ922555.1	JQ922556.1	JQ922557.1	JX669489.1	JX669490.1	JX669491.1	JX669492.1	JX669493.1	JX669494.1	JX669495.1	JX669496.1	JX669497.1	JX669498.1	JX669499.1	JX669500.1
		JX669501.1	JX669502.1	JX669503.1	JX669504.1	JX669505.1	JX669506.1	JX669507.1	JX669508.1	KC425219.1	KC762681.1	KC762682.1	KC762683.1	KC762684.1	KC762685.1	KC762686.1	KC762687.1	KC762688.1	KC762689.1	KC762690.1	KC762691.1
		KC762692.1	KC762693.1	KF041254.1	KF041255.1	KF041256.1	KF041257.1	KF041258.1	KF041259.1	KF824902.1	KF824903.1	KF921913.1	KF921914.1	KF921916.1	KF921920.1	KF921921.1	KF921922.1	KF921923.1	KF921924.1	KF921926.1	KF921928.1
		KF921929.1	KF954945.1	KF954946.1	KF954947.1	KF954948.1	KF954949.1	KF955332.1	KF955333.1	KF955449.1	KF955451.1	KF955453.1	KF955454.1	KF955456.1	KF955457.1	KF955458.1	KF955459.1	KF955460.1	KF955461.1	KF955462.1	KF955463.1
		KF955464.1	KF955465.1	KF955466.1	KF955468.1	KF955471.1	KF955472.1	KF955473.1	KF955474.1	KF955476.1	KF955477.1	KF955479.1	KF955481.1	KF955486.1	KF955487.1	KF955490.1	KF955505.1	KF955507.1	KF955508.1	KF971709.1	KF973476.1
		KF973477.1	KF973478.1	KF973479.1	KF973480.1	KF973481.1	KF973482.1	KF973483.1	KF973484.1	KF973485.1	KF973486.1	KF973487.1	KJ160505.1	KJ189256.1	KJ189257.1	KJ189258.1	KJ189259.1	KJ189260.1	KJ189261.1	KJ189262.1	KJ189264.1
		KJ189265.1	KJ189266.1	KJ189267.1	KJ189268.1	KJ189269.1	KJ189270.1	KJ189271.1	KJ189272.1	KJ189273.1	KJ189274.1	KJ189275.1	KJ189276.1	KJ189277.1	KJ189278.1	KJ189279.1	KJ189280.1	KJ189281.1	KJ189282.1	KJ189283.1	KJ189284.1
		KJ189285.1	KJ189286.1	KJ189287.1	KJ189288.1	KJ189289.1	KJ189290.1	KJ189291.1	KJ189292.1	KJ189293.1	KJ189294.1	KJ189295.1	KJ189296.1	KJ189297.1	KJ189298.1	KJ189299.1	KJ189300.1	KJ189301.1	KJ622191.1	KJ622192.1	KJ622193.1
		KJ622194.1	KJ622195.1	KJ622196.1	KJ622197.1	KJ622198.1	KJ622199.1	KJ643590.1	KJ737429.1	KJ737430.1	KJ830751.1	KM190937.1	KP406805.1	KR296743.1	KR296744.1	KT424097.1	KT726341.1	KT726343.1	KT726344.1	KT726345.1	KT726346.1
		KT726347.1	KT726348.1	KT726349.1	KT726350.1	KT726351.1	KT726352.1	KT726353.1	KT726354.1	KT726355.1	KT726356.1	KT726357.1	KT726358.1	KT726359.1	KT726360.1	KT726361.1	KU050695.1	KU216208.1	KU216209.1	KU509278.1	KU509279.1
		KU509280.1	KU509281.1	KU509282.1	KU509283.1	KU509284.1	KU509285.1	KU509286.1	KU725665.1	KU725666.1	KX380839.1	KX380840.1	KX380841.1	KX380842.1	KX855927.1	KY670634.1	KY794786.1	KY794787.1	KY794788.1	KY794789.1	KY794790.1
		KY863456.1	KY921906.1	KY921907.1	LC379193.1	LC379194.1	LC379195.1	LC379196.1	LC379197.1	M93130.1	MF370226.1	MF682966.1	MF682967.1	MF682968.1	MF682969.1	MF682970.1	MF682971.1	MF682972.1	MF682973.1	MF682974.1	MF682975.1
		MG721059.1	MG721061.1	MG721064.1	MH450296.1	MH450298.1	MH450299.1	MH450311.1	MH544647.1	MH544649.1	MH544650.1	MH544651.1	MH822957.1	MH823209.1	MH888332.1	MH888333.1	MH891766.1	MK005258.1	MK506265.1	MK894338.1	MK894339.1
		MK894340.1	MK894341.1	MN018367.1	MN018368.1	MN018369.1	MN018370.1	MN018371.1	MN018373.1	MN018374.1	MN018375.1	MN018376.1	MN018377.1	MN018378.1	MN018379.1	MN018380.1	MN018381.1	MN018382.1	MN018383.1	MN018384.1	MN018385.1
		MN018386.1	MN018387.1	MN018388.1	MN018389.1	NC_001475.2
Total Seqs which have more then 3 Mismatches	1
		MN018372.1
Reverse Primer	GGGTTTGCTTTTGCCAAGTATGCCAGACCA
Total Seqs with 1 or less Mismatches	942
		AB189125.1	AB189126.1	AB189127.1	AB189128.1	AB214879.1	AB214880.1	AB214881.1	AB214882.1	AF317645.1	AY099337.1	AY496871.2	AY496873.2	AY496874.2	AY496877.2	AY496879.2	AY648961.1	AY662691.1	AY676348.1	AY676349.1	AY676350.1
		AY676351.1	AY676352.1	AY676353.1	AY679147.1	AY744677.1	AY744678.1	AY744679.1	AY744680.1	AY744681.1	AY744682.1	AY744683.1	AY744684.1	AY744685.1	AY766104.1	AY770511.2	AY776329.1	AY858037.2	AY858038.2	AY858039.2	AY858040.2
		AY858041.2	AY858042.2	AY858043.2	AY858044.2	AY858045.2	AY858046.2	AY858047.2	AY858048.2	AY876494.1	AY923865.1	DQ401689.1	DQ401690.1	DQ401691.1	DQ401692.1	DQ401693.1	DQ401695.1	DQ675519.1	DQ675520.1	DQ675522.1	DQ675523.1
		DQ675524.1	DQ675525.1	DQ675526.1	DQ675527.1	DQ675528.1	DQ675529.1	DQ675530.1	DQ675531.1	DQ675532.1	DQ675533.1	DQ863638.1	EF629366.1	EF629367.1	EF629369.1	EF629370.1	EF643017.1	EU081181.1	EU081182.1	EU081183.1	EU081184.1
		EU081185.1	EU081186.1	EU081187.1	EU081188.1	EU081189.1	EU081190.1	EU081191.1	EU081192.1	EU081193.1	EU081194.1	EU081195.1	EU081196.1	EU081197.1	EU081198.1	EU081199.1	EU081200.1	EU081201.1	EU081202.1	EU081203.1	EU081204.1
		EU081205.1	EU081206.1	EU081207.1	EU081208.1	EU081209.1	EU081210.1	EU081211.1	EU081212.1	EU081213.1	EU081214.1	EU081215.1	EU081216.1	EU081217.1	EU081218.1	EU081219.1	EU081220.1	EU081221.1	EU081222.1	EU081223.1	EU081224.1
		EU081225.1	EU367962.1	EU482452.1	EU482453.1	EU482454.1	EU482456.1	EU482457.1	EU482458.1	EU482459.1	EU482460.1	EU482461.1	EU482462.1	EU482555.1	EU482558.1	EU482559.1	EU482563.1	EU482564.1	EU482566.1	EU482595.1	EU482596.1
		EU482612.1	EU482614.1	EU529683.1	EU529684.1	EU529685.1	EU529686.1	EU529687.1	EU529688.1	EU529689.1	EU529690.1	EU529691.1	EU529692.1	EU529696.1	EU529697.1	EU529699.1	EU529702.1	EU529705.1	EU569688.1	EU569689.1	EU569690.1
		EU569691.1	EU596492.1	EU596493.1	EU596494.1	EU660407.1	EU660408.1	EU660409.1	EU660410.1	EU660411.1	EU660420.1	EU687196.1	EU687197.1	EU687198.1	EU687218.1	EU687219.1	EU687221.1	EU687226.1	EU687233.1	EU687234.1	EU687239.1
		EU726768.1	EU726769.1	EU726771.1	EU726772.1	EU726773.1	EU726774.1	EU781136.1	EU781137.1	EU854291.1	EU854292.1	EU854298.1	EU932687.1	EU932688.1	FJ024465.1	FJ024466.1	FJ024467.1	FJ024468.1	FJ024469.1	FJ024470.1	FJ024471.1
		FJ177308.1	FJ182004.1	FJ182005.1	FJ182006.1	FJ182007.1	FJ182008.1	FJ182009.1	FJ182010.1	FJ182011.1	FJ182013.1	FJ182015.1	FJ182037.1	FJ182038.1	FJ182039.1	FJ182040.1	FJ182041.1	FJ205870.1	FJ205871.1	FJ373302.1	FJ373303.1
		FJ373304.1	FJ373306.1	FJ390371.1	FJ390372.1	FJ390373.1	FJ390375.1	FJ390376.1	FJ390377.1	FJ410176.1	FJ410177.1	FJ410178.1	FJ410229.1	FJ432722.1	FJ432728.1	FJ432731.1	FJ432741.1	FJ432743.1	FJ461322.1	FJ461326.1	FJ461329.1
		FJ461334.1	FJ461337.1	FJ478456.1	FJ547061.1	FJ547062.1	FJ547066.1	FJ547069.1	FJ547070.1	FJ547071.1	FJ547072.1	FJ547073.1	FJ547074.1	FJ547075.1	FJ547076.1	FJ547077.1	FJ547078.1	FJ547079.1	FJ547080.1	FJ547081.1	FJ547082.1
		FJ547083.1	FJ547084.1	FJ547085.1	FJ562097.1	FJ562099.1	FJ562100.1	FJ562102.1	FJ562103.1	FJ562107.1	FJ639712.1	FJ639713.1	FJ639714.1	FJ639715.1	FJ639716.1	FJ639719.1	FJ639720.1	FJ639721.1	FJ639722.1	FJ639723.1	FJ639724.1
		FJ639725.1	FJ639726.1	FJ639727.1	FJ639728.1	FJ639729.1	FJ639730.1	FJ639731.1	FJ639746.1	FJ639747.1	FJ639749.1	FJ639750.1	FJ639751.1	FJ639752.1	FJ639753.1	FJ639754.1	FJ639755.1	FJ639756.1	FJ639757.1	FJ639758.1	FJ639759.1
		FJ639760.1	FJ639761.1	FJ639762.1	FJ639763.1	FJ639765.1	FJ639766.1	FJ639767.1	FJ639768.1	FJ639769.1	FJ639770.1	FJ639771.1	FJ639772.1	FJ639774.1	FJ639775.1	FJ639776.1	FJ639777.1	FJ639778.1	FJ639779.1	FJ639780.1	FJ639781.1
		FJ639782.1	FJ639784.1	FJ639785.1	FJ639786.1	FJ639787.1	FJ639789.1	FJ639790.1	FJ639791.1	FJ639792.1	FJ639793.1	FJ639795.1	FJ639798.1	FJ639799.1	FJ639800.1	FJ639801.1	FJ639803.1	FJ639804.1	FJ639805.1	FJ639807.1	FJ639810.1
		FJ639816.1	FJ639817.1	FJ639825.1	FJ639826.1	FJ639827.1	FJ644564.1	FJ687448.1	FJ744700.1	FJ744726.1	FJ744727.1	FJ744728.1	FJ744729.1	FJ744730.1	FJ744731.1	FJ744732.1	FJ744733.1	FJ744734.1	FJ744735.1	FJ744736.1	FJ744737.1
		FJ744738.1	FJ744739.1	FJ744740.1	FJ810413.1	FJ810414.1	FJ810416.1	FJ850048.1	FJ850049.1	FJ850052.1	FJ850055.1	FJ850056.1	FJ850079.1	FJ850083.1	FJ850086.1	FJ850089.1	FJ850092.1	FJ850094.1	FJ850096.1	FJ850097.1	FJ850098.1
		FJ850109.1	FJ850110.1	FJ850111.1	FJ873812.1	FJ873813.1	FJ882571.1	FJ882572.1	FJ882573.1	FJ882574.1	FJ882575.1	FJ882576.1	FJ882577.1	FJ882578.1	FJ898440.1	FJ898441.1	FJ898442.1	FJ898443.1	FJ898445.1	FJ898446.1	FJ898447.1
		FJ898455.1	FJ898456.1	FJ898457.1	FJ898458.1	FJ898459.1	FJ898462.1	FJ898463.1	FJ898464.1	FJ898468.1	FJ898469.1	FJ898470.1	FJ898471.1	FJ898472.1	FJ898473.1	FJ898474.1	FJ898475.1	FJ898476.1	FJ913015.1	GQ199860.1	GQ199861.1
		GQ199862.1	GQ199863.1	GQ199864.1	GQ199865.1	GQ199870.1	GQ199871.1	GQ199886.1	GQ199887.1	GQ199888.1	GQ199889.1	GQ199891.1	GQ252674.1	GQ252678.1	GQ466079.1	GQ868546.1	GQ868547.1	GQ868548.1	GQ868571.1	GQ868572.1	GQ868573.1
		GQ868574.1	GQ868575.1	GQ868576.1	GQ868577.1	GQ868578.1	GQ868586.1	GQ868587.1	GQ868593.1	GQ868616.1	GQ868617.1	GQ868626.1	GQ868627.1	GQ868628.1	GQ868629.1	GQ868634.1	GU131844.1	GU131845.1	GU131846.1	GU131848.1	GU131849.1
		GU131850.1	GU131851.1	GU131852.1	GU131853.1	GU131854.1	GU131855.1	GU131856.1	GU131857.1	GU131858.1	GU131859.1	GU131860.1	GU131861.1	GU131865.1	GU131866.1	GU131867.1	GU131868.1	GU131869.1	GU131870.1	GU131871.1	GU131872.1
		GU131873.1	GU131874.1	GU131875.1	GU131876.1	GU131877.1	GU131878.1	GU131903.1	GU131904.1	GU131905.1	GU131906.1	GU131907.1	GU131908.1	GU131909.1	GU131910.1	GU131911.1	GU131912.1	GU131913.1	GU131914.1	GU131915.1	GU131916.1
		GU131917.1	GU131918.1	GU131933.1	GU131934.1	GU131935.1	GU131936.1	GU131937.1	GU131938.1	GU131939.1	GU131940.1	GU131941.1	GU131942.1	GU131943.1	GU131944.1	GU131945.1	GU131946.1	GU131950.1	GU131951.1	GU131952.1	GU131953.1
		GU131954.1	GU363549.1	HG316483.1	HG316484.1	HM181933.1	HM181934.1	HM181935.1	HM181972.1	HM181973.1	HM181974.1	HM181975.1	HM181976.1	HM181977.1	HM181978.1	HM631854.1	HM631856.1	HM631857.1	HM631858.1	HM631859.1	HM631860.1
		HM631861.1	HM631862.1	HM631863.1	HM631864.1	HM631869.1	HM756274.1	HM756275.1	HM756276.1	HM756277.1	HM756278.1	HM756279.1	HM756280.1	HM756281.1	HM756282.1	HQ166030.1	HQ166031.1	HQ166032.1	HQ166033.1	HQ166034.1	HQ235027.1
		HQ332171.1	HQ541785.1	HQ541789.1	HQ541790.1	HQ541791.1	HQ541795.1	HQ541796.1	HQ541797.1	HQ541802.1	HQ541804.1	HQ541806.1	HQ671176.1	HQ671177.1	HQ671178.1	HQ705609.1	HQ705610.1	HQ705611.1	HQ705612.1	HQ705613.1	HQ705614.1
		HQ705615.1	HQ705616.1	HQ705617.1	HQ705618.1	HQ705619.1	HQ705620.1	HQ705621.1	HQ705622.1	HQ705623.1	HQ891025.1	JF295012.1	JF504679.1	JF808118.1	JF808119.1	JF808120.1	JF808121.1	JF808122.1	JF808123.1	JF808124.1	JF808125.1
		JF808126.1	JF808127.1	JF808128.1	JF808129.1	JF920393.1	JF920394.1	JF920395.1	JF920396.1	JF920397.1	JF920398.1	JF920399.1	JF920400.1	JF920401.1	JF920402.1	JF920403.1	JF920404.1	JF920405.1	JF920406.1	JF920407.1	JF920408.1
		JF920409.1	JF937620.1	JF937621.1	JF937622.1	JF937623.1	JF937624.1	JF937625.1	JF937626.1	JF937627.1	JF937628.1	JF937629.1	JF937630.1	JF937631.1	JF937632.1	JF937633.1	JF937634.1	JF937636.1	JF937637.1	JF937638.1	JF937639.1
		JF937640.1	JF937641.1	JF937642.1	JF937643.1	JF937646.1	JF937647.1	JF937648.1	JF937652.1	JN000936.1	JN000937.1	JN000938.1	JN093513.1	JN093514.1	JN093515.1	JN093517.1	JN183884.1	JN368477.1	JN406514.1	JN406515.1	JN662391.1
		JN697379.1	JQ411814.1	JQ922554.1	JQ922555.1	JQ922556.1	JQ922557.1	JX669489.1	JX669490.1	JX669491.1	JX669492.1	JX669493.1	JX669494.1	JX669495.1	JX669496.1	JX669497.1	JX669498.1	JX669499.1	JX669500.1	JX669501.1	JX669502.1
		JX669503.1	JX669504.1	JX669505.1	JX669506.1	JX669507.1	JX669508.1	KC425219.1	KC762681.1	KC762682.1	KC762683.1	KC762684.1	KC762685.1	KC762686.1	KC762687.1	KC762688.1	KC762689.1	KC762690.1	KC762691.1	KC762692.1	KC762693.1
		KF041254.1	KF041255.1	KF041256.1	KF041257.1	KF041258.1	KF041259.1	KF824902.1	KF824903.1	KF921913.1	KF921914.1	KF921916.1	KF921920.1	KF921921.1	KF921922.1	KF921923.1	KF921924.1	KF921926.1	KF921928.1	KF921929.1	KF954945.1
		KF954946.1	KF954947.1	KF954948.1	KF954949.1	KF955332.1	KF955333.1	KF955449.1	KF955451.1	KF955453.1	KF955454.1	KF955456.1	KF955457.1	KF955458.1	KF955459.1	KF955460.1	KF955461.1	KF955462.1	KF955463.1	KF955464.1	KF955465.1
		KF955466.1	KF955468.1	KF955471.1	KF955472.1	KF955473.1	KF955474.1	KF955476.1	KF955477.1	KF955479.1	KF955481.1	KF955486.1	KF955487.1	KF955490.1	KF955505.1	KF955507.1	KF955508.1	KF971709.1	KF973476.1	KF973477.1	KF973478.1
		KF973479.1	KF973480.1	KF973481.1	KF973482.1	KF973483.1	KF973484.1	KF973485.1	KF973486.1	KF973487.1	KJ160505.1	KJ189256.1	KJ189257.1	KJ189258.1	KJ189259.1	KJ189260.1	KJ189261.1	KJ189262.1	KJ189264.1	KJ189265.1	KJ189266.1
		KJ189267.1	KJ189268.1	KJ189269.1	KJ189270.1	KJ189271.1	KJ189272.1	KJ189273.1	KJ189274.1	KJ189275.1	KJ189276.1	KJ189277.1	KJ189278.1	KJ189279.1	KJ189280.1	KJ189281.1	KJ189282.1	KJ189283.1	KJ189284.1	KJ189285.1	KJ189286.1
		KJ189287.1	KJ189288.1	KJ189289.1	KJ189290.1	KJ189291.1	KJ189292.1	KJ189293.1	KJ189294.1	KJ189295.1	KJ189296.1	KJ189297.1	KJ189298.1	KJ189299.1	KJ189300.1	KJ189301.1	KJ622191.1	KJ622192.1	KJ622193.1	KJ622194.1	KJ622195.1
		KJ622196.1	KJ622197.1	KJ622198.1	KJ622199.1	KJ643590.1	KJ737429.1	KJ737430.1	KJ830751.1	KM190937.1	KP406805.1	KR296743.1	KR296744.1	KT424097.1	KT726341.1	KT726343.1	KT726344.1	KT726345.1	KT726346.1	KT726347.1	KT726348.1
		KT726349.1	KT726350.1	KT726351.1	KT726352.1	KT726353.1	KT726354.1	KT726355.1	KT726356.1	KT726357.1	KT726358.1	KT726359.1	KT726360.1	KT726361.1	KU050695.1	KU216208.1	KU216209.1	KU509278.1	KU509279.1	KU509280.1	KU509281.1
		KU509282.1	KU509283.1	KU509284.1	KU509285.1	KU509286.1	KU725665.1	KU725666.1	KX380839.1	KX380840.1	KX380841.1	KX380842.1	KX855927.1	KY670634.1	KY794786.1	KY794787.1	KY794788.1	KY794789.1	KY794790.1	KY863456.1	KY921906.1
		KY921907.1	LC379193.1	LC379194.1	LC379195.1	LC379196.1	LC379197.1	M93130.1	MF370226.1	MF682966.1	MF682967.1	MF682968.1	MF682969.1	MF682970.1	MF682971.1	MF682972.1	MF682973.1	MF682974.1	MF682975.1	MG721059.1	MG721064.1
		MH450296.1	MH450298.1	MH450299.1	MH450311.1	MH544647.1	MH544649.1	MH544650.1	MH544651.1	MH822957.1	MH823209.1	MH888332.1	MH888333.1	MH891766.1	MK005258.1	MK506265.1	MK894338.1	MK894339.1	MK894340.1	MK894341.1	MN018367.1
		MN018368.1	MN018369.1	MN018371.1	MN018372.1	MN018373.1	MN018374.1	MN018375.1	MN018376.1	MN018377.1	MN018378.1	MN018379.1	MN018380.1	MN018381.1	MN018382.1	MN018383.1	MN018384.1	MN018385.1	MN018386.1	MN018387.1	MN018388.1
		MN018389.1	NC_001475.2
Total Seqs which have more then 3 Mismatches	4
		EU482455.1	FJ461338.1	MG721061.1	MN018370.1

## Sheet: DENV4
PrimedSherlock Results
Best RPA Primer Set	AGTGTTCAAGATGTCACCAGGATACGTG_CTAAGGTTCCCACTTGGGTGTTGTCAAA
Amplicon Size	209
Total Matches within 4 bases	210
Best crRNA	TTTCAATTCCACATGACCTCATGG	TTTAAGGAAACTCACTTCAAGAGA
Input strains not covered
			JN638572.1	MN018392.1
Second Best RPA Primer Set	AGTGTTCAAGATGTCACCAGGATACGTG_CTAAGGTTCCCACTTGGGTGTTGTCAAA
Amplicon Size	209
Total Matches within 4 bases	210
Second Best crRNA	TTTCAATTCCACATGACCTCATGG	TTTAAGGAAACTCACTTCAAGAGA
Input strains not covered
			JN638572.1	MN018392.1
Mismatch Analysis of Top Primer Candidates
Primer Set 1	AGTGTTCAAGATGTCACCAGGATACGTG and CTAAGGTTCCCACTTGGGTGTTGTCAAA
Forward Primer	AGTGTTCAAGATGTCACCAGGATACGTG
Total Seqs with 1 or less Mismatches	211
		AF326573.1	AF375822.1	AY618988.1	AY618989.1	AY618990.1	AY618991.1	AY618992.1	AY618993.1	AY762085.1	AY776330.1	AY947539.1	EU854295.1	EU854296.1	EU854297.1	EU854299.1	EU854300.1	EU854301.1	FJ024424.1	FJ024476.1	FJ182016.1
		FJ182017.1	FJ226067.1	FJ639736.1	FJ639737.1	FJ639738.1	FJ639739.1	FJ639742.1	FJ639744.1	FJ639745.1	FJ639748.1	FJ639764.1	FJ639773.1	FJ810417.1	FJ850057.1	FJ850058.1	FJ850059.1	FJ850095.1	FJ882580.1	FJ882581.1	FJ882582.1
		FJ882583.1	FJ882584.1	FJ882585.1	FJ882586.1	FJ882587.1	FJ882588.1	FJ882589.1	FJ882590.1	FJ882591.1	FJ882592.1	FJ882595.1	FJ882596.1	FJ882597.1	FJ882598.1	FJ882599.1	FJ882600.1	FJ882601.1	GQ199876.1	GQ199878.1	GQ199879.1
		GQ199880.1	GQ199881.1	GQ199882.1	GQ199883.1	GQ199884.1	GQ199885.1	GQ252675.1	GQ398256.1	GQ868579.1	GQ868580.1	GQ868581.1	GQ868582.1	GQ868583.1	GQ868584.1	GQ868585.1	GQ868594.1	GQ868642.1	GQ868643.1	GQ868644.1	GQ868645.1
		GU289913.1	HQ332172.1	HQ332173.1	HQ332174.1	HQ332175.1	HQ332176.1	JF262781.1	JF262782.1	JF262783.1	JF741967.1	JN559740.2	JN559741.2	JN638570.1	JN638571.1	JN638572.1	JN819406.1	JN819409.1	JN983813.1	JQ513330.1	JQ513331.1
		JQ513332.1	JQ513333.1	JQ513334.1	JQ513335.1	JQ513336.1	JQ513337.1	JQ513338.1	JQ513339.1	JQ513340.1	JQ513341.1	JQ513342.1	JQ513343.1	JQ513344.1	JQ513345.1	JQ822247.1	JQ922558.1	JQ922559.1	JQ922560.1	JX024757.1	JX024758.1
		KC333651.1	KC762694.1	KC762695.1	KC762696.1	KC762697.1	KC762698.1	KC762699.1	KF041260.1	KF955510.1	KJ160504.1	KJ579240.1	KJ579241.1	KJ579242.1	KJ579243.1	KJ579244.1	KJ579245.1	KJ579246.1	KJ579247.1	KJ579248.1	KJ596658.1
		KJ596659.1	KJ596660.1	KJ596661.1	KJ596662.1	KJ596663.1	KJ596664.1	KJ596665.1	KJ596666.1	KJ596668.1	KJ596669.1	KJ596670.1	KJ596671.1	KJ596672.1	KJ596673.1	KJ596674.1	KM190936.1	KP188557.1	KP188558.1	KP188559.1	KP188560.1
		KP188561.1	KP188562.1	KP188563.1	KP188564.1	KP188565.1	KP188566.1	KP406806.1	KP723482.1	KP792537.2	KR011349.2	KT276273.1	KT794007.1	KU509287.1	KU509288.1	KU513441.1	KU513442.1	KU523871.1	KU523872.1	KX224312.2	KX845005.1
		KY451945.1	KY474335.1	KY670635.1	KY672956.1	KY672957.1	KY672958.1	KY672959.1	KY672960.1	KY921909.1	KY921910.1	LC069810.1	MG272272.1	MG272273.1	MG272274.1	MG601754.1	MH382789.1	MH823210.1	MH888334.1	MH891769.1	MK506266.1
		MN018390.1	MN018391.1	MN018392.1	MN018393.1	MN018394.1	MN018395.1	MN018396.1	MN018397.1	MN018398.1	MN192436.1	NC_002640.1
Total Seqs which have more then 3 Mismatches	3
		EF457906.1	JF262779.1	JF262780.1
Reverse Primer	CTAAGGTTCCCACTTGGGTGTTGTCAAA
Total Seqs with 1 or less Mismatches	210
		AF326573.1	AF375822.1	AY618988.1	AY618989.1	AY618990.1	AY618991.1	AY618992.1	AY618993.1	AY762085.1	AY776330.1	AY947539.1	EU854295.1	EU854296.1	EU854297.1	EU854299.1	EU854300.1	EU854301.1	FJ024424.1	FJ024476.1	FJ182016.1
		FJ182017.1	FJ226067.1	FJ639736.1	FJ639737.1	FJ639738.1	FJ639739.1	FJ639742.1	FJ639744.1	FJ639745.1	FJ639748.1	FJ639764.1	FJ639773.1	FJ810417.1	FJ850057.1	FJ850058.1	FJ850059.1	FJ850095.1	FJ882580.1	FJ882581.1	FJ882582.1
		FJ882583.1	FJ882584.1	FJ882585.1	FJ882586.1	FJ882587.1	FJ882588.1	FJ882589.1	FJ882590.1	FJ882591.1	FJ882592.1	FJ882595.1	FJ882596.1	FJ882597.1	FJ882598.1	FJ882599.1	FJ882600.1	FJ882601.1	GQ199876.1	GQ199878.1	GQ199879.1
		GQ199880.1	GQ199881.1	GQ199882.1	GQ199883.1	GQ199884.1	GQ199885.1	GQ252675.1	GQ398256.1	GQ868579.1	GQ868580.1	GQ868581.1	GQ868582.1	GQ868583.1	GQ868584.1	GQ868585.1	GQ868594.1	GQ868642.1	GQ868643.1	GQ868644.1	GQ868645.1
		GU289913.1	HQ332172.1	HQ332173.1	HQ332174.1	HQ332175.1	HQ332176.1	JF262781.1	JF262782.1	JF262783.1	JF741967.1	JN559740.2	JN559741.2	JN638570.1	JN638571.1	JN638572.1	JN819406.1	JN819409.1	JN983813.1	JQ513330.1	JQ513331.1
		JQ513332.1	JQ513333.1	JQ513334.1	JQ513335.1	JQ513336.1	JQ513337.1	JQ513338.1	JQ513339.1	JQ513340.1	JQ513341.1	JQ513342.1	JQ513343.1	JQ513344.1	JQ513345.1	JQ822247.1	JQ922558.1	JQ922560.1	JX024757.1	JX024758.1	KC333651.1
		KC762694.1	KC762695.1	KC762696.1	KC762697.1	KC762698.1	KC762699.1	KF041260.1	KF955510.1	KJ160504.1	KJ579240.1	KJ579241.1	KJ579242.1	KJ579243.1	KJ579244.1	KJ579245.1	KJ579246.1	KJ579247.1	KJ579248.1	KJ596658.1	KJ596659.1
		KJ596660.1	KJ596661.1	KJ596662.1	KJ596663.1	KJ596664.1	KJ596665.1	KJ596666.1	KJ596668.1	KJ596669.1	KJ596670.1	KJ596671.1	KJ596672.1	KJ596673.1	KJ596674.1	KM190936.1	KP188557.1	KP188558.1	KP188559.1	KP188560.1	KP188561.1
		KP188562.1	KP188563.1	KP188564.1	KP188565.1	KP188566.1	KP406806.1	KP723482.1	KP792537.2	KR011349.2	KT276273.1	KT794007.1	KU509287.1	KU509288.1	KU513441.1	KU513442.1	KU523871.1	KU523872.1	KX224312.2	KX845005.1	KY451945.1
		KY474335.1	KY670635.1	KY672956.1	KY672957.1	KY672958.1	KY672959.1	KY672960.1	KY921909.1	KY921910.1	LC069810.1	MG272272.1	MG272273.1	MG272274.1	MG601754.1	MH382789.1	MH823210.1	MH888334.1	MH891769.1	MK506266.1	MN018390.1
		MN018391.1	MN018392.1	MN018393.1	MN018394.1	MN018395.1	MN018396.1	MN018397.1	MN018398.1	MN192436.1	NC_002640.1
Total Seqs which have more then 3 Mismatches	4
		EF457906.1	JF262779.1	JF262780.1	JQ922559.1
Mismatch Analysis of Top Primer Candidates
Primer Set 2	AGTGTTCAAGATGTCACCAGGATACGTG and CTAAGGTTCCCACTTGGGTGTTGTCAAA
Forward Primer	AGTGTTCAAGATGTCACCAGGATACGTG
Total Seqs with 1 or less Mismatches	211
		AF326573.1	AF375822.1	AY618988.1	AY618989.1	AY618990.1	AY618991.1	AY618992.1	AY618993.1	AY762085.1	AY776330.1	AY947539.1	EU854295.1	EU854296.1	EU854297.1	EU854299.1	EU854300.1	EU854301.1	FJ024424.1	FJ024476.1	FJ182016.1
		FJ182017.1	FJ226067.1	FJ639736.1	FJ639737.1	FJ639738.1	FJ639739.1	FJ639742.1	FJ639744.1	FJ639745.1	FJ639748.1	FJ639764.1	FJ639773.1	FJ810417.1	FJ850057.1	FJ850058.1	FJ850059.1	FJ850095.1	FJ882580.1	FJ882581.1	FJ882582.1
		FJ882583.1	FJ882584.1	FJ882585.1	FJ882586.1	FJ882587.1	FJ882588.1	FJ882589.1	FJ882590.1	FJ882591.1	FJ882592.1	FJ882595.1	FJ882596.1	FJ882597.1	FJ882598.1	FJ882599.1	FJ882600.1	FJ882601.1	GQ199876.1	GQ199878.1	GQ199879.1
		GQ199880.1	GQ199881.1	GQ199882.1	GQ199883.1	GQ199884.1	GQ199885.1	GQ252675.1	GQ398256.1	GQ868579.1	GQ868580.1	GQ868581.1	GQ868582.1	GQ868583.1	GQ868584.1	GQ868585.1	GQ868594.1	GQ868642.1	GQ868643.1	GQ868644.1	GQ868645.1
		GU289913.1	HQ332172.1	HQ332173.1	HQ332174.1	HQ332175.1	HQ332176.1	JF262781.1	JF262782.1	JF262783.1	JF741967.1	JN559740.2	JN559741.2	JN638570.1	JN638571.1	JN638572.1	JN819406.1	JN819409.1	JN983813.1	JQ513330.1	JQ513331.1
		JQ513332.1	JQ513333.1	JQ513334.1	JQ513335.1	JQ513336.1	JQ513337.1	JQ513338.1	JQ513339.1	JQ513340.1	JQ513341.1	JQ513342.1	JQ513343.1	JQ513344.1	JQ513345.1	JQ822247.1	JQ922558.1	JQ922559.1	JQ922560.1	JX024757.1	JX024758.1
		KC333651.1	KC762694.1	KC762695.1	KC762696.1	KC762697.1	KC762698.1	KC762699.1	KF041260.1	KF955510.1	KJ160504.1	KJ579240.1	KJ579241.1	KJ579242.1	KJ579243.1	KJ579244.1	KJ579245.1	KJ579246.1	KJ579247.1	KJ579248.1	KJ596658.1
		KJ596659.1	KJ596660.1	KJ596661.1	KJ596662.1	KJ596663.1	KJ596664.1	KJ596665.1	KJ596666.1	KJ596668.1	KJ596669.1	KJ596670.1	KJ596671.1	KJ596672.1	KJ596673.1	KJ596674.1	KM190936.1	KP188557.1	KP188558.1	KP188559.1	KP188560.1
		KP188561.1	KP188562.1	KP188563.1	KP188564.1	KP188565.1	KP188566.1	KP406806.1	KP723482.1	KP792537.2	KR011349.2	KT276273.1	KT794007.1	KU509287.1	KU509288.1	KU513441.1	KU513442.1	KU523871.1	KU523872.1	KX224312.2	KX845005.1
		KY451945.1	KY474335.1	KY670635.1	KY672956.1	KY672957.1	KY672958.1	KY672959.1	KY672960.1	KY921909.1	KY921910.1	LC069810.1	MG272272.1	MG272273.1	MG272274.1	MG601754.1	MH382789.1	MH823210.1	MH888334.1	MH891769.1	MK506266.1
		MN018390.1	MN018391.1	MN018392.1	MN018393.1	MN018394.1	MN018395.1	MN018396.1	MN018397.1	MN018398.1	MN192436.1	NC_002640.1
Total Seqs which have more then 3 Mismatches	3
		EF457906.1	JF262779.1	JF262780.1
Reverse Primer	CTAAGGTTCCCACTTGGGTGTTGTCAAA
Total Seqs with 1 or less Mismatches	210
		AF326573.1	AF375822.1	AY618988.1	AY618989.1	AY618990.1	AY618991.1	AY618992.1	AY618993.1	AY762085.1	AY776330.1	AY947539.1	EU854295.1	EU854296.1	EU854297.1	EU854299.1	EU854300.1	EU854301.1	FJ024424.1	FJ024476.1	FJ182016.1
		FJ182017.1	FJ226067.1	FJ639736.1	FJ639737.1	FJ639738.1	FJ639739.1	FJ639742.1	FJ639744.1	FJ639745.1	FJ639748.1	FJ639764.1	FJ639773.1	FJ810417.1	FJ850057.1	FJ850058.1	FJ850059.1	FJ850095.1	FJ882580.1	FJ882581.1	FJ882582.1
		FJ882583.1	FJ882584.1	FJ882585.1	FJ882586.1	FJ882587.1	FJ882588.1	FJ882589.1	FJ882590.1	FJ882591.1	FJ882592.1	FJ882595.1	FJ882596.1	FJ882597.1	FJ882598.1	FJ882599.1	FJ882600.1	FJ882601.1	GQ199876.1	GQ199878.1	GQ199879.1
		GQ199880.1	GQ199881.1	GQ199882.1	GQ199883.1	GQ199884.1	GQ199885.1	GQ252675.1	GQ398256.1	GQ868579.1	GQ868580.1	GQ868581.1	GQ868582.1	GQ868583.1	GQ868584.1	GQ868585.1	GQ868594.1	GQ868642.1	GQ868643.1	GQ868644.1	GQ868645.1
		GU289913.1	HQ332172.1	HQ332173.1	HQ332174.1	HQ332175.1	HQ332176.1	JF262781.1	JF262782.1	JF262783.1	JF741967.1	JN559740.2	JN559741.2	JN638570.1	JN638571.1	JN638572.1	JN819406.1	JN819409.1	JN983813.1	JQ513330.1	JQ513331.1
		JQ513332.1	JQ513333.1	JQ513334.1	JQ513335.1	JQ513336.1	JQ513337.1	JQ513338.1	JQ513339.1	JQ513340.1	JQ513341.1	JQ513342.1	JQ513343.1	JQ513344.1	JQ513345.1	JQ822247.1	JQ922558.1	JQ922560.1	JX024757.1	JX024758.1	KC333651.1
		KC762694.1	KC762695.1	KC762696.1	KC762697.1	KC762698.1	KC762699.1	KF041260.1	KF955510.1	KJ160504.1	KJ579240.1	KJ579241.1	KJ579242.1	KJ579243.1	KJ579244.1	KJ579245.1	KJ579246.1	KJ579247.1	KJ579248.1	KJ596658.1	KJ596659.1
		KJ596660.1	KJ596661.1	KJ596662.1	KJ596663.1	KJ596664.1	KJ596665.1	KJ596666.1	KJ596668.1	KJ596669.1	KJ596670.1	KJ596671.1	KJ596672.1	KJ596673.1	KJ596674.1	KM190936.1	KP188557.1	KP188558.1	KP188559.1	KP188560.1	KP188561.1
		KP188562.1	KP188563.1	KP188564.1	KP188565.1	KP188566.1	KP406806.1	KP723482.1	KP792537.2	KR011349.2	KT276273.1	KT794007.1	KU509287.1	KU509288.1	KU513441.1	KU513442.1	KU523871.1	KU523872.1	KX224312.2	KX845005.1	KY451945.1
		KY474335.1	KY670635.1	KY672956.1	KY672957.1	KY672958.1	KY672959.1	KY672960.1	KY921909.1	KY921910.1	LC069810.1	MG272272.1	MG272273.1	MG272274.1	MG601754.1	MH382789.1	MH823210.1	MH888334.1	MH891769.1	MK506266.1	MN018390.1
		MN018391.1	MN018392.1	MN018393.1	MN018394.1	MN018395.1	MN018396.1	MN018397.1	MN018398.1	MN192436.1	NC_002640.1
Total Seqs which have more then 3 Mismatches	4
		EF457906.1	JF262779.1	JF262780.1	JQ922559.1

## Sheet: WNV
PrimedSherlock Results
Best RPA Primer Set	TTGCTATTTGGCTACCGTCAGCGATCTC_TCCTATTGCCTTGGTAGAGCAGGCAAAT
Amplicon Size	222
Total Matches within 4 bases	2614
Best crRNA	TTTGGCAAAGGAAGCATTGACACA	TTTGTGTGCAGACAAGGAGTGGTG
Input strains not covered
			KJ831223.1	KU978767.1
Second Best RPA Primer Set	GATCGCTTTGCCACCTCGCTCCACTTCC_TTCATCCTGTCCTCGGCATGGAACCACC
Amplicon Size	196
Total Matches within 4 bases	2523
Second Best crRNA	TTTCACTGAATTGATCATGAAAGA	TTTGCTCAAACCATTTCACTGAAT
Input strains not covered
			AY277251.1	AY765264.1	D00246.1	DQ318020.1	EF429199.1	FJ159129.1	FJ159130.1	FJ159131.1	FJ425721.1	FJ483548.1	FJ483549.1	GQ851602.1	GQ851603.1	GQ851604.1	GU011992.2	HM147822.1	HM147824.1	HQ671737.1
		JF719066.1	JF719067.1	JF719068.1	JF719069.1	JN887352.1	JX123030.1	JX123031.1	JX276662.1	KF234080.1	KJ145801.1	KJ145811.1	KJ145822.1	KJ145826.1	KJ145830.1	KJ831223.1	KJ934710.1	KM012185.1	KM052152.1
		KP109691.1	KT207791.1	KT934796.1	KT934797.1	KT934798.1	KT934799.1	KT934800.1	KT934801.1	KT934802.1	KT934803.1	KT934804.1	KU573077.1	KU573078.1	KU573079.1	KX394381.1	KX394382.1	KX394383.1	KX394384.1
		KX394386.1	KX394387.1	KX394388.1	KX394389.1	KX394390.1	KX394391.1	KX394392.1	KX394393.1	KX394395.1	KX394396.1	KX394397.1	KX394398.1	KX394399.1	KX394400.1	KX394401.1	KX394402.1	KX394403.1	KX394404.1
		KX394406.1	KX394407.1	KX394408.1	KX394409.1	KX394410.1	KX394411.1	KX547534.1	KY703855.1	KY703856.1	MF984347.1	MF984348.1	MH244510.1	MH244511.1	MH508032.1	MH939153.1	MH939154.1	MN954648.1
Mismatch Analysis of Top Primer Candidates
Primer Set 1	TTGCTATTTGGCTACCGTCAGCGATCTC and TCCTATTGCCTTGGTAGAGCAGGCAAAT
Forward Primer	TTGCTATTTGGCTACCGTCAGCGATCTC
Total Seqs with 1 or less Mismatches	2418
		AB185914.2	AB185915.2	AB185916.1	AB185917.1	AF202541.1	AF206518.2	AF260967.1	AF260968.1	AF260969.1	AF317203.1	AF404753.1	AF404754.1	AF404755.1	AF404756.1	AF404757.1	AF481864.1	AF533540.1	AJ965626.2	AJ965628.2	AM404308.1
		AY262283.1	AY268132.1	AY268133.1	AY277252.1	AY278441.1	AY278442.1	AY289214.1	AY490240.2	AY603654.1	AY646354.1	AY660002.1	AY701412.1	AY701413.1	AY712945.1	AY712946.1	AY712947.1	AY712948.1	AY795965.1	AY842931.3	AY848695.2
		AY848696.2	AY848697.2	DQ005530.1	DQ066423.1	DQ080051.1	DQ080052.1	DQ080053.1	DQ080054.1	DQ080055.1	DQ080056.1	DQ080057.1	DQ080058.1	DQ080059.1	DQ080060.1	DQ080061.1	DQ080062.1	DQ080063.1	DQ080064.1	DQ080065.1	DQ080066.1
		DQ080067.1	DQ080068.1	DQ080069.1	DQ080070.1	DQ080071.1	DQ080072.1	DQ118127.1	DQ164186.1	DQ164187.1	DQ164188.1	DQ164189.1	DQ164190.1	DQ164191.1	DQ164192.1	DQ164193.1	DQ164194.1	DQ164195.1	DQ164196.1	DQ164197.1	DQ164198.1
		DQ164199.1	DQ164200.1	DQ164201.1	DQ164202.1	DQ164203.1	DQ164204.1	DQ164205.1	DQ164206.1	DQ176637.1	DQ374650.1	DQ374651.1	DQ374652.1	DQ374653.1	DQ377178.1	DQ377179.1	DQ377180.1	DQ411029.1	DQ411030.1	DQ411031.1	DQ411032.1
		DQ411033.1	DQ411034.1	DQ411035.1	DQ431693.1	DQ431694.1	DQ431695.1	DQ431696.1	DQ431697.1	DQ431698.1	DQ431699.1	DQ431700.1	DQ431701.1	DQ431702.1	DQ431703.1	DQ431704.1	DQ431705.1	DQ431706.1	DQ431707.1	DQ431708.1	DQ431709.1
		DQ431710.1	DQ431711.1	DQ431712.1	DQ666448.1	DQ666449.1	DQ666450.1	DQ666451.1	DQ666452.1	DQ786573.1	DQ983578.1	EF530047.1	EF571854.1	EF657887.1	EU155484.1	EU249803.1	FJ151394.1	FJ411043.1	FJ483548.1	FJ483549.1	FJ527738.1
		FJ766331.1	FJ766332.1	GQ379156.1	GQ379157.1	GQ379158.1	GQ379159.1	GQ379160.1	GQ379161.1	GQ507468.1	GQ507469.1	GQ507470.1	GQ507471.1	GQ507472.1	GQ507473.1	GQ507474.1	GQ507475.1	GQ507476.1	GQ507477.1	GQ507478.1	GQ507479.1
		GQ507480.1	GQ507481.1	GQ507482.1	GQ507483.1	GQ507484.1	GQ851606.1	GQ851607.1	GQ851608.1	GU011992.2	GU827998.1	GU827999.1	GU828000.1	GU828001.1	GU828002.1	GU828003.1	GU828004.1	HM051416.1	HM152773.1	HM152775.1	HM488114.1
		HM488115.1	HM488116.1	HM488117.1	HM488118.1	HM488119.1	HM488120.1	HM488121.1	HM488122.1	HM488123.1	HM488124.1	HM488125.1	HM488126.1	HM488127.1	HM488128.1	HM488129.1	HM488130.1	HM488131.1	HM488132.1	HM488133.1	HM488134.1
		HM488135.1	HM488136.1	HM488137.1	HM488138.1	HM488139.1	HM488140.1	HM488141.1	HM488142.1	HM488143.1	HM488144.1	HM488145.1	HM488146.1	HM488147.1	HM488148.1	HM488149.1	HM488150.1	HM488151.1	HM488152.1	HM488153.1	HM488154.1
		HM488155.1	HM488156.1	HM488157.1	HM488158.1	HM488159.1	HM488160.1	HM488161.1	HM488162.1	HM488163.1	HM488164.1	HM488165.1	HM488166.1	HM488167.1	HM488168.1	HM488169.1	HM488170.1	HM488171.1	HM488172.1	HM488173.1	HM488174.1
		HM488175.1	HM488176.1	HM488177.1	HM488178.1	HM488179.1	HM488180.1	HM488181.1	HM488182.1	HM488183.1	HM488184.1	HM488185.1	HM488186.1	HM488187.1	HM488188.1	HM488189.1	HM488190.1	HM488191.1	HM488192.1	HM488193.1	HM488194.1
		HM488195.1	HM488196.1	HM488197.1	HM488198.1	HM488199.1	HM488200.1	HM488201.1	HM488202.1	HM488203.1	HM488204.1	HM488205.1	HM488206.1	HM488207.1	HM488208.1	HM488209.1	HM488210.1	HM488211.1	HM488212.1	HM488213.1	HM488214.1
		HM488215.1	HM488216.1	HM488217.1	HM488218.1	HM488219.1	HM488220.1	HM488221.1	HM488222.1	HM488223.1	HM488224.1	HM488225.1	HM488226.1	HM488227.1	HM488228.1	HM488229.1	HM488230.1	HM488231.1	HM488232.1	HM488233.1	HM488234.1
		HM488235.1	HM488236.1	HM488237.1	HM488238.1	HM488239.1	HM488240.1	HM488241.1	HM488242.1	HM488243.1	HM488244.1	HM488245.1	HM488246.1	HM488247.1	HM488248.1	HM488249.1	HM488250.1	HM488251.1	HM488252.1	HM488253.1	HM488254.1
		HM538578.1	HM538579.1	HM538580.1	HM538581.1	HM538582.1	HM538583.1	HM538584.1	HM756648.1	HM756649.1	HM756650.1	HM756651.1	HM756652.1	HM756653.1	HM756654.1	HM756655.1	HM756656.1	HM756657.1	HM756658.1	HM756659.1	HM756660.1
		HM756661.1	HM756662.1	HM756663.1	HM756664.1	HM756665.1	HM756666.1	HM756667.1	HM756668.1	HM756669.1	HM756670.1	HM756671.1	HM756672.1	HM756673.1	HM756674.1	HM756675.1	HM756676.1	HM756677.1	HM756678.1	HQ596519.1	HQ671668.1
		HQ671669.1	HQ671670.1	HQ671671.1	HQ671672.1	HQ671673.1	HQ671676.1	HQ671677.1	HQ671678.1	HQ671679.1	HQ671681.1	HQ671682.1	HQ671683.1	HQ671685.1	HQ671686.1	HQ671687.1	HQ671688.1	HQ671689.1	HQ671690.1	HQ671691.1	HQ671692.1
		HQ671693.1	HQ671694.1	HQ671695.1	HQ671696.1	HQ671697.1	HQ671698.1	HQ671699.1	HQ671700.1	HQ671701.1	HQ671702.1	HQ671703.1	HQ671704.1	HQ671705.1	HQ671706.1	HQ671707.1	HQ671708.1	HQ671709.1	HQ671710.1	HQ671711.1	HQ671712.1
		HQ671713.1	HQ671714.1	HQ671715.1	HQ671716.1	HQ671717.1	HQ671718.1	HQ671719.1	HQ671720.1	HQ671721.1	HQ671722.1	HQ671723.1	HQ671724.1	HQ671725.1	HQ671726.1	HQ671727.1	HQ671728.1	HQ671729.1	HQ671730.1	HQ671732.1	HQ671734.1
		HQ671735.1	HQ671736.1	HQ671737.1	HQ671739.1	HQ671740.1	HQ671741.1	HQ671742.1	HQ671743.1	HQ671744.1	HQ671745.1	HQ705659.1	HQ705660.1	HQ705663.1	HQ705669.1	HQ705670.1	HQ705671.1	HQ705672.1	HQ705673.1	HQ705674.1	HQ705675.1
		HQ705676.1	HQ705677.1	HQ705678.1	HQ891012.1	HW816192.1	JF357958.1	JF357959.1	JF357960.1	JF415914.1	JF415915.1	JF415916.1	JF415917.1	JF415918.1	JF415919.1	JF415920.1	JF415921.1	JF415922.1	JF415923.1	JF415924.1	JF415925.1
		JF415926.1	JF415927.1	JF415928.1	JF415929.1	JF415930.1	JF488086.1	JF488087.1	JF488088.1	JF488089.1	JF488090.1	JF488091.1	JF488092.1	JF488093.1	JF488094.1	JF488095.1	JF488096.1	JF488097.1	JF703161.1	JF703162.1	JF703163.1
		JF703164.1	JF707789.1	JF719065.1	JF719066.1	JF719067.1	JF719068.1	JF719069.1	JF730040.1	JF730041.1	JF730042.1	JF730043.1	JF784158.1	JF899528.1	JF899529.1	JF899530.1	JF899531.1	JF899533.1	JF899534.1	JF899535.1	JF899536.1
		JF899537.1	JF920306.1	JF920307.1	JF920728.1	JF920729.1	JF920730.1	JF920731.1	JF920732.1	JF920733.1	JF920734.1	JF920735.1	JF920736.1	JF920737.1	JF920738.1	JF920739.1	JF920740.1	JF920741.1	JF920742.1	JF920743.1	JF920744.1
		JF920745.1	JF920746.1	JF920747.1	JF920748.1	JF920749.1	JF920750.1	JF920751.1	JF920752.1	JF920753.1	JF920754.1	JF920755.1	JF920756.1	JF920757.1	JF920758.1	JF920759.1	JF920760.1	JF957161.1	JF957162.1	JF957163.1	JF957164.1
		JF957165.1	JF957166.1	JF957167.1	JF957168.1	JF957169.1	JF957170.1	JF957171.1	JF957172.1	JF957173.1	JF957174.1	JF957175.1	JF957176.1	JF957177.1	JF957178.1	JF957179.1	JF957180.1	JF957181.1	JF957182.1	JF957183.1	JF957184.1
		JF957185.1	JF957186.1	JF972636.1	JN051152.1	JN051153.1	JN183885.1	JN183886.1	JN183887.1	JN183888.1	JN183889.1	JN183890.1	JN183891.1	JN183892.1	JN183893.1	JN183894.1	JN183895.1	JN183896.1	JN183897.1	JN367277.1	JN716371.1
		JN716372.1	JN817352.1	JN819305.1	JN819306.1	JN819307.1	JN819308.1	JN819309.1	JN819310.1	JN819311.1	JN819312.1	JN819313.1	JN819314.1	JN819315.1	JN819316.1	JN819317.1	JN819318.1	JN819319.1	JN819320.1	JN819321.1	JN819322.1
		JN819323.1	JN819324.1	JN819325.1	JN858069.1	JQ700437.1	JQ700438.1	JQ700439.1	JQ700440.1	JQ700441.1	JQ700442.1	JQ928174.1	JQ928175.1	JX015515.1	JX015516.1	JX015517.1	JX015518.1	JX015519.1	JX015520.1	JX015521.1	JX015522.1
		JX015523.1	JX041628.1	JX041629.1	JX041630.1	JX041633.1	JX041634.1	JX070655.1	JX442279.1	JX503084.1	JX503085.1	JX503086.1	JX503087.1	JX503088.1	JX503089.1	JX503090.1	JX503091.1	JX503092.1	JX503093.1	JX503094.1	JX503095.1
		JX503096.1	JX503097.1	JX503098.1	JX503099.1	JX556213.1	KC243146.1	KC333374.1	KC333375.1	KC333376.1	KC333377.1	KC333378.1	KC333379.1	KC333380.1	KC333381.1	KC333382.1	KC333383.1	KC333384.1	KC333385.1	KC333386.1	KC333387.1
		KC407666.1	KC407667.1	KC601756.1	KC711057.1	KC711058.1	KC711059.1	KC736486.1	KC736487.1	KC736488.1	KC736489.1	KC736490.1	KC736491.1	KC736492.1	KC736493.1	KC736494.1	KC736495.1	KC736496.1	KC736497.1	KC736498.1	KC736499.1
		KC736500.1	KC736501.1	KC736502.1	KC954092.1	KF234080.1	KF367469.1	KF647253.1	KF704147.1	KF704153.1	KF704158.1	KF823807.1	KJ145800.1	KJ145801.1	KJ145802.1	KJ145803.1	KJ145804.1	KJ145805.1	KJ145807.1	KJ145809.1	KJ145810.1
		KJ145811.1	KJ145812.1	KJ145813.1	KJ145814.1	KJ145817.1	KJ145818.1	KJ145821.1	KJ145822.1	KJ145823.1	KJ145824.1	KJ145825.1	KJ145826.1	KJ145827.1	KJ145828.1	KJ145829.1	KJ145830.1	KJ145832.1	KJ501096.1	KJ501097.1	KJ501098.1
		KJ501099.1	KJ501100.1	KJ501101.1	KJ501102.1	KJ501103.1	KJ501104.1	KJ501105.1	KJ501106.1	KJ501107.1	KJ501108.1	KJ501109.1	KJ501110.1	KJ501111.1	KJ501112.1	KJ501113.1	KJ501114.1	KJ501115.1	KJ501116.1	KJ501117.1	KJ501118.1
		KJ501119.1	KJ501120.1	KJ501121.1	KJ501122.1	KJ501123.1	KJ501124.1	KJ501125.1	KJ501126.1	KJ501127.1	KJ501128.1	KJ501129.1	KJ501130.1	KJ501131.1	KJ501132.1	KJ501133.1	KJ501134.1	KJ501135.1	KJ501136.1	KJ501137.1	KJ501138.1
		KJ501139.1	KJ501140.1	KJ501141.1	KJ501142.1	KJ501143.1	KJ501144.1	KJ501145.1	KJ501146.1	KJ501147.1	KJ501148.1	KJ501149.1	KJ501150.1	KJ501151.1	KJ501152.1	KJ501153.1	KJ501154.1	KJ501155.1	KJ501156.1	KJ501157.1	KJ501158.1
		KJ501159.1	KJ501160.1	KJ501161.1	KJ501162.1	KJ501163.1	KJ501164.1	KJ501165.1	KJ501166.1	KJ501167.1	KJ501168.1	KJ501169.1	KJ501170.1	KJ501171.1	KJ501172.1	KJ501173.1	KJ501174.1	KJ501175.1	KJ501176.1	KJ501177.1	KJ501178.1
		KJ501179.1	KJ501180.1	KJ501181.1	KJ501182.1	KJ501183.1	KJ501184.1	KJ501185.1	KJ501186.1	KJ501187.1	KJ501188.1	KJ501189.1	KJ501190.1	KJ501191.1	KJ501192.1	KJ501193.1	KJ501194.1	KJ501195.1	KJ501197.1	KJ501198.1	KJ501199.1
		KJ501200.1	KJ501201.1	KJ501202.1	KJ501203.1	KJ501204.1	KJ501205.1	KJ501206.1	KJ501207.1	KJ501208.1	KJ501209.1	KJ501210.1	KJ501211.1	KJ501212.1	KJ501213.1	KJ501214.1	KJ501215.1	KJ501216.1	KJ501217.1	KJ501218.1	KJ501219.1
		KJ501220.1	KJ501221.1	KJ501222.1	KJ501223.1	KJ501224.1	KJ501225.1	KJ501226.1	KJ501227.1	KJ501228.1	KJ501229.1	KJ501230.1	KJ501231.1	KJ501232.1	KJ501233.1	KJ501234.1	KJ501235.1	KJ501236.1	KJ501237.1	KJ501238.1	KJ501239.1
		KJ501240.1	KJ501241.1	KJ501242.1	KJ501243.1	KJ501244.1	KJ501245.1	KJ501246.1	KJ501247.1	KJ501248.1	KJ501249.1	KJ501250.1	KJ501251.1	KJ501252.1	KJ501253.1	KJ501254.1	KJ501255.1	KJ501256.1	KJ501257.1	KJ501258.1	KJ501259.1
		KJ501260.1	KJ501261.1	KJ501262.1	KJ501263.1	KJ501264.1	KJ501265.1	KJ501266.1	KJ501267.1	KJ501268.1	KJ501269.1	KJ501270.1	KJ501271.1	KJ501272.1	KJ501273.1	KJ501274.1	KJ501275.1	KJ501276.1	KJ501277.1	KJ501278.1	KJ501279.1
		KJ501280.1	KJ501281.1	KJ501282.1	KJ501283.1	KJ501284.1	KJ501285.1	KJ501286.1	KJ501287.1	KJ501288.1	KJ501289.1	KJ501290.1	KJ501291.1	KJ501292.1	KJ501293.1	KJ501294.1	KJ501295.1	KJ501296.1	KJ501297.1	KJ501298.1	KJ501299.1
		KJ501300.1	KJ501301.1	KJ501302.1	KJ501303.1	KJ501304.1	KJ501305.1	KJ501306.1	KJ501307.1	KJ501308.1	KJ501309.1	KJ501310.1	KJ501311.1	KJ501312.1	KJ501313.1	KJ501314.1	KJ501315.1	KJ501316.1	KJ501317.1	KJ501318.1	KJ501319.1
		KJ501320.1	KJ501321.1	KJ501322.1	KJ501323.1	KJ501324.1	KJ501325.1	KJ501326.1	KJ501327.1	KJ501328.1	KJ501329.1	KJ501330.1	KJ501331.1	KJ501332.1	KJ501333.1	KJ501334.1	KJ501335.1	KJ501336.1	KJ501337.1	KJ501338.1	KJ501339.1
		KJ501340.1	KJ501341.1	KJ501342.1	KJ501343.1	KJ501344.1	KJ501345.1	KJ501346.1	KJ501347.1	KJ501348.1	KJ501349.1	KJ501350.1	KJ501351.1	KJ501352.1	KJ501353.1	KJ501354.1	KJ501355.1	KJ501356.1	KJ501357.1	KJ501358.1	KJ501359.1
		KJ501360.1	KJ501361.1	KJ501362.1	KJ501363.1	KJ501364.1	KJ501365.1	KJ501366.1	KJ501367.1	KJ501368.1	KJ501369.1	KJ501370.1	KJ501371.1	KJ501372.1	KJ501373.1	KJ501374.1	KJ501375.1	KJ501376.1	KJ501377.1	KJ501378.1	KJ501379.1
		KJ501380.1	KJ501381.1	KJ501382.1	KJ501383.1	KJ501384.1	KJ501385.1	KJ501386.1	KJ501387.1	KJ501388.1	KJ501389.1	KJ501390.1	KJ501391.1	KJ501392.1	KJ501393.1	KJ501394.1	KJ501395.1	KJ501396.1	KJ501397.1	KJ501398.1	KJ501399.1
		KJ501400.1	KJ501401.1	KJ501402.1	KJ501403.1	KJ501404.1	KJ501405.1	KJ501406.1	KJ501407.1	KJ501408.1	KJ501409.1	KJ501410.1	KJ501411.1	KJ501412.1	KJ501413.1	KJ501414.1	KJ501415.1	KJ501416.1	KJ501417.1	KJ501418.1	KJ501419.1
		KJ501420.1	KJ501421.1	KJ501422.1	KJ501423.1	KJ501424.1	KJ501425.1	KJ501426.1	KJ501427.1	KJ501428.1	KJ501429.1	KJ501430.1	KJ501431.1	KJ501432.1	KJ501433.1	KJ501434.1	KJ501435.1	KJ501436.1	KJ501437.1	KJ501438.1	KJ501439.1
		KJ501440.1	KJ501441.1	KJ501442.1	KJ501443.1	KJ501444.1	KJ501445.1	KJ501446.1	KJ501447.1	KJ501448.1	KJ501449.1	KJ501450.1	KJ501451.1	KJ501452.1	KJ501453.1	KJ501454.1	KJ501455.1	KJ501456.1	KJ501457.1	KJ501458.1	KJ501459.1
		KJ501460.1	KJ501461.1	KJ501462.1	KJ501463.1	KJ501464.1	KJ501465.1	KJ501466.1	KJ501467.1	KJ501468.1	KJ501469.1	KJ501470.1	KJ501471.1	KJ501472.1	KJ501473.1	KJ501474.1	KJ501475.1	KJ501476.1	KJ501477.1	KJ501478.1	KJ501479.1
		KJ501480.1	KJ501481.1	KJ501482.1	KJ501483.1	KJ501484.1	KJ501485.1	KJ501486.1	KJ501487.1	KJ501488.1	KJ501489.1	KJ501490.1	KJ501491.1	KJ501492.1	KJ501493.1	KJ501494.1	KJ501495.1	KJ501496.1	KJ501497.1	KJ501498.1	KJ501499.1
		KJ501500.1	KJ501501.1	KJ501502.1	KJ501503.1	KJ501504.1	KJ501505.1	KJ501506.1	KJ501507.1	KJ501508.1	KJ501509.1	KJ501510.1	KJ501511.1	KJ501512.1	KJ501513.1	KJ501514.1	KJ501515.1	KJ501516.1	KJ501517.1	KJ501518.1	KJ501519.1
		KJ501520.1	KJ501521.1	KJ501522.1	KJ501523.1	KJ501524.1	KJ501525.1	KJ501526.1	KJ501527.1	KJ501528.1	KJ501529.1	KJ501530.1	KJ501531.1	KJ501532.1	KJ501533.1	KJ501534.1	KJ501535.1	KJ501536.1	KJ501537.1	KJ501538.1	KJ501539.1
		KJ786934.1	KJ786935.1	KJ786936.1	KJ958922.1	KM012170.1	KM012171.1	KM012172.1	KM012173.1	KM012174.1	KM012175.1	KM012176.1	KM012177.1	KM012178.1	KM012179.1	KM012180.1	KM012181.1	KM012182.1	KM012183.1	KM012184.1	KM012185.1
		KM012186.1	KM012187.1	KM012188.1	KM083619.1	KR107956.1	KR348915.1	KR348916.1	KR348917.1	KR348918.1	KR348919.1	KR348920.1	KR348921.1	KR348922.1	KR348923.1	KR348924.1	KR348925.1	KR348926.1	KR348927.1	KR348928.1	KR348929.1
		KR348930.1	KR348931.1	KR348932.1	KR348933.1	KR348934.1	KR348935.1	KR348936.1	KR348937.1	KR348938.1	KR348939.1	KR348940.1	KR348941.1	KR348942.1	KR348943.1	KR348944.1	KR348945.1	KR348946.1	KR348947.1	KR348948.1	KR348949.1
		KR348950.1	KR348951.1	KR348952.1	KR348953.1	KR348954.1	KR348955.1	KR348956.1	KR348957.1	KR348958.1	KR348959.1	KR348960.1	KR348961.1	KR348962.1	KR348963.1	KR348964.1	KR348965.1	KR348966.1	KR348967.1	KR348968.1	KR348969.1
		KR348970.1	KR348971.1	KR348972.1	KR348973.1	KR348974.1	KR348975.1	KR348976.1	KR348977.1	KR348978.1	KR348979.1	KR348980.1	KR348981.1	KR348982.1	KR348983.1	KR348984.1	KR348985.1	KR348986.1	KR348987.1	KR348988.1	KR348989.1
		KR348990.1	KR348991.1	KR348992.1	KR348993.1	KR348994.1	KR348995.1	KR348996.1	KR348997.1	KR348998.1	KR348999.1	KR349000.1	KR349001.1	KR349002.1	KR349003.1	KR349004.1	KR349006.1	KR349007.1	KR349008.1	KR349009.1	KR349010.1
		KR349011.1	KR349012.1	KR349013.1	KR349014.1	KR349015.1	KR349016.1	KR349017.1	KR349018.1	KR349019.1	KR349020.1	KR349021.1	KR349022.1	KR349023.1	KR349024.1	KR349025.1	KR349026.1	KR868734.1	KT020853.1	KT163243.1	KT862843.1
		KT862844.1	KU573077.1	KU573078.1	KU573079.1	KU588135.1	KU978766.1	KU978768.1	KU978769.1	KX547164.1	KX547165.1	KX547166.1	KX547167.1	KX547168.1	KX547169.1	KX547170.1	KX547171.1	KX547172.1	KX547173.1	KX547174.1	KX547175.1
		KX547176.1	KX547178.1	KX547179.1	KX547181.1	KX547182.1	KX547183.1	KX547184.1	KX547186.1	KX547187.1	KX547188.1	KX547189.1	KX547190.1	KX547191.1	KX547192.1	KX547193.1	KX547194.1	KX547195.1	KX547196.1	KX547197.1	KX547198.1
		KX547199.1	KX547200.1	KX547201.1	KX547202.1	KX547203.1	KX547204.1	KX547205.1	KX547206.1	KX547207.1	KX547208.1	KX547209.1	KX547210.1	KX547211.1	KX547212.1	KX547213.1	KX547214.1	KX547215.1	KX547216.1	KX547217.1	KX547218.1
		KX547219.1	KX547220.1	KX547221.1	KX547222.1	KX547223.1	KX547224.1	KX547225.1	KX547226.1	KX547227.1	KX547228.1	KX547229.1	KX547230.1	KX547231.1	KX547232.1	KX547234.1	KX547235.1	KX547236.1	KX547238.1	KX547239.1	KX547240.1
		KX547241.1	KX547242.1	KX547243.1	KX547244.1	KX547245.1	KX547246.1	KX547247.1	KX547248.1	KX547249.1	KX547250.1	KX547251.1	KX547252.1	KX547253.1	KX547254.1	KX547256.1	KX547257.1	KX547258.1	KX547259.1	KX547260.1	KX547261.1
		KX547262.1	KX547263.1	KX547264.1	KX547265.1	KX547266.1	KX547267.1	KX547268.1	KX547269.1	KX547270.1	KX547271.1	KX547272.1	KX547273.1	KX547274.1	KX547275.1	KX547276.1	KX547277.1	KX547278.1	KX547279.1	KX547280.1	KX547281.1
		KX547282.1	KX547283.1	KX547284.1	KX547285.1	KX547286.1	KX547287.1	KX547288.1	KX547289.1	KX547290.1	KX547291.1	KX547292.1	KX547293.1	KX547294.1	KX547295.1	KX547296.1	KX547297.1	KX547298.1	KX547299.1	KX547300.1	KX547301.1
		KX547302.1	KX547303.1	KX547304.1	KX547305.1	KX547306.1	KX547307.1	KX547308.1	KX547309.1	KX547310.1	KX547311.1	KX547312.1	KX547313.1	KX547314.1	KX547315.1	KX547316.1	KX547317.1	KX547318.1	KX547319.1	KX547320.1	KX547321.1
		KX547322.1	KX547323.1	KX547324.1	KX547325.1	KX547326.1	KX547327.1	KX547328.1	KX547329.1	KX547330.1	KX547331.1	KX547332.1	KX547333.1	KX547334.1	KX547335.1	KX547336.1	KX547337.1	KX547338.1	KX547339.1	KX547340.1	KX547341.1
		KX547342.1	KX547343.1	KX547344.1	KX547345.1	KX547346.1	KX547347.1	KX547348.1	KX547349.1	KX547350.1	KX547351.1	KX547352.1	KX547353.1	KX547354.1	KX547355.1	KX547356.1	KX547357.1	KX547358.1	KX547359.1	KX547360.1	KX547361.1
		KX547362.1	KX547363.1	KX547364.1	KX547365.1	KX547366.1	KX547368.1	KX547369.1	KX547370.1	KX547371.1	KX547372.1	KX547373.1	KX547374.1	KX547375.1	KX547376.1	KX547377.1	KX547378.1	KX547379.1	KX547380.1	KX547381.1	KX547382.1
		KX547383.1	KX547384.1	KX547385.1	KX547386.1	KX547387.1	KX547388.1	KX547389.1	KX547390.1	KX547391.1	KX547392.1	KX547393.1	KX547394.1	KX547395.1	KX547396.1	KX547397.1	KX547398.1	KX547399.1	KX547400.1	KX547401.1	KX547402.1
		KX547403.1	KX547404.1	KX547405.1	KX547406.1	KX547407.1	KX547408.1	KX547409.1	KX547410.1	KX547411.1	KX547412.1	KX547413.1	KX547414.1	KX547415.1	KX547416.1	KX547417.1	KX547418.1	KX547420.1	KX547421.1	KX547422.1	KX547423.1
		KX547424.1	KX547425.1	KX547426.1	KX547427.1	KX547428.1	KX547429.1	KX547430.1	KX547431.1	KX547433.1	KX547434.1	KX547435.1	KX547436.1	KX547437.1	KX547438.1	KX547439.1	KX547440.1	KX547441.1	KX547442.1	KX547443.1	KX547444.1
		KX547445.1	KX547446.1	KX547447.1	KX547448.1	KX547449.1	KX547450.1	KX547451.1	KX547452.1	KX547453.1	KX547454.1	KX547455.1	KX547456.1	KX547457.1	KX547458.1	KX547459.1	KX547460.1	KX547461.1	KX547462.1	KX547463.1	KX547464.1
		KX547465.1	KX547467.1	KX547468.1	KX547469.1	KX547470.1	KX547471.1	KX547472.1	KX547473.1	KX547474.1	KX547475.1	KX547476.1	KX547477.1	KX547478.1	KX547479.1	KX547480.1	KX547481.1	KX547482.1	KX547483.1	KX547484.1	KX547485.1
		KX547486.1	KX547487.1	KX547488.1	KX547489.1	KX547490.1	KX547491.1	KX547492.1	KX547493.1	KX547494.1	KX547495.1	KX547496.1	KX547497.1	KX547498.1	KX547499.1	KX547500.1	KX547501.1	KX547502.1	KX547503.1	KX547504.1	KX547505.1
		KX547506.1	KX547507.1	KX547508.1	KX547509.1	KX547510.1	KX547511.1	KX547512.1	KX547513.1	KX547514.1	KX547515.1	KX547516.1	KX547517.1	KX547518.1	KX547519.1	KX547520.1	KX547521.1	KX547522.1	KX547523.1	KX547524.1	KX547525.1
		KX547526.1	KX547527.1	KX547529.1	KX547530.1	KX547531.1	KX547532.1	KX547533.1	KX547534.1	KX547535.1	KX547536.1	KX547537.1	KX547538.1	KX547539.1	KX547540.1	KX547541.1	KX547542.1	KX547543.1	KX547544.1	KX547545.1	KX547546.1
		KX547547.1	KX547548.1	KX547549.1	KX547550.1	KX547551.1	KX547552.1	KX547553.1	KX547554.1	KX547555.1	KX547556.1	KX547557.1	KX547558.1	KX547559.1	KX547560.1	KX547561.1	KX547562.1	KX547563.1	KX547564.1	KX547565.1	KX547566.1
		KX547567.1	KX547568.1	KX547569.1	KX547570.1	KX547571.1	KX547572.1	KX547573.1	KX547574.1	KX547575.1	KX547576.1	KX547577.1	KX547578.1	KX547579.1	KX547580.1	KX547581.1	KX547582.1	KX547583.1	KX547584.1	KX547585.1	KX547586.1
		KX547587.1	KX547588.1	KX547589.1	KX547590.1	KX547591.1	KX547592.1	KX547593.1	KX547594.1	KX547595.1	KX547596.1	KX547597.1	KX547598.1	KX547599.1	KX547600.1	KX547601.1	KX547602.1	KX547603.1	KX547604.1	KX547605.1	KX547606.1
		KX547607.1	KX547608.1	KX547609.1	KX547610.1	KX547611.1	KX547612.1	KX547613.1	KX547614.1	KX547615.1	KX547616.1	KX547617.1	KX547618.1	KX547619.1	KX547620.1	KX547621.1	KY216149.1	KY216150.1	KY216151.1	KY216152.1	KY216153.1
		KY216154.1	KY216155.1	KY229068.1	KY229069.1	KY229070.1	KY229071.1	KY229072.1	KY229073.1	KY229074.1	KY703854.1	KY782105.1	KY782106.1	KY782107.1	KY782108.1	KY782109.1	KY782110.1	KY782111.1	KY782112.1	KY782113.1	KY782114.1
		KY782115.1	KY782116.1	KY782117.1	KY782118.1	KY782119.1	KY782120.1	KY782121.1	KY782122.1	KY782123.1	KY782124.1	LC489409.1	MF004388.1	MF175806.1	MF175807.1	MF175808.1	MF175809.1	MF175810.1	MF175811.1	MF175812.1	MF175813.1
		MF175814.1	MF175815.1	MF175816.1	MF175817.1	MF175818.1	MF175819.1	MF175820.1	MF175821.1	MF175822.1	MF175823.1	MF175824.1	MF175825.1	MF175826.1	MF175827.1	MF175828.1	MF175829.1	MF175830.1	MF175831.1	MF175832.1	MF175833.1
		MF175834.1	MF175835.1	MF175836.1	MF175837.1	MF175838.1	MF175839.1	MF175840.1	MF175841.1	MF175842.1	MF175843.1	MF175844.1	MF175845.1	MF175846.1	MF175847.1	MF175848.1	MF175849.1	MF175850.1	MF175851.1	MF175852.1	MF175853.1
		MF175854.1	MF175855.1	MF175856.1	MF175857.1	MF175858.1	MF175859.1	MF175860.1	MF175861.1	MF175862.1	MF175863.1	MF175864.1	MF175865.1	MF175866.1	MF175867.1	MF175868.1	MF175869.1	MF175870.1	MF175871.1	MF175872.1	MF175873.1
		MF175874.1	MF175875.1	MF175876.1	MF175877.1	MF797870.1	MG004528.1	MG004529.1	MG004530.1	MG004531.1	MG004532.1	MG004533.1	MG004534.1	MG004535.1	MG004536.1	MG004537.1	MG004538.1	MG004539.1	MG004540.1	MG004541.1	MH166882.1
		MH166883.1	MH166884.1	MH166885.1	MH166886.1	MH166887.1	MH166888.1	MH166889.1	MH166890.1	MH166891.1	MH166892.1	MH166893.1	MH166894.1	MH166895.1	MH166896.1	MH166897.1	MH166898.1	MH166899.1	MH166900.1	MH166901.1	MH166902.1
		MH166903.1	MH166904.1	MH166905.1	MH166906.1	MH166907.1	MH166908.1	MH166909.1	MH166910.1	MH166911.1	MH166912.1	MH166913.1	MH166914.1	MH166915.1	MH166916.1	MH166917.1	MH166918.1	MH166919.1	MH166920.1	MH166921.1	MH170226.1
		MH170227.1	MH170228.1	MH170229.1	MH170230.1	MH170231.1	MH170232.1	MH170233.1	MH170234.1	MH170235.1	MH170236.1	MH170237.1	MH170238.1	MH170239.1	MH170240.1	MH170241.1	MH170242.1	MH170243.1	MH170244.1	MH170245.1	MH170246.1
		MH170247.1	MH170248.1	MH170249.1	MH170250.1	MH170251.1	MH170252.1	MH170253.1	MH170254.1	MH170255.1	MH170256.1	MH170257.1	MH170258.1	MH170259.1	MH170260.1	MH170261.1	MH170262.1	MH170263.1	MH170264.1	MH170265.1	MH170266.1
		MH170267.1	MH170268.1	MH170269.1	MH170270.1	MH170271.1	MH170272.1	MH170273.1	MH170274.1	MH170275.1	MH170276.1	MH507608.1	MH507609.1	MH507610.1	MH507611.1	MH507612.1	MH507613.1	MH507614.1	MH507615.1	MH507616.1	MH507617.1
		MH507618.1	MH507620.1	MH507621.1	MH507622.1	MH507623.1	MH507624.1	MH507625.1	MH507626.1	MH507627.1	MH507628.1	MH507629.1	MH507630.1	MH507631.1	MH507632.1	MH507633.1	MH507634.1	MH507635.1	MH507636.1	MH507637.1	MH507638.1
		MH507640.1	MH507641.1	MH507642.1	MH507643.1	MH507644.1	MH507645.1	MH507646.1	MH507647.1	MH507648.1	MH507649.1	MH507650.1	MH507651.1	MH507652.1	MH507653.1	MH507654.1	MH507655.1	MH507656.1	MH507657.1	MH507658.1	MH507659.1
		MH507660.1	MH507661.1	MH507662.1	MH507663.1	MH507664.1	MH507665.1	MH507666.1	MH507667.1	MH507668.1	MH507669.1	MH507670.1	MH507671.1	MH507672.1	MH507673.1	MH507674.1	MH507675.1	MH507676.1	MH507677.1	MH507678.1	MH507679.1
		MH507680.1	MH507681.1	MH507682.1	MH507683.1	MH507684.1	MH507685.1	MH507686.1	MH507687.1	MH507688.1	MH507689.1	MH507690.1	MH507691.1	MH507692.1	MH507693.1	MH507694.1	MH507695.1	MH507696.1	MH507697.1	MH507698.1	MH507699.1
		MH507700.1	MH507701.1	MH507702.1	MH507703.1	MH507704.1	MH507705.1	MH507706.1	MH507707.1	MH507708.1	MH507709.1	MH507710.1	MH507711.1	MH507712.1	MH507713.1	MH507714.1	MH507715.1	MH507716.1	MH507717.1	MH507718.1	MH507719.1
		MH507720.1	MH507721.1	MH507722.1	MH507723.1	MH507724.1	MH507725.1	MH507726.1	MH507727.1	MH507728.1	MH507729.1	MH507730.1	MH507731.1	MH507732.1	MH507733.1	MH507734.1	MH507735.1	MH507736.1	MH507737.1	MH507738.1	MH507739.1
		MH507740.1	MH507741.1	MH507742.1	MH507743.1	MH507744.1	MH507745.1	MH507746.1	MH507747.1	MH507748.1	MH507749.1	MH507750.1	MH507751.1	MH507752.1	MH507753.1	MH507754.1	MH507755.1	MH507756.1	MH507757.1	MH507759.1	MH507760.1
		MH507761.1	MH507762.1	MH507763.1	MH507764.1	MH507765.1	MH507766.1	MH507767.1	MH507768.1	MH507769.1	MH507770.1	MH507771.1	MH507772.1	MH507773.1	MH507774.1	MH507775.1	MH507776.1	MH507777.1	MH507778.1	MH507779.1	MH507780.1
		MH507781.1	MH507782.1	MH507783.1	MH507784.1	MH507785.1	MH507786.1	MH507787.1	MH507788.1	MH507789.1	MH507790.1	MH507791.1	MH507792.1	MH507793.1	MH507794.1	MH507795.1	MH507796.1	MH507797.1	MH507798.1	MH507799.1	MH507800.1
		MH507801.1	MH507802.1	MH507803.1	MH507804.1	MH507805.1	MH507806.1	MH507807.1	MH507808.1	MH507809.1	MH507810.1	MH507811.1	MH507812.1	MH507813.1	MH507814.1	MH507815.1	MH507819.1	MH507820.1	MH507821.1	MH507822.1	MH507823.1
		MH507824.1	MH507825.1	MH507826.1	MH507827.1	MH507828.1	MH507829.1	MH507830.1	MH507831.1	MH507832.1	MH507833.1	MH507834.1	MH507835.1	MH507836.1	MH507837.1	MH507838.1	MH507839.1	MH507840.1	MH507841.1	MH507842.1	MH507843.1
		MH507844.1	MH507845.1	MH507846.1	MH507847.1	MH507848.1	MH507849.1	MH507850.1	MH507851.1	MH507852.1	MH507853.1	MH507854.1	MH507855.1	MH507856.1	MH507857.1	MH507858.1	MH507859.1	MH507860.1	MH507861.1	MH507862.1	MH507863.1
		MH507864.1	MH507865.1	MH507866.1	MH507867.1	MH507868.1	MH507869.1	MH507870.1	MH507871.1	MH507872.1	MH507873.1	MH507874.1	MH507875.1	MH507876.1	MH507877.1	MH507878.1	MH507879.1	MH507880.1	MH507882.1	MH507883.1	MH507884.1
		MH507885.1	MH507886.1	MH507887.1	MH507888.1	MH507889.1	MH507890.1	MH507891.1	MH507892.1	MH507893.1	MH507894.1	MH507895.1	MH507896.1	MH507897.1	MH507898.1	MH507899.1	MH507900.1	MH507901.1	MH507902.1	MH507903.1	MH507904.1
		MH507905.1	MH507906.1	MH507907.1	MH507908.1	MH507910.1	MH507911.1	MH507912.1	MH507913.1	MH507914.1	MH507915.1	MH507916.1	MH507917.1	MH507918.1	MH507919.1	MH507920.1	MH507921.1	MH507922.1	MH507923.1	MH507924.1	MH507925.1
		MH507926.1	MH507927.1	MH507928.1	MH507929.1	MH507930.1	MH507931.1	MH507932.1	MH507933.1	MH507934.1	MH507935.1	MH507936.1	MH507937.1	MH507938.1	MH507939.1	MH507940.1	MH507941.1	MH507942.1	MH507943.1	MH507944.1	MH507945.1
		MH507946.1	MH507947.1	MH507948.1	MH507949.1	MH507950.1	MH507951.1	MH507952.1	MH507953.1	MH507954.1	MH507955.1	MH507956.1	MH507957.1	MH507958.1	MH507959.1	MH507960.1	MH507961.1	MH507962.1	MH507963.1	MH507964.1	MH507965.1
		MH507966.1	MH507967.1	MH507968.1	MH507969.1	MH507970.1	MH507971.1	MH507972.1	MH507973.1	MH507974.1	MH507975.1	MH507976.1	MH507977.1	MH507978.1	MH507979.1	MH507980.1	MH507981.1	MH507982.1	MH507983.1	MH507984.1	MH507985.1
		MH507986.1	MH507987.1	MH507988.1	MH507989.1	MH507990.1	MH507991.1	MH507992.1	MH507993.1	MH507994.1	MH507995.1	MH507996.1	MH507997.1	MH507998.1	MH507999.1	MH508000.1	MH508001.1	MH508002.1	MH508003.1	MH508004.1	MH508005.1
		MH508006.1	MH508007.1	MH508008.1	MH508009.1	MH508010.1	MH508011.1	MH508012.1	MH508013.1	MH508014.1	MH508015.1	MH508016.1	MH508017.1	MH508018.1	MH508019.1	MH508020.1	MH508021.1	MH508022.1	MH508023.1	MH508024.1	MH508025.1
		MH508026.1	MH508027.1	MH508031.1	MH508032.1	MH508033.1	MH508034.1	MH508035.1	MH508036.1	MH508037.1	MH508038.1	MH643887.1	MH819446.1	MH819447.1	MH819448.1	MH819449.1	MH819450.1	MH819451.1	MH819452.1	MH819453.1	MH819454.1
		MH819455.1	MH819456.1	MH819457.1	MH819458.1	MH819459.1	MH819460.1	MH819461.1	MH819462.1	MH819464.1	MH819465.1	MH819466.1	MH819467.1	MH819468.1	MH819469.1	MH819470.1	MH819471.1	MK352483.1	MN149538.1
Total Seqs which have more then 3 Mismatches	8
		AY274504.1	AY274505.1	AY765264.1	D00246.1	KT934802.1	KX394394.1	KX394397.1	KX394398.1
Reverse Primer	TCCTATTGCCTTGGTAGAGCAGGCAAAT
Total Seqs with 1 or less Mismatches	2407
		AB185914.2	AB185915.2	AB185916.1	AB185917.1	AF202541.1	AF206518.2	AF260967.1	AF260968.1	AF260969.1	AF317203.1	AF404753.1	AF404754.1	AF404755.1	AF404756.1	AF404757.1	AF481864.1	AF533540.1	AJ965626.2	AJ965628.2	AM404308.1
		AY262283.1	AY268132.1	AY268133.1	AY277252.1	AY278441.1	AY278442.1	AY289214.1	AY646354.1	AY660002.1	AY701412.1	AY701413.1	AY712945.1	AY712946.1	AY712947.1	AY712948.1	AY795965.1	AY842931.3	AY848695.2	AY848696.2	AY848697.2
		DQ005530.1	DQ066423.1	DQ080051.1	DQ080052.1	DQ080053.1	DQ080054.1	DQ080055.1	DQ080056.1	DQ080057.1	DQ080058.1	DQ080059.1	DQ080060.1	DQ080061.1	DQ080062.1	DQ080063.1	DQ080064.1	DQ080065.1	DQ080066.1	DQ080067.1	DQ080068.1
		DQ080069.1	DQ080070.1	DQ080071.1	DQ080072.1	DQ118127.1	DQ164186.1	DQ164187.1	DQ164188.1	DQ164189.1	DQ164190.1	DQ164191.1	DQ164192.1	DQ164193.1	DQ164194.1	DQ164195.1	DQ164196.1	DQ164197.1	DQ164198.1	DQ164199.1	DQ164200.1
		DQ164201.1	DQ164202.1	DQ164203.1	DQ164204.1	DQ164205.1	DQ164206.1	DQ176637.1	DQ374650.1	DQ374651.1	DQ374652.1	DQ374653.1	DQ377178.1	DQ377179.1	DQ377180.1	DQ411029.1	DQ411030.1	DQ411031.1	DQ411032.1	DQ411033.1	DQ411034.1
		DQ411035.1	DQ431693.1	DQ431694.1	DQ431695.1	DQ431696.1	DQ431697.1	DQ431698.1	DQ431699.1	DQ431700.1	DQ431701.1	DQ431702.1	DQ431703.1	DQ431704.1	DQ431705.1	DQ431706.1	DQ431707.1	DQ431708.1	DQ431709.1	DQ431710.1	DQ431711.1
		DQ431712.1	DQ666448.1	DQ666449.1	DQ666450.1	DQ666451.1	DQ666452.1	DQ983578.1	EF530047.1	EF571854.1	EF657887.1	EU155484.1	EU249803.1	FJ151394.1	FJ411043.1	FJ483548.1	FJ483549.1	FJ527738.1	FJ766331.1	FJ766332.1	GQ379156.1
		GQ379157.1	GQ379158.1	GQ379159.1	GQ379160.1	GQ379161.1	GQ507468.1	GQ507469.1	GQ507470.1	GQ507471.1	GQ507472.1	GQ507473.1	GQ507474.1	GQ507475.1	GQ507476.1	GQ507477.1	GQ507478.1	GQ507479.1	GQ507480.1	GQ507481.1	GQ507482.1
		GQ507483.1	GQ507484.1	GQ851607.1	GQ851608.1	GU011992.2	GU827998.1	GU827999.1	GU828000.1	GU828001.1	GU828002.1	GU828003.1	GU828004.1	HM051416.1	HM152773.1	HM152775.1	HM488114.1	HM488115.1	HM488116.1	HM488117.1	HM488118.1
		HM488119.1	HM488120.1	HM488121.1	HM488122.1	HM488123.1	HM488124.1	HM488125.1	HM488126.1	HM488127.1	HM488128.1	HM488129.1	HM488130.1	HM488131.1	HM488132.1	HM488133.1	HM488134.1	HM488135.1	HM488136.1	HM488137.1	HM488138.1
		HM488139.1	HM488140.1	HM488141.1	HM488142.1	HM488143.1	HM488144.1	HM488145.1	HM488146.1	HM488147.1	HM488148.1	HM488149.1	HM488150.1	HM488151.1	HM488152.1	HM488153.1	HM488154.1	HM488155.1	HM488156.1	HM488157.1	HM488158.1
		HM488159.1	HM488160.1	HM488161.1	HM488162.1	HM488163.1	HM488164.1	HM488165.1	HM488166.1	HM488167.1	HM488168.1	HM488169.1	HM488170.1	HM488171.1	HM488172.1	HM488173.1	HM488174.1	HM488175.1	HM488176.1	HM488177.1	HM488178.1
		HM488179.1	HM488180.1	HM488181.1	HM488182.1	HM488183.1	HM488184.1	HM488185.1	HM488186.1	HM488187.1	HM488188.1	HM488189.1	HM488190.1	HM488191.1	HM488192.1	HM488193.1	HM488194.1	HM488195.1	HM488196.1	HM488197.1	HM488198.1
		HM488199.1	HM488200.1	HM488201.1	HM488202.1	HM488203.1	HM488204.1	HM488205.1	HM488206.1	HM488207.1	HM488208.1	HM488209.1	HM488210.1	HM488211.1	HM488212.1	HM488213.1	HM488214.1	HM488215.1	HM488216.1	HM488217.1	HM488218.1
		HM488219.1	HM488220.1	HM488221.1	HM488222.1	HM488223.1	HM488224.1	HM488225.1	HM488226.1	HM488227.1	HM488228.1	HM488229.1	HM488230.1	HM488231.1	HM488232.1	HM488233.1	HM488234.1	HM488235.1	HM488236.1	HM488237.1	HM488238.1
		HM488239.1	HM488240.1	HM488241.1	HM488242.1	HM488243.1	HM488244.1	HM488245.1	HM488246.1	HM488247.1	HM488248.1	HM488249.1	HM488250.1	HM488251.1	HM488252.1	HM488253.1	HM488254.1	HM538578.1	HM538579.1	HM538580.1	HM538581.1
		HM538582.1	HM538583.1	HM538584.1	HM756648.1	HM756649.1	HM756650.1	HM756651.1	HM756652.1	HM756653.1	HM756654.1	HM756655.1	HM756656.1	HM756657.1	HM756658.1	HM756659.1	HM756660.1	HM756661.1	HM756662.1	HM756663.1	HM756664.1
		HM756665.1	HM756666.1	HM756667.1	HM756668.1	HM756669.1	HM756670.1	HM756671.1	HM756672.1	HM756673.1	HM756674.1	HM756675.1	HM756676.1	HM756677.1	HM756678.1	HQ596519.1	HQ671668.1	HQ671669.1	HQ671670.1	HQ671671.1	HQ671672.1
		HQ671673.1	HQ671676.1	HQ671677.1	HQ671678.1	HQ671679.1	HQ671681.1	HQ671682.1	HQ671683.1	HQ671685.1	HQ671686.1	HQ671687.1	HQ671688.1	HQ671689.1	HQ671690.1	HQ671691.1	HQ671692.1	HQ671693.1	HQ671694.1	HQ671695.1	HQ671696.1
		HQ671697.1	HQ671698.1	HQ671699.1	HQ671700.1	HQ671701.1	HQ671702.1	HQ671703.1	HQ671704.1	HQ671705.1	HQ671706.1	HQ671707.1	HQ671708.1	HQ671709.1	HQ671710.1	HQ671711.1	HQ671712.1	HQ671713.1	HQ671714.1	HQ671715.1	HQ671716.1
		HQ671717.1	HQ671718.1	HQ671719.1	HQ671720.1	HQ671721.1	HQ671722.1	HQ671723.1	HQ671724.1	HQ671725.1	HQ671726.1	HQ671727.1	HQ671728.1	HQ671729.1	HQ671730.1	HQ671732.1	HQ671734.1	HQ671735.1	HQ671736.1	HQ671737.1	HQ671739.1
		HQ671740.1	HQ671741.1	HQ671742.1	HQ671743.1	HQ671744.1	HQ671745.1	HQ705659.1	HQ705660.1	HQ705663.1	HQ705669.1	HQ705670.1	HQ705671.1	HQ705672.1	HQ705673.1	HQ705674.1	HQ705675.1	HQ705676.1	HQ705677.1	HQ705678.1	HQ891012.1
		HW816192.1	JF357958.1	JF357959.1	JF357960.1	JF415914.1	JF415915.1	JF415916.1	JF415917.1	JF415918.1	JF415919.1	JF415920.1	JF415921.1	JF415922.1	JF415923.1	JF415924.1	JF415925.1	JF415926.1	JF415927.1	JF415928.1	JF415929.1
		JF415930.1	JF488086.1	JF488087.1	JF488088.1	JF488089.1	JF488090.1	JF488091.1	JF488092.1	JF488093.1	JF488094.1	JF488095.1	JF488096.1	JF488097.1	JF703161.1	JF703162.1	JF703163.1	JF703164.1	JF707789.1	JF719065.1	JF719066.1
		JF719067.1	JF719068.1	JF719069.1	JF730040.1	JF730041.1	JF730042.1	JF730043.1	JF784158.1	JF899528.1	JF899529.1	JF899530.1	JF899531.1	JF899533.1	JF899534.1	JF899535.1	JF899536.1	JF899537.1	JF920306.1	JF920307.1	JF920728.1
		JF920729.1	JF920730.1	JF920731.1	JF920732.1	JF920733.1	JF920734.1	JF920735.1	JF920736.1	JF920737.1	JF920738.1	JF920739.1	JF920740.1	JF920741.1	JF920742.1	JF920743.1	JF920744.1	JF920745.1	JF920746.1	JF920747.1	JF920748.1
		JF920749.1	JF920750.1	JF920751.1	JF920752.1	JF920753.1	JF920754.1	JF920755.1	JF920756.1	JF920757.1	JF920758.1	JF920759.1	JF920760.1	JF957161.1	JF957162.1	JF957163.1	JF957164.1	JF957165.1	JF957166.1	JF957167.1	JF957168.1
		JF957169.1	JF957170.1	JF957171.1	JF957172.1	JF957173.1	JF957174.1	JF957175.1	JF957176.1	JF957177.1	JF957178.1	JF957179.1	JF957180.1	JF957181.1	JF957182.1	JF957183.1	JF957184.1	JF957185.1	JF957186.1	JF972636.1	JN051152.1
		JN051153.1	JN183885.1	JN183886.1	JN183887.1	JN183888.1	JN183889.1	JN183890.1	JN183891.1	JN183892.1	JN183893.1	JN183894.1	JN183895.1	JN183896.1	JN183897.1	JN367277.1	JN716371.1	JN716372.1	JN817352.1	JN819305.1	JN819306.1
		JN819307.1	JN819308.1	JN819309.1	JN819310.1	JN819311.1	JN819312.1	JN819313.1	JN819314.1	JN819315.1	JN819316.1	JN819317.1	JN819318.1	JN819319.1	JN819320.1	JN819321.1	JN819322.1	JN819323.1	JN819324.1	JN819325.1	JN858069.1
		JQ700437.1	JQ700438.1	JQ700439.1	JQ700440.1	JQ700441.1	JQ700442.1	JQ928174.1	JQ928175.1	JX015515.1	JX015516.1	JX015517.1	JX015518.1	JX015519.1	JX015520.1	JX015521.1	JX015522.1	JX015523.1	JX041633.1	JX041634.1	JX442279.1
		JX503084.1	JX503085.1	JX503086.1	JX503087.1	JX503088.1	JX503089.1	JX503090.1	JX503091.1	JX503092.1	JX503093.1	JX503094.1	JX503095.1	JX503096.1	JX503097.1	JX503098.1	JX503099.1	JX556213.1	KC333374.1	KC333375.1	KC333376.1
		KC333377.1	KC333378.1	KC333379.1	KC333380.1	KC333381.1	KC333382.1	KC333383.1	KC333384.1	KC333385.1	KC333386.1	KC333387.1	KC407666.1	KC407667.1	KC601756.1	KC711057.1	KC711058.1	KC711059.1	KC736486.1	KC736487.1	KC736488.1
		KC736489.1	KC736490.1	KC736491.1	KC736492.1	KC736493.1	KC736494.1	KC736495.1	KC736496.1	KC736497.1	KC736498.1	KC736499.1	KC736500.1	KC736501.1	KC736502.1	KC954092.1	KF234080.1	KF367469.1	KF647253.1	KF704147.1	KF704153.1
		KF704158.1	KF823807.1	KJ145800.1	KJ145801.1	KJ145802.1	KJ145803.1	KJ145804.1	KJ145805.1	KJ145807.1	KJ145809.1	KJ145810.1	KJ145811.1	KJ145812.1	KJ145813.1	KJ145814.1	KJ145817.1	KJ145818.1	KJ145821.1	KJ145822.1	KJ145823.1
		KJ145824.1	KJ145825.1	KJ145826.1	KJ145827.1	KJ145828.1	KJ145829.1	KJ145830.1	KJ145832.1	KJ501096.1	KJ501097.1	KJ501098.1	KJ501099.1	KJ501100.1	KJ501101.1	KJ501102.1	KJ501103.1	KJ501104.1	KJ501105.1	KJ501106.1	KJ501107.1
		KJ501108.1	KJ501109.1	KJ501110.1	KJ501111.1	KJ501112.1	KJ501113.1	KJ501114.1	KJ501115.1	KJ501116.1	KJ501117.1	KJ501118.1	KJ501119.1	KJ501120.1	KJ501121.1	KJ501122.1	KJ501123.1	KJ501124.1	KJ501125.1	KJ501126.1	KJ501127.1
		KJ501128.1	KJ501129.1	KJ501130.1	KJ501131.1	KJ501132.1	KJ501133.1	KJ501134.1	KJ501135.1	KJ501136.1	KJ501137.1	KJ501138.1	KJ501139.1	KJ501140.1	KJ501141.1	KJ501142.1	KJ501143.1	KJ501144.1	KJ501145.1	KJ501146.1	KJ501147.1
		KJ501148.1	KJ501149.1	KJ501150.1	KJ501151.1	KJ501152.1	KJ501153.1	KJ501154.1	KJ501155.1	KJ501156.1	KJ501157.1	KJ501158.1	KJ501159.1	KJ501160.1	KJ501161.1	KJ501162.1	KJ501163.1	KJ501164.1	KJ501165.1	KJ501166.1	KJ501167.1
		KJ501168.1	KJ501169.1	KJ501170.1	KJ501171.1	KJ501172.1	KJ501173.1	KJ501174.1	KJ501175.1	KJ501176.1	KJ501177.1	KJ501178.1	KJ501179.1	KJ501180.1	KJ501181.1	KJ501182.1	KJ501183.1	KJ501184.1	KJ501185.1	KJ501186.1	KJ501187.1
		KJ501188.1	KJ501189.1	KJ501190.1	KJ501191.1	KJ501192.1	KJ501193.1	KJ501194.1	KJ501195.1	KJ501197.1	KJ501198.1	KJ501199.1	KJ501200.1	KJ501201.1	KJ501202.1	KJ501203.1	KJ501204.1	KJ501205.1	KJ501206.1	KJ501207.1	KJ501209.1
		KJ501210.1	KJ501211.1	KJ501212.1	KJ501213.1	KJ501214.1	KJ501215.1	KJ501216.1	KJ501217.1	KJ501218.1	KJ501219.1	KJ501220.1	KJ501221.1	KJ501222.1	KJ501223.1	KJ501224.1	KJ501225.1	KJ501226.1	KJ501227.1	KJ501228.1	KJ501229.1
		KJ501230.1	KJ501231.1	KJ501232.1	KJ501233.1	KJ501234.1	KJ501235.1	KJ501236.1	KJ501237.1	KJ501238.1	KJ501239.1	KJ501240.1	KJ501241.1	KJ501242.1	KJ501243.1	KJ501244.1	KJ501245.1	KJ501246.1	KJ501247.1	KJ501248.1	KJ501249.1
		KJ501250.1	KJ501251.1	KJ501252.1	KJ501253.1	KJ501254.1	KJ501255.1	KJ501256.1	KJ501257.1	KJ501258.1	KJ501259.1	KJ501260.1	KJ501261.1	KJ501262.1	KJ501263.1	KJ501264.1	KJ501265.1	KJ501266.1	KJ501267.1	KJ501268.1	KJ501269.1
		KJ501270.1	KJ501271.1	KJ501272.1	KJ501273.1	KJ501274.1	KJ501275.1	KJ501276.1	KJ501277.1	KJ501278.1	KJ501279.1	KJ501280.1	KJ501281.1	KJ501282.1	KJ501283.1	KJ501284.1	KJ501285.1	KJ501286.1	KJ501287.1	KJ501288.1	KJ501289.1
		KJ501290.1	KJ501291.1	KJ501292.1	KJ501293.1	KJ501294.1	KJ501295.1	KJ501296.1	KJ501297.1	KJ501298.1	KJ501299.1	KJ501300.1	KJ501301.1	KJ501302.1	KJ501303.1	KJ501304.1	KJ501305.1	KJ501306.1	KJ501307.1	KJ501308.1	KJ501309.1
		KJ501310.1	KJ501311.1	KJ501312.1	KJ501313.1	KJ501314.1	KJ501315.1	KJ501316.1	KJ501317.1	KJ501318.1	KJ501319.1	KJ501320.1	KJ501321.1	KJ501322.1	KJ501323.1	KJ501324.1	KJ501325.1	KJ501326.1	KJ501327.1	KJ501328.1	KJ501329.1
		KJ501330.1	KJ501331.1	KJ501332.1	KJ501333.1	KJ501334.1	KJ501335.1	KJ501336.1	KJ501337.1	KJ501338.1	KJ501339.1	KJ501340.1	KJ501341.1	KJ501342.1	KJ501343.1	KJ501344.1	KJ501345.1	KJ501346.1	KJ501347.1	KJ501348.1	KJ501349.1
		KJ501350.1	KJ501351.1	KJ501352.1	KJ501353.1	KJ501354.1	KJ501355.1	KJ501356.1	KJ501357.1	KJ501358.1	KJ501359.1	KJ501360.1	KJ501361.1	KJ501362.1	KJ501363.1	KJ501364.1	KJ501365.1	KJ501366.1	KJ501367.1	KJ501368.1	KJ501369.1
		KJ501370.1	KJ501371.1	KJ501372.1	KJ501373.1	KJ501374.1	KJ501375.1	KJ501376.1	KJ501377.1	KJ501378.1	KJ501379.1	KJ501380.1	KJ501381.1	KJ501382.1	KJ501383.1	KJ501384.1	KJ501385.1	KJ501386.1	KJ501387.1	KJ501388.1	KJ501389.1
		KJ501390.1	KJ501391.1	KJ501392.1	KJ501393.1	KJ501394.1	KJ501395.1	KJ501396.1	KJ501397.1	KJ501398.1	KJ501399.1	KJ501400.1	KJ501401.1	KJ501402.1	KJ501403.1	KJ501404.1	KJ501405.1	KJ501406.1	KJ501407.1	KJ501408.1	KJ501409.1
		KJ501410.1	KJ501411.1	KJ501412.1	KJ501413.1	KJ501414.1	KJ501415.1	KJ501416.1	KJ501417.1	KJ501418.1	KJ501419.1	KJ501420.1	KJ501421.1	KJ501422.1	KJ501423.1	KJ501424.1	KJ501425.1	KJ501426.1	KJ501427.1	KJ501428.1	KJ501429.1
		KJ501430.1	KJ501431.1	KJ501432.1	KJ501433.1	KJ501434.1	KJ501435.1	KJ501436.1	KJ501437.1	KJ501438.1	KJ501439.1	KJ501440.1	KJ501441.1	KJ501442.1	KJ501443.1	KJ501444.1	KJ501445.1	KJ501446.1	KJ501447.1	KJ501448.1	KJ501449.1
		KJ501450.1	KJ501451.1	KJ501452.1	KJ501453.1	KJ501454.1	KJ501455.1	KJ501456.1	KJ501457.1	KJ501458.1	KJ501459.1	KJ501460.1	KJ501461.1	KJ501462.1	KJ501463.1	KJ501464.1	KJ501465.1	KJ501466.1	KJ501467.1	KJ501468.1	KJ501469.1
		KJ501470.1	KJ501471.1	KJ501472.1	KJ501473.1	KJ501474.1	KJ501475.1	KJ501476.1	KJ501477.1	KJ501478.1	KJ501479.1	KJ501480.1	KJ501481.1	KJ501482.1	KJ501483.1	KJ501484.1	KJ501485.1	KJ501486.1	KJ501487.1	KJ501488.1	KJ501489.1
		KJ501490.1	KJ501491.1	KJ501492.1	KJ501493.1	KJ501494.1	KJ501495.1	KJ501496.1	KJ501497.1	KJ501498.1	KJ501499.1	KJ501500.1	KJ501501.1	KJ501502.1	KJ501503.1	KJ501504.1	KJ501505.1	KJ501506.1	KJ501507.1	KJ501508.1	KJ501509.1
		KJ501510.1	KJ501511.1	KJ501512.1	KJ501513.1	KJ501514.1	KJ501515.1	KJ501516.1	KJ501517.1	KJ501518.1	KJ501519.1	KJ501520.1	KJ501521.1	KJ501522.1	KJ501523.1	KJ501524.1	KJ501525.1	KJ501526.1	KJ501527.1	KJ501528.1	KJ501529.1
		KJ501530.1	KJ501531.1	KJ501532.1	KJ501533.1	KJ501534.1	KJ501535.1	KJ501536.1	KJ501537.1	KJ501538.1	KJ501539.1	KJ786934.1	KJ786935.1	KJ786936.1	KJ958922.1	KM012170.1	KM012171.1	KM012172.1	KM012173.1	KM012174.1	KM012175.1
		KM012176.1	KM012177.1	KM012178.1	KM012179.1	KM012180.1	KM012181.1	KM012182.1	KM012183.1	KM012184.1	KM012185.1	KM012186.1	KM012187.1	KM012188.1	KM083619.1	KR107956.1	KR348915.1	KR348916.1	KR348917.1	KR348918.1	KR348919.1
		KR348920.1	KR348921.1	KR348922.1	KR348923.1	KR348924.1	KR348925.1	KR348926.1	KR348927.1	KR348928.1	KR348929.1	KR348930.1	KR348931.1	KR348932.1	KR348933.1	KR348934.1	KR348935.1	KR348936.1	KR348937.1	KR348938.1	KR348939.1
		KR348940.1	KR348941.1	KR348942.1	KR348943.1	KR348944.1	KR348945.1	KR348946.1	KR348947.1	KR348948.1	KR348949.1	KR348950.1	KR348951.1	KR348952.1	KR348953.1	KR348954.1	KR348955.1	KR348956.1	KR348957.1	KR348958.1	KR348959.1
		KR348960.1	KR348961.1	KR348962.1	KR348963.1	KR348964.1	KR348965.1	KR348966.1	KR348967.1	KR348968.1	KR348969.1	KR348970.1	KR348971.1	KR348972.1	KR348973.1	KR348974.1	KR348975.1	KR348976.1	KR348977.1	KR348978.1	KR348979.1
		KR348980.1	KR348981.1	KR348982.1	KR348983.1	KR348984.1	KR348985.1	KR348986.1	KR348987.1	KR348988.1	KR348989.1	KR348990.1	KR348991.1	KR348992.1	KR348993.1	KR348994.1	KR348995.1	KR348996.1	KR348997.1	KR348998.1	KR348999.1
		KR349000.1	KR349001.1	KR349002.1	KR349003.1	KR349004.1	KR349006.1	KR349007.1	KR349008.1	KR349009.1	KR349010.1	KR349011.1	KR349012.1	KR349013.1	KR349014.1	KR349015.1	KR349016.1	KR349017.1	KR349018.1	KR349019.1	KR349020.1
		KR349021.1	KR349022.1	KR349023.1	KR349024.1	KR349025.1	KR349026.1	KR868734.1	KT020853.1	KT163243.1	KT862843.1	KT862844.1	KU573077.1	KU573078.1	KU573079.1	KU978766.1	KU978768.1	KU978769.1	KX547164.1	KX547165.1	KX547166.1
		KX547167.1	KX547168.1	KX547169.1	KX547170.1	KX547171.1	KX547172.1	KX547173.1	KX547174.1	KX547175.1	KX547176.1	KX547178.1	KX547179.1	KX547181.1	KX547182.1	KX547183.1	KX547184.1	KX547186.1	KX547187.1	KX547188.1	KX547189.1
		KX547190.1	KX547191.1	KX547192.1	KX547193.1	KX547194.1	KX547195.1	KX547196.1	KX547197.1	KX547198.1	KX547199.1	KX547200.1	KX547201.1	KX547202.1	KX547203.1	KX547204.1	KX547205.1	KX547206.1	KX547207.1	KX547208.1	KX547209.1
		KX547210.1	KX547211.1	KX547212.1	KX547213.1	KX547214.1	KX547215.1	KX547216.1	KX547217.1	KX547218.1	KX547219.1	KX547220.1	KX547221.1	KX547222.1	KX547223.1	KX547224.1	KX547225.1	KX547226.1	KX547227.1	KX547228.1	KX547229.1
		KX547230.1	KX547231.1	KX547232.1	KX547234.1	KX547235.1	KX547236.1	KX547238.1	KX547239.1	KX547240.1	KX547241.1	KX547242.1	KX547243.1	KX547244.1	KX547245.1	KX547246.1	KX547247.1	KX547248.1	KX547249.1	KX547250.1	KX547251.1
		KX547252.1	KX547253.1	KX547254.1	KX547256.1	KX547257.1	KX547258.1	KX547259.1	KX547260.1	KX547261.1	KX547262.1	KX547263.1	KX547264.1	KX547265.1	KX547266.1	KX547267.1	KX547268.1	KX547269.1	KX547270.1	KX547271.1	KX547272.1
		KX547273.1	KX547274.1	KX547275.1	KX547276.1	KX547277.1	KX547278.1	KX547279.1	KX547280.1	KX547281.1	KX547282.1	KX547283.1	KX547284.1	KX547285.1	KX547286.1	KX547287.1	KX547288.1	KX547289.1	KX547290.1	KX547291.1	KX547292.1
		KX547293.1	KX547294.1	KX547295.1	KX547296.1	KX547297.1	KX547298.1	KX547299.1	KX547300.1	KX547301.1	KX547302.1	KX547303.1	KX547304.1	KX547305.1	KX547306.1	KX547307.1	KX547308.1	KX547309.1	KX547310.1	KX547311.1	KX547312.1
		KX547313.1	KX547314.1	KX547315.1	KX547316.1	KX547317.1	KX547318.1	KX547319.1	KX547320.1	KX547321.1	KX547322.1	KX547323.1	KX547324.1	KX547325.1	KX547326.1	KX547327.1	KX547328.1	KX547329.1	KX547330.1	KX547331.1	KX547332.1
		KX547333.1	KX547334.1	KX547335.1	KX547336.1	KX547337.1	KX547338.1	KX547339.1	KX547340.1	KX547341.1	KX547342.1	KX547343.1	KX547344.1	KX547345.1	KX547346.1	KX547347.1	KX547348.1	KX547349.1	KX547350.1	KX547351.1	KX547352.1
		KX547353.1	KX547354.1	KX547355.1	KX547356.1	KX547357.1	KX547358.1	KX547359.1	KX547360.1	KX547361.1	KX547362.1	KX547363.1	KX547364.1	KX547365.1	KX547366.1	KX547368.1	KX547369.1	KX547370.1	KX547371.1	KX547372.1	KX547373.1
		KX547374.1	KX547375.1	KX547376.1	KX547377.1	KX547378.1	KX547379.1	KX547380.1	KX547381.1	KX547382.1	KX547383.1	KX547384.1	KX547385.1	KX547386.1	KX547387.1	KX547388.1	KX547389.1	KX547390.1	KX547391.1	KX547392.1	KX547393.1
		KX547394.1	KX547395.1	KX547396.1	KX547397.1	KX547398.1	KX547399.1	KX547400.1	KX547401.1	KX547402.1	KX547403.1	KX547404.1	KX547405.1	KX547406.1	KX547407.1	KX547408.1	KX547409.1	KX547410.1	KX547411.1	KX547412.1	KX547413.1
		KX547414.1	KX547415.1	KX547416.1	KX547417.1	KX547418.1	KX547420.1	KX547421.1	KX547422.1	KX547423.1	KX547424.1	KX547425.1	KX547426.1	KX547427.1	KX547428.1	KX547429.1	KX547430.1	KX547431.1	KX547433.1	KX547434.1	KX547435.1
		KX547436.1	KX547437.1	KX547438.1	KX547439.1	KX547440.1	KX547441.1	KX547442.1	KX547443.1	KX547444.1	KX547445.1	KX547446.1	KX547447.1	KX547448.1	KX547449.1	KX547450.1	KX547451.1	KX547452.1	KX547453.1	KX547454.1	KX547455.1
		KX547456.1	KX547457.1	KX547458.1	KX547459.1	KX547460.1	KX547461.1	KX547462.1	KX547463.1	KX547464.1	KX547465.1	KX547467.1	KX547468.1	KX547469.1	KX547470.1	KX547471.1	KX547472.1	KX547473.1	KX547474.1	KX547475.1	KX547476.1
		KX547477.1	KX547478.1	KX547479.1	KX547480.1	KX547481.1	KX547482.1	KX547483.1	KX547484.1	KX547485.1	KX547486.1	KX547487.1	KX547488.1	KX547489.1	KX547490.1	KX547491.1	KX547492.1	KX547493.1	KX547494.1	KX547495.1	KX547496.1
		KX547497.1	KX547498.1	KX547499.1	KX547500.1	KX547501.1	KX547502.1	KX547503.1	KX547504.1	KX547505.1	KX547506.1	KX547507.1	KX547508.1	KX547509.1	KX547510.1	KX547511.1	KX547512.1	KX547513.1	KX547514.1	KX547515.1	KX547516.1
		KX547517.1	KX547518.1	KX547519.1	KX547520.1	KX547521.1	KX547522.1	KX547523.1	KX547524.1	KX547525.1	KX547526.1	KX547527.1	KX547529.1	KX547530.1	KX547531.1	KX547532.1	KX547533.1	KX547534.1	KX547535.1	KX547536.1	KX547537.1
		KX547538.1	KX547539.1	KX547540.1	KX547541.1	KX547542.1	KX547543.1	KX547544.1	KX547545.1	KX547546.1	KX547547.1	KX547548.1	KX547549.1	KX547550.1	KX547551.1	KX547552.1	KX547553.1	KX547554.1	KX547555.1	KX547556.1	KX547557.1
		KX547558.1	KX547559.1	KX547560.1	KX547561.1	KX547562.1	KX547563.1	KX547564.1	KX547565.1	KX547566.1	KX547567.1	KX547568.1	KX547569.1	KX547570.1	KX547571.1	KX547572.1	KX547573.1	KX547574.1	KX547575.1	KX547576.1	KX547577.1
		KX547578.1	KX547579.1	KX547580.1	KX547581.1	KX547582.1	KX547583.1	KX547584.1	KX547585.1	KX547586.1	KX547587.1	KX547588.1	KX547589.1	KX547590.1	KX547591.1	KX547592.1	KX547593.1	KX547594.1	KX547595.1	KX547596.1	KX547597.1
		KX547598.1	KX547599.1	KX547600.1	KX547601.1	KX547602.1	KX547603.1	KX547604.1	KX547605.1	KX547606.1	KX547607.1	KX547608.1	KX547609.1	KX547610.1	KX547611.1	KX547612.1	KX547613.1	KX547614.1	KX547615.1	KX547616.1	KX547617.1
		KX547618.1	KX547619.1	KX547620.1	KX547621.1	KY216149.1	KY216150.1	KY216151.1	KY216152.1	KY216153.1	KY216154.1	KY216155.1	KY229068.1	KY229069.1	KY229070.1	KY229071.1	KY229072.1	KY229073.1	KY229074.1	KY703854.1	KY782105.1
		KY782106.1	KY782107.1	KY782108.1	KY782109.1	KY782110.1	KY782111.1	KY782112.1	KY782113.1	KY782114.1	KY782115.1	KY782116.1	KY782117.1	KY782118.1	KY782119.1	KY782120.1	KY782121.1	KY782122.1	KY782123.1	KY782124.1	LC489409.1
		MF004388.1	MF175806.1	MF175807.1	MF175808.1	MF175809.1	MF175810.1	MF175811.1	MF175812.1	MF175813.1	MF175814.1	MF175815.1	MF175816.1	MF175817.1	MF175818.1	MF175819.1	MF175820.1	MF175821.1	MF175822.1	MF175823.1	MF175824.1
		MF175825.1	MF175826.1	MF175827.1	MF175828.1	MF175829.1	MF175830.1	MF175831.1	MF175832.1	MF175833.1	MF175834.1	MF175835.1	MF175836.1	MF175837.1	MF175838.1	MF175839.1	MF175840.1	MF175841.1	MF175842.1	MF175843.1	MF175844.1
		MF175845.1	MF175846.1	MF175847.1	MF175848.1	MF175849.1	MF175850.1	MF175851.1	MF175852.1	MF175853.1	MF175854.1	MF175855.1	MF175856.1	MF175857.1	MF175858.1	MF175859.1	MF175860.1	MF175861.1	MF175862.1	MF175863.1	MF175864.1
		MF175865.1	MF175866.1	MF175867.1	MF175868.1	MF175869.1	MF175870.1	MF175871.1	MF175872.1	MF175873.1	MF175874.1	MF175875.1	MF175876.1	MF175877.1	MF797870.1	MG004528.1	MG004529.1	MG004530.1	MG004531.1	MG004532.1	MG004533.1
		MG004534.1	MG004535.1	MG004536.1	MG004537.1	MG004538.1	MG004539.1	MG004540.1	MG004541.1	MH166882.1	MH166883.1	MH166884.1	MH166885.1	MH166886.1	MH166887.1	MH166888.1	MH166889.1	MH166890.1	MH166891.1	MH166892.1	MH166893.1
		MH166894.1	MH166895.1	MH166896.1	MH166897.1	MH166898.1	MH166899.1	MH166900.1	MH166901.1	MH166902.1	MH166903.1	MH166904.1	MH166905.1	MH166906.1	MH166907.1	MH166908.1	MH166909.1	MH166910.1	MH166911.1	MH166912.1	MH166913.1
		MH166914.1	MH166915.1	MH166916.1	MH166917.1	MH166918.1	MH166919.1	MH166920.1	MH166921.1	MH170226.1	MH170227.1	MH170228.1	MH170229.1	MH170230.1	MH170231.1	MH170232.1	MH170233.1	MH170234.1	MH170235.1	MH170236.1	MH170237.1
		MH170238.1	MH170239.1	MH170240.1	MH170241.1	MH170242.1	MH170243.1	MH170244.1	MH170245.1	MH170246.1	MH170247.1	MH170248.1	MH170249.1	MH170250.1	MH170251.1	MH170252.1	MH170253.1	MH170254.1	MH170255.1	MH170256.1	MH170257.1
		MH170258.1	MH170259.1	MH170260.1	MH170261.1	MH170262.1	MH170263.1	MH170264.1	MH170265.1	MH170266.1	MH170267.1	MH170268.1	MH170269.1	MH170270.1	MH170271.1	MH170272.1	MH170273.1	MH170274.1	MH170275.1	MH170276.1	MH507608.1
		MH507609.1	MH507610.1	MH507611.1	MH507612.1	MH507613.1	MH507614.1	MH507615.1	MH507616.1	MH507617.1	MH507618.1	MH507620.1	MH507621.1	MH507622.1	MH507623.1	MH507624.1	MH507625.1	MH507626.1	MH507627.1	MH507628.1	MH507629.1
		MH507630.1	MH507631.1	MH507632.1	MH507633.1	MH507634.1	MH507635.1	MH507636.1	MH507637.1	MH507638.1	MH507640.1	MH507641.1	MH507642.1	MH507643.1	MH507644.1	MH507645.1	MH507646.1	MH507647.1	MH507648.1	MH507649.1	MH507650.1
		MH507651.1	MH507652.1	MH507653.1	MH507654.1	MH507655.1	MH507656.1	MH507657.1	MH507658.1	MH507659.1	MH507660.1	MH507661.1	MH507662.1	MH507663.1	MH507664.1	MH507665.1	MH507666.1	MH507667.1	MH507668.1	MH507669.1	MH507670.1
		MH507671.1	MH507672.1	MH507673.1	MH507674.1	MH507675.1	MH507676.1	MH507677.1	MH507678.1	MH507679.1	MH507680.1	MH507681.1	MH507682.1	MH507683.1	MH507684.1	MH507685.1	MH507686.1	MH507687.1	MH507688.1	MH507689.1	MH507690.1
		MH507691.1	MH507692.1	MH507693.1	MH507694.1	MH507695.1	MH507696.1	MH507697.1	MH507698.1	MH507699.1	MH507700.1	MH507701.1	MH507702.1	MH507703.1	MH507704.1	MH507705.1	MH507706.1	MH507707.1	MH507708.1	MH507709.1	MH507710.1
		MH507711.1	MH507712.1	MH507713.1	MH507714.1	MH507715.1	MH507716.1	MH507717.1	MH507718.1	MH507719.1	MH507720.1	MH507721.1	MH507722.1	MH507723.1	MH507724.1	MH507725.1	MH507726.1	MH507727.1	MH507728.1	MH507729.1	MH507730.1
		MH507731.1	MH507732.1	MH507733.1	MH507734.1	MH507735.1	MH507736.1	MH507737.1	MH507738.1	MH507739.1	MH507740.1	MH507741.1	MH507742.1	MH507743.1	MH507744.1	MH507745.1	MH507746.1	MH507747.1	MH507748.1	MH507749.1	MH507750.1
		MH507751.1	MH507752.1	MH507753.1	MH507754.1	MH507755.1	MH507756.1	MH507757.1	MH507759.1	MH507760.1	MH507761.1	MH507762.1	MH507763.1	MH507764.1	MH507765.1	MH507766.1	MH507767.1	MH507768.1	MH507769.1	MH507770.1	MH507771.1
		MH507772.1	MH507773.1	MH507774.1	MH507775.1	MH507776.1	MH507777.1	MH507778.1	MH507779.1	MH507780.1	MH507781.1	MH507782.1	MH507783.1	MH507784.1	MH507785.1	MH507786.1	MH507787.1	MH507788.1	MH507789.1	MH507790.1	MH507791.1
		MH507792.1	MH507793.1	MH507794.1	MH507795.1	MH507796.1	MH507797.1	MH507798.1	MH507799.1	MH507800.1	MH507801.1	MH507802.1	MH507803.1	MH507804.1	MH507805.1	MH507806.1	MH507807.1	MH507808.1	MH507809.1	MH507810.1	MH507811.1
		MH507812.1	MH507813.1	MH507814.1	MH507815.1	MH507819.1	MH507820.1	MH507821.1	MH507822.1	MH507823.1	MH507824.1	MH507825.1	MH507826.1	MH507827.1	MH507828.1	MH507829.1	MH507830.1	MH507831.1	MH507832.1	MH507833.1	MH507834.1
		MH507835.1	MH507836.1	MH507837.1	MH507838.1	MH507839.1	MH507840.1	MH507841.1	MH507842.1	MH507843.1	MH507844.1	MH507845.1	MH507846.1	MH507847.1	MH507848.1	MH507849.1	MH507850.1	MH507851.1	MH507852.1	MH507853.1	MH507854.1
		MH507855.1	MH507856.1	MH507857.1	MH507858.1	MH507859.1	MH507860.1	MH507861.1	MH507862.1	MH507863.1	MH507864.1	MH507865.1	MH507866.1	MH507867.1	MH507868.1	MH507869.1	MH507870.1	MH507871.1	MH507872.1	MH507873.1	MH507874.1
		MH507875.1	MH507876.1	MH507877.1	MH507878.1	MH507879.1	MH507880.1	MH507882.1	MH507883.1	MH507884.1	MH507885.1	MH507886.1	MH507887.1	MH507888.1	MH507889.1	MH507890.1	MH507891.1	MH507892.1	MH507893.1	MH507894.1	MH507895.1
		MH507896.1	MH507897.1	MH507898.1	MH507899.1	MH507900.1	MH507901.1	MH507902.1	MH507903.1	MH507904.1	MH507905.1	MH507906.1	MH507907.1	MH507908.1	MH507910.1	MH507911.1	MH507912.1	MH507913.1	MH507914.1	MH507915.1	MH507916.1
		MH507917.1	MH507918.1	MH507919.1	MH507920.1	MH507921.1	MH507922.1	MH507923.1	MH507924.1	MH507925.1	MH507926.1	MH507927.1	MH507928.1	MH507929.1	MH507930.1	MH507931.1	MH507932.1	MH507933.1	MH507934.1	MH507935.1	MH507936.1
		MH507937.1	MH507938.1	MH507939.1	MH507940.1	MH507941.1	MH507942.1	MH507943.1	MH507944.1	MH507945.1	MH507946.1	MH507947.1	MH507948.1	MH507949.1	MH507950.1	MH507951.1	MH507952.1	MH507953.1	MH507954.1	MH507955.1	MH507956.1
		MH507957.1	MH507958.1	MH507959.1	MH507960.1	MH507961.1	MH507962.1	MH507963.1	MH507964.1	MH507965.1	MH507966.1	MH507967.1	MH507968.1	MH507969.1	MH507970.1	MH507971.1	MH507972.1	MH507973.1	MH507974.1	MH507975.1	MH507976.1
		MH507977.1	MH507978.1	MH507979.1	MH507980.1	MH507981.1	MH507982.1	MH507984.1	MH507985.1	MH507986.1	MH507987.1	MH507988.1	MH507989.1	MH507990.1	MH507991.1	MH507992.1	MH507993.1	MH507994.1	MH507995.1	MH507996.1	MH507997.1
		MH507998.1	MH507999.1	MH508000.1	MH508001.1	MH508002.1	MH508003.1	MH508004.1	MH508005.1	MH508006.1	MH508007.1	MH508008.1	MH508009.1	MH508010.1	MH508011.1	MH508012.1	MH508013.1	MH508014.1	MH508015.1	MH508016.1	MH508017.1
		MH508018.1	MH508019.1	MH508020.1	MH508021.1	MH508022.1	MH508023.1	MH508024.1	MH508025.1	MH508026.1	MH508027.1	MH508028.1	MH508031.1	MH508032.1	MH508033.1	MH508034.1	MH508035.1	MH508036.1	MH508037.1	MH508038.1	MH643887.1
		MH819446.1	MH819447.1	MH819448.1	MH819449.1	MH819450.1	MH819451.1	MH819452.1	MH819453.1	MH819454.1	MH819455.1	MH819456.1	MH819457.1	MH819458.1	MH819459.1	MH819460.1	MH819461.1	MH819462.1	MH819464.1	MH819465.1	MH819466.1
		MH819467.1	MH819468.1	MH819469.1	MH819470.1	MH819471.1	MK352483.1	MN149538.1
Total Seqs which have more then 3 Mismatches	62
		AY274504.1	AY274505.1	AY490240.2	AY603654.1	D00246.1	DQ786573.1	EF429197.1	EU068667.1	GQ851602.1	GQ851603.1	GQ851606.1	JN887352.1	JX041628.1	JX041629.1	JX041630.1	JX070655.1	JX123030.1	JX123031.1	JX276662.1	KC243146.1
		KT934796.1	KT934797.1	KT934798.1	KT934799.1	KT934800.1	KT934801.1	KT934802.1	KT934803.1	KT934804.1	KU588135.1	KX394381.1	KX394382.1	KX394383.1	KX394384.1	KX394385.1	KX394386.1	KX394387.1	KX394388.1	KX394389.1	KX394390.1
		KX394391.1	KX394392.1	KX394393.1	KX394394.1	KX394395.1	KX394396.1	KX394397.1	KX394398.1	KX394399.1	KX394400.1	KX394401.1	KX394402.1	KX394403.1	KX394404.1	KX394405.1	KX394406.1	KX394407.1	KX394408.1	KX394409.1	KX394410.1
		KX394411.1	MN954648.1
Mismatch Analysis of Top Primer Candidates
Primer Set 2	TTGCTATTTGGCTACCGTCAGCGATCTC and TCCTATTGCCTTGGTAGAGCAGGCAAAT
Forward Primer	TTGCTATTTGGCTACCGTCAGCGATCTC
Total Seqs with 1 or less Mismatches	2429
		AB185914.2	AB185915.2	AB185916.1	AB185917.1	AF202541.1	AF206518.2	AF260967.1	AF260969.1	AF317203.1	AF404753.1	AF404754.1	AF404755.1	AF404756.1	AF404757.1	AF481864.1	AF533540.1	AJ965626.2	AJ965628.2	AY262283.1	AY268133.1
		AY274504.1	AY274505.1	AY277252.1	AY278441.1	AY278442.1	AY289214.1	AY490240.2	AY646354.1	AY660002.1	AY701412.1	AY701413.1	AY712945.1	AY712946.1	AY712947.1	AY712948.1	AY795965.1	AY842931.3	AY848695.2	AY848696.2	AY848697.2
		D00246.1	DQ005530.1	DQ066423.1	DQ080051.1	DQ080052.1	DQ080053.1	DQ080054.1	DQ080055.1	DQ080056.1	DQ080057.1	DQ080058.1	DQ080059.1	DQ080060.1	DQ080061.1	DQ080062.1	DQ080063.1	DQ080064.1	DQ080065.1	DQ080066.1	DQ080067.1
		DQ080068.1	DQ080069.1	DQ080070.1	DQ080071.1	DQ080072.1	DQ118127.1	DQ164186.1	DQ164187.1	DQ164188.1	DQ164189.1	DQ164190.1	DQ164191.1	DQ164192.1	DQ164193.1	DQ164194.1	DQ164195.1	DQ164196.1	DQ164197.1	DQ164198.1	DQ164199.1
		DQ164200.1	DQ164201.1	DQ164202.1	DQ164203.1	DQ164204.1	DQ164205.1	DQ164206.1	DQ176637.1	DQ374650.1	DQ374651.1	DQ374652.1	DQ374653.1	DQ377178.1	DQ377179.1	DQ377180.1	DQ411029.1	DQ411030.1	DQ411031.1	DQ411032.1	DQ411033.1
		DQ411034.1	DQ411035.1	DQ431693.1	DQ431694.1	DQ431695.1	DQ431696.1	DQ431697.1	DQ431698.1	DQ431699.1	DQ431700.1	DQ431701.1	DQ431702.1	DQ431703.1	DQ431704.1	DQ431705.1	DQ431706.1	DQ431707.1	DQ431708.1	DQ431709.1	DQ431710.1
		DQ431711.1	DQ431712.1	DQ666448.1	DQ666449.1	DQ666450.1	DQ666451.1	DQ666452.1	DQ786573.1	DQ983578.1	EF530047.1	EF571854.1	EF657887.1	EU155484.1	FJ151394.1	FJ411043.1	FJ483548.1	FJ483549.1	FJ527738.1	FJ766331.1	FJ766332.1
		GQ379156.1	GQ379157.1	GQ379158.1	GQ379159.1	GQ379160.1	GQ379161.1	GQ507468.1	GQ507469.1	GQ507470.1	GQ507471.1	GQ507472.1	GQ507473.1	GQ507474.1	GQ507475.1	GQ507476.1	GQ507477.1	GQ507478.1	GQ507479.1	GQ507480.1	GQ507481.1
		GQ507482.1	GQ507483.1	GQ507484.1	GQ851602.1	GQ851606.1	GQ851607.1	GQ851608.1	GU011992.2	GU827998.1	GU827999.1	GU828000.1	GU828001.1	GU828002.1	GU828003.1	GU828004.1	HM152773.1	HM488114.1	HM488115.1	HM488116.1	HM488117.1
		HM488118.1	HM488119.1	HM488120.1	HM488121.1	HM488122.1	HM488123.1	HM488124.1	HM488125.1	HM488126.1	HM488127.1	HM488128.1	HM488129.1	HM488130.1	HM488131.1	HM488132.1	HM488133.1	HM488134.1	HM488135.1	HM488136.1	HM488137.1
		HM488138.1	HM488139.1	HM488140.1	HM488141.1	HM488142.1	HM488143.1	HM488144.1	HM488145.1	HM488146.1	HM488147.1	HM488148.1	HM488149.1	HM488150.1	HM488151.1	HM488152.1	HM488153.1	HM488154.1	HM488155.1	HM488156.1	HM488157.1
		HM488158.1	HM488159.1	HM488160.1	HM488161.1	HM488162.1	HM488163.1	HM488164.1	HM488165.1	HM488166.1	HM488167.1	HM488168.1	HM488169.1	HM488170.1	HM488171.1	HM488172.1	HM488173.1	HM488174.1	HM488175.1	HM488176.1	HM488177.1
		HM488178.1	HM488179.1	HM488180.1	HM488181.1	HM488182.1	HM488183.1	HM488184.1	HM488185.1	HM488186.1	HM488187.1	HM488188.1	HM488189.1	HM488190.1	HM488191.1	HM488192.1	HM488193.1	HM488194.1	HM488195.1	HM488196.1	HM488197.1
		HM488198.1	HM488199.1	HM488200.1	HM488201.1	HM488202.1	HM488203.1	HM488204.1	HM488205.1	HM488206.1	HM488207.1	HM488208.1	HM488209.1	HM488210.1	HM488211.1	HM488212.1	HM488213.1	HM488214.1	HM488215.1	HM488216.1	HM488217.1
		HM488218.1	HM488219.1	HM488220.1	HM488221.1	HM488222.1	HM488223.1	HM488224.1	HM488225.1	HM488226.1	HM488227.1	HM488228.1	HM488229.1	HM488230.1	HM488231.1	HM488232.1	HM488233.1	HM488234.1	HM488235.1	HM488236.1	HM488237.1
		HM488238.1	HM488239.1	HM488240.1	HM488241.1	HM488242.1	HM488243.1	HM488244.1	HM488245.1	HM488246.1	HM488247.1	HM488248.1	HM488249.1	HM488250.1	HM488251.1	HM488252.1	HM488253.1	HM488254.1	HM538578.1	HM538579.1	HM538580.1
		HM538581.1	HM538582.1	HM538583.1	HM538584.1	HM756648.1	HM756649.1	HM756650.1	HM756651.1	HM756652.1	HM756653.1	HM756654.1	HM756655.1	HM756656.1	HM756657.1	HM756658.1	HM756659.1	HM756660.1	HM756661.1	HM756662.1	HM756663.1
		HM756664.1	HM756665.1	HM756666.1	HM756667.1	HM756668.1	HM756669.1	HM756670.1	HM756671.1	HM756672.1	HM756673.1	HM756674.1	HM756675.1	HM756676.1	HM756677.1	HM756678.1	HQ596519.1	HQ671668.1	HQ671669.1	HQ671670.1	HQ671671.1
		HQ671672.1	HQ671673.1	HQ671676.1	HQ671677.1	HQ671678.1	HQ671679.1	HQ671681.1	HQ671682.1	HQ671683.1	HQ671685.1	HQ671686.1	HQ671687.1	HQ671688.1	HQ671689.1	HQ671690.1	HQ671691.1	HQ671692.1	HQ671693.1	HQ671694.1	HQ671695.1
		HQ671696.1	HQ671697.1	HQ671698.1	HQ671699.1	HQ671700.1	HQ671701.1	HQ671702.1	HQ671703.1	HQ671704.1	HQ671705.1	HQ671706.1	HQ671707.1	HQ671708.1	HQ671709.1	HQ671710.1	HQ671711.1	HQ671712.1	HQ671713.1	HQ671714.1	HQ671715.1
		HQ671716.1	HQ671717.1	HQ671718.1	HQ671719.1	HQ671720.1	HQ671721.1	HQ671722.1	HQ671723.1	HQ671724.1	HQ671725.1	HQ671726.1	HQ671727.1	HQ671728.1	HQ671729.1	HQ671730.1	HQ671732.1	HQ671734.1	HQ671735.1	HQ671736.1	HQ671739.1
		HQ671740.1	HQ671741.1	HQ671742.1	HQ671743.1	HQ671744.1	HQ671745.1	HQ705659.1	HQ705660.1	HQ705663.1	HQ705669.1	HQ705670.1	HQ705671.1	HQ705672.1	HQ705673.1	HQ705674.1	HQ705675.1	HQ705676.1	HQ705677.1	HQ705678.1	HQ891012.1
		HW816192.1	JF357958.1	JF357959.1	JF357960.1	JF415914.1	JF415915.1	JF415916.1	JF415917.1	JF415918.1	JF415919.1	JF415920.1	JF415921.1	JF415922.1	JF415923.1	JF415924.1	JF415925.1	JF415926.1	JF415927.1	JF415928.1	JF415929.1
		JF415930.1	JF488086.1	JF488087.1	JF488088.1	JF488089.1	JF488090.1	JF488091.1	JF488092.1	JF488093.1	JF488094.1	JF488095.1	JF488096.1	JF488097.1	JF703161.1	JF703162.1	JF703163.1	JF703164.1	JF707789.1	JF719065.1	JF719066.1
		JF719067.1	JF719068.1	JF719069.1	JF730040.1	JF730041.1	JF730042.1	JF730043.1	JF784158.1	JF899528.1	JF899529.1	JF899530.1	JF899531.1	JF899533.1	JF899534.1	JF899535.1	JF899536.1	JF899537.1	JF920306.1	JF920307.1	JF920728.1
		JF920729.1	JF920730.1	JF920731.1	JF920732.1	JF920733.1	JF920734.1	JF920735.1	JF920736.1	JF920737.1	JF920738.1	JF920739.1	JF920740.1	JF920741.1	JF920742.1	JF920743.1	JF920744.1	JF920745.1	JF920746.1	JF920747.1	JF920748.1
		JF920749.1	JF920750.1	JF920751.1	JF920752.1	JF920753.1	JF920754.1	JF920755.1	JF920756.1	JF920757.1	JF920758.1	JF920759.1	JF920760.1	JF957161.1	JF957162.1	JF957163.1	JF957164.1	JF957165.1	JF957166.1	JF957167.1	JF957168.1
		JF957169.1	JF957170.1	JF957171.1	JF957172.1	JF957173.1	JF957174.1	JF957175.1	JF957176.1	JF957177.1	JF957178.1	JF957179.1	JF957180.1	JF957181.1	JF957182.1	JF957183.1	JF957184.1	JF957185.1	JF957186.1	JF972636.1	JN051152.1
		JN051153.1	JN183885.1	JN183886.1	JN183887.1	JN183888.1	JN183889.1	JN183890.1	JN183891.1	JN183892.1	JN183893.1	JN183894.1	JN183895.1	JN183896.1	JN183897.1	JN367277.1	JN716371.1	JN716372.1	JN817352.1	JN819305.1	JN819306.1
		JN819307.1	JN819308.1	JN819309.1	JN819310.1	JN819311.1	JN819312.1	JN819313.1	JN819314.1	JN819315.1	JN819316.1	JN819317.1	JN819318.1	JN819319.1	JN819320.1	JN819321.1	JN819322.1	JN819323.1	JN819324.1	JN819325.1	JN887352.1
		JQ700437.1	JQ700438.1	JQ700439.1	JQ700440.1	JQ700441.1	JQ700442.1	JQ928174.1	JX015515.1	JX015516.1	JX015517.1	JX015518.1	JX015519.1	JX015520.1	JX015521.1	JX015522.1	JX015523.1	JX041628.1	JX041629.1	JX041630.1	JX041634.1
		JX070655.1	JX123030.1	JX123031.1	JX442279.1	JX503084.1	JX503085.1	JX503086.1	JX503087.1	JX503088.1	JX503089.1	JX503090.1	JX503091.1	JX503092.1	JX503093.1	JX503094.1	JX503095.1	JX503096.1	JX503097.1	JX503098.1	JX503099.1
		JX556213.1	KC243146.1	KC333374.1	KC333375.1	KC333376.1	KC333377.1	KC333378.1	KC333379.1	KC333380.1	KC333381.1	KC333382.1	KC333383.1	KC333384.1	KC333385.1	KC333386.1	KC333387.1	KC407666.1	KC407667.1	KC601756.1	KC711057.1
		KC711058.1	KC711059.1	KC736486.1	KC736487.1	KC736488.1	KC736489.1	KC736490.1	KC736491.1	KC736492.1	KC736493.1	KC736494.1	KC736495.1	KC736496.1	KC736497.1	KC736498.1	KC736499.1	KC736500.1	KC736501.1	KC736502.1	KC954092.1
		KF234080.1	KF367469.1	KF647253.1	KF704147.1	KF704153.1	KF704158.1	KF823807.1	KJ145800.1	KJ145802.1	KJ145803.1	KJ145804.1	KJ145805.1	KJ145807.1	KJ145809.1	KJ145810.1	KJ145812.1	KJ145813.1	KJ145814.1	KJ145817.1	KJ145818.1
		KJ145821.1	KJ145823.1	KJ145824.1	KJ145825.1	KJ145827.1	KJ145828.1	KJ145829.1	KJ145832.1	KJ501096.1	KJ501097.1	KJ501098.1	KJ501099.1	KJ501100.1	KJ501101.1	KJ501102.1	KJ501103.1	KJ501104.1	KJ501105.1	KJ501106.1	KJ501107.1
		KJ501108.1	KJ501109.1	KJ501110.1	KJ501111.1	KJ501112.1	KJ501113.1	KJ501114.1	KJ501115.1	KJ501116.1	KJ501117.1	KJ501118.1	KJ501119.1	KJ501120.1	KJ501121.1	KJ501122.1	KJ501123.1	KJ501124.1	KJ501125.1	KJ501126.1	KJ501127.1
		KJ501128.1	KJ501129.1	KJ501130.1	KJ501131.1	KJ501132.1	KJ501133.1	KJ501134.1	KJ501135.1	KJ501136.1	KJ501137.1	KJ501138.1	KJ501139.1	KJ501140.1	KJ501141.1	KJ501142.1	KJ501143.1	KJ501144.1	KJ501145.1	KJ501146.1	KJ501147.1
		KJ501148.1	KJ501149.1	KJ501150.1	KJ501151.1	KJ501152.1	KJ501153.1	KJ501154.1	KJ501155.1	KJ501156.1	KJ501157.1	KJ501158.1	KJ501159.1	KJ501160.1	KJ501161.1	KJ501162.1	KJ501163.1	KJ501164.1	KJ501165.1	KJ501166.1	KJ501167.1
		KJ501168.1	KJ501169.1	KJ501170.1	KJ501171.1	KJ501172.1	KJ501173.1	KJ501174.1	KJ501175.1	KJ501176.1	KJ501177.1	KJ501178.1	KJ501179.1	KJ501180.1	KJ501181.1	KJ501182.1	KJ501183.1	KJ501184.1	KJ501185.1	KJ501186.1	KJ501187.1
		KJ501188.1	KJ501189.1	KJ501190.1	KJ501191.1	KJ501192.1	KJ501193.1	KJ501194.1	KJ501195.1	KJ501197.1	KJ501198.1	KJ501199.1	KJ501200.1	KJ501201.1	KJ501202.1	KJ501203.1	KJ501204.1	KJ501205.1	KJ501206.1	KJ501207.1	KJ501208.1
		KJ501209.1	KJ501210.1	KJ501211.1	KJ501212.1	KJ501213.1	KJ501214.1	KJ501215.1	KJ501216.1	KJ501217.1	KJ501218.1	KJ501219.1	KJ501220.1	KJ501221.1	KJ501222.1	KJ501223.1	KJ501224.1	KJ501225.1	KJ501226.1	KJ501227.1	KJ501228.1
		KJ501229.1	KJ501230.1	KJ501231.1	KJ501232.1	KJ501233.1	KJ501234.1	KJ501235.1	KJ501236.1	KJ501237.1	KJ501238.1	KJ501239.1	KJ501240.1	KJ501241.1	KJ501242.1	KJ501243.1	KJ501244.1	KJ501245.1	KJ501246.1	KJ501247.1	KJ501248.1
		KJ501249.1	KJ501250.1	KJ501251.1	KJ501252.1	KJ501253.1	KJ501254.1	KJ501255.1	KJ501256.1	KJ501257.1	KJ501258.1	KJ501259.1	KJ501260.1	KJ501261.1	KJ501262.1	KJ501263.1	KJ501264.1	KJ501265.1	KJ501266.1	KJ501267.1	KJ501268.1
		KJ501269.1	KJ501270.1	KJ501271.1	KJ501272.1	KJ501273.1	KJ501274.1	KJ501275.1	KJ501276.1	KJ501277.1	KJ501278.1	KJ501279.1	KJ501280.1	KJ501281.1	KJ501282.1	KJ501283.1	KJ501284.1	KJ501285.1	KJ501286.1	KJ501287.1	KJ501288.1
		KJ501289.1	KJ501290.1	KJ501291.1	KJ501292.1	KJ501293.1	KJ501294.1	KJ501295.1	KJ501296.1	KJ501297.1	KJ501298.1	KJ501299.1	KJ501300.1	KJ501301.1	KJ501302.1	KJ501303.1	KJ501304.1	KJ501305.1	KJ501306.1	KJ501307.1	KJ501308.1
		KJ501309.1	KJ501310.1	KJ501311.1	KJ501312.1	KJ501313.1	KJ501314.1	KJ501315.1	KJ501316.1	KJ501317.1	KJ501318.1	KJ501319.1	KJ501320.1	KJ501321.1	KJ501322.1	KJ501323.1	KJ501324.1	KJ501325.1	KJ501326.1	KJ501327.1	KJ501328.1
		KJ501329.1	KJ501330.1	KJ501331.1	KJ501332.1	KJ501333.1	KJ501334.1	KJ501335.1	KJ501336.1	KJ501337.1	KJ501338.1	KJ501339.1	KJ501340.1	KJ501341.1	KJ501342.1	KJ501343.1	KJ501344.1	KJ501345.1	KJ501346.1	KJ501347.1	KJ501348.1
		KJ501349.1	KJ501350.1	KJ501351.1	KJ501352.1	KJ501353.1	KJ501354.1	KJ501355.1	KJ501356.1	KJ501357.1	KJ501358.1	KJ501359.1	KJ501360.1	KJ501361.1	KJ501362.1	KJ501363.1	KJ501364.1	KJ501365.1	KJ501366.1	KJ501367.1	KJ501368.1
		KJ501369.1	KJ501370.1	KJ501371.1	KJ501372.1	KJ501373.1	KJ501374.1	KJ501375.1	KJ501376.1	KJ501377.1	KJ501378.1	KJ501379.1	KJ501380.1	KJ501381.1	KJ501382.1	KJ501383.1	KJ501384.1	KJ501385.1	KJ501386.1	KJ501387.1	KJ501388.1
		KJ501389.1	KJ501390.1	KJ501391.1	KJ501392.1	KJ501393.1	KJ501394.1	KJ501395.1	KJ501396.1	KJ501397.1	KJ501398.1	KJ501399.1	KJ501400.1	KJ501401.1	KJ501402.1	KJ501403.1	KJ501404.1	KJ501405.1	KJ501406.1	KJ501407.1	KJ501408.1
		KJ501409.1	KJ501410.1	KJ501411.1	KJ501412.1	KJ501413.1	KJ501414.1	KJ501415.1	KJ501416.1	KJ501417.1	KJ501418.1	KJ501419.1	KJ501420.1	KJ501421.1	KJ501422.1	KJ501423.1	KJ501424.1	KJ501425.1	KJ501426.1	KJ501427.1	KJ501428.1
		KJ501429.1	KJ501430.1	KJ501431.1	KJ501432.1	KJ501433.1	KJ501434.1	KJ501435.1	KJ501436.1	KJ501437.1	KJ501438.1	KJ501439.1	KJ501440.1	KJ501441.1	KJ501442.1	KJ501443.1	KJ501444.1	KJ501445.1	KJ501446.1	KJ501447.1	KJ501448.1
		KJ501449.1	KJ501450.1	KJ501451.1	KJ501452.1	KJ501453.1	KJ501454.1	KJ501455.1	KJ501456.1	KJ501457.1	KJ501458.1	KJ501459.1	KJ501460.1	KJ501461.1	KJ501462.1	KJ501463.1	KJ501464.1	KJ501465.1	KJ501466.1	KJ501467.1	KJ501468.1
		KJ501469.1	KJ501470.1	KJ501471.1	KJ501472.1	KJ501473.1	KJ501474.1	KJ501475.1	KJ501476.1	KJ501477.1	KJ501478.1	KJ501479.1	KJ501480.1	KJ501481.1	KJ501482.1	KJ501483.1	KJ501484.1	KJ501485.1	KJ501486.1	KJ501487.1	KJ501488.1
		KJ501489.1	KJ501490.1	KJ501491.1	KJ501492.1	KJ501493.1	KJ501494.1	KJ501495.1	KJ501496.1	KJ501497.1	KJ501498.1	KJ501499.1	KJ501500.1	KJ501501.1	KJ501502.1	KJ501503.1	KJ501504.1	KJ501505.1	KJ501506.1	KJ501507.1	KJ501508.1
		KJ501509.1	KJ501510.1	KJ501511.1	KJ501512.1	KJ501513.1	KJ501514.1	KJ501515.1	KJ501516.1	KJ501517.1	KJ501518.1	KJ501519.1	KJ501520.1	KJ501521.1	KJ501522.1	KJ501523.1	KJ501524.1	KJ501525.1	KJ501526.1	KJ501527.1	KJ501528.1
		KJ501529.1	KJ501530.1	KJ501531.1	KJ501532.1	KJ501533.1	KJ501534.1	KJ501535.1	KJ501536.1	KJ501537.1	KJ501538.1	KJ501539.1	KJ786934.1	KJ786935.1	KJ786936.1	KJ958922.1	KM012170.1	KM012171.1	KM012172.1	KM012173.1	KM012174.1
		KM012175.1	KM012176.1	KM012177.1	KM012178.1	KM012179.1	KM012180.1	KM012181.1	KM012182.1	KM012183.1	KM012184.1	KM012185.1	KM012186.1	KM012187.1	KM012188.1	KM083619.1	KR107956.1	KR348915.1	KR348916.1	KR348917.1	KR348918.1
		KR348919.1	KR348920.1	KR348921.1	KR348922.1	KR348923.1	KR348924.1	KR348925.1	KR348926.1	KR348927.1	KR348928.1	KR348929.1	KR348930.1	KR348931.1	KR348932.1	KR348933.1	KR348934.1	KR348935.1	KR348936.1	KR348937.1	KR348938.1
		KR348939.1	KR348940.1	KR348941.1	KR348942.1	KR348943.1	KR348944.1	KR348945.1	KR348946.1	KR348947.1	KR348948.1	KR348949.1	KR348950.1	KR348951.1	KR348952.1	KR348953.1	KR348954.1	KR348955.1	KR348956.1	KR348957.1	KR348958.1
		KR348959.1	KR348960.1	KR348961.1	KR348962.1	KR348963.1	KR348964.1	KR348965.1	KR348966.1	KR348967.1	KR348968.1	KR348969.1	KR348970.1	KR348971.1	KR348972.1	KR348973.1	KR348974.1	KR348975.1	KR348976.1	KR348977.1	KR348978.1
		KR348979.1	KR348980.1	KR348981.1	KR348982.1	KR348983.1	KR348984.1	KR348985.1	KR348986.1	KR348987.1	KR348988.1	KR348989.1	KR348990.1	KR348991.1	KR348992.1	KR348993.1	KR348994.1	KR348995.1	KR348996.1	KR348997.1	KR348998.1
		KR348999.1	KR349000.1	KR349001.1	KR349002.1	KR349003.1	KR349004.1	KR349006.1	KR349007.1	KR349008.1	KR349009.1	KR349010.1	KR349011.1	KR349012.1	KR349013.1	KR349014.1	KR349015.1	KR349016.1	KR349017.1	KR349018.1	KR349019.1
		KR349020.1	KR349021.1	KR349022.1	KR349023.1	KR349024.1	KR349025.1	KR349026.1	KR868734.1	KT020853.1	KT862843.1	KT862844.1	KT934800.1	KT934801.1	KT934802.1	KT934803.1	KT934804.1	KU573077.1	KU573078.1	KU573079.1	KU978766.1
		KU978769.1	KX394382.1	KX394383.1	KX394392.1	KX394393.1	KX394396.1	KX394397.1	KX394398.1	KX394399.1	KX394400.1	KX394401.1	KX394402.1	KX394403.1	KX394404.1	KX394405.1	KX394406.1	KX394407.1	KX394408.1	KX394409.1	KX394410.1
		KX547164.1	KX547165.1	KX547166.1	KX547167.1	KX547168.1	KX547169.1	KX547170.1	KX547171.1	KX547172.1	KX547173.1	KX547174.1	KX547175.1	KX547176.1	KX547178.1	KX547179.1	KX547181.1	KX547182.1	KX547183.1	KX547184.1	KX547186.1
		KX547187.1	KX547188.1	KX547189.1	KX547190.1	KX547191.1	KX547192.1	KX547193.1	KX547194.1	KX547195.1	KX547196.1	KX547197.1	KX547198.1	KX547199.1	KX547200.1	KX547201.1	KX547202.1	KX547203.1	KX547204.1	KX547205.1	KX547206.1
		KX547207.1	KX547208.1	KX547209.1	KX547210.1	KX547211.1	KX547212.1	KX547213.1	KX547214.1	KX547215.1	KX547216.1	KX547217.1	KX547218.1	KX547219.1	KX547220.1	KX547221.1	KX547222.1	KX547223.1	KX547224.1	KX547225.1	KX547226.1
		KX547227.1	KX547228.1	KX547229.1	KX547230.1	KX547231.1	KX547232.1	KX547234.1	KX547235.1	KX547236.1	KX547238.1	KX547239.1	KX547240.1	KX547241.1	KX547242.1	KX547243.1	KX547244.1	KX547245.1	KX547246.1	KX547247.1	KX547248.1
		KX547249.1	KX547250.1	KX547251.1	KX547252.1	KX547253.1	KX547254.1	KX547256.1	KX547257.1	KX547258.1	KX547259.1	KX547260.1	KX547261.1	KX547262.1	KX547263.1	KX547264.1	KX547265.1	KX547266.1	KX547267.1	KX547268.1	KX547269.1
		KX547270.1	KX547271.1	KX547272.1	KX547273.1	KX547274.1	KX547275.1	KX547276.1	KX547277.1	KX547278.1	KX547279.1	KX547280.1	KX547281.1	KX547282.1	KX547283.1	KX547284.1	KX547285.1	KX547286.1	KX547287.1	KX547288.1	KX547289.1
		KX547290.1	KX547291.1	KX547292.1	KX547293.1	KX547294.1	KX547295.1	KX547296.1	KX547297.1	KX547298.1	KX547299.1	KX547300.1	KX547301.1	KX547302.1	KX547303.1	KX547304.1	KX547305.1	KX547306.1	KX547307.1	KX547308.1	KX547309.1
		KX547310.1	KX547311.1	KX547312.1	KX547313.1	KX547314.1	KX547315.1	KX547316.1	KX547317.1	KX547318.1	KX547319.1	KX547320.1	KX547321.1	KX547322.1	KX547323.1	KX547324.1	KX547325.1	KX547326.1	KX547327.1	KX547328.1	KX547329.1
		KX547330.1	KX547331.1	KX547332.1	KX547333.1	KX547334.1	KX547335.1	KX547336.1	KX547337.1	KX547338.1	KX547339.1	KX547340.1	KX547341.1	KX547342.1	KX547343.1	KX547344.1	KX547345.1	KX547346.1	KX547347.1	KX547348.1	KX547349.1
		KX547350.1	KX547351.1	KX547352.1	KX547353.1	KX547354.1	KX547355.1	KX547356.1	KX547357.1	KX547358.1	KX547359.1	KX547360.1	KX547361.1	KX547362.1	KX547363.1	KX547364.1	KX547365.1	KX547366.1	KX547368.1	KX547369.1	KX547370.1
		KX547371.1	KX547372.1	KX547373.1	KX547374.1	KX547375.1	KX547376.1	KX547377.1	KX547378.1	KX547379.1	KX547380.1	KX547381.1	KX547382.1	KX547383.1	KX547384.1	KX547385.1	KX547386.1	KX547387.1	KX547388.1	KX547389.1	KX547390.1
		KX547391.1	KX547392.1	KX547393.1	KX547394.1	KX547395.1	KX547396.1	KX547397.1	KX547398.1	KX547399.1	KX547400.1	KX547401.1	KX547402.1	KX547403.1	KX547404.1	KX547405.1	KX547406.1	KX547407.1	KX547408.1	KX547409.1	KX547410.1
		KX547411.1	KX547412.1	KX547413.1	KX547414.1	KX547415.1	KX547416.1	KX547417.1	KX547418.1	KX547420.1	KX547421.1	KX547422.1	KX547423.1	KX547424.1	KX547425.1	KX547426.1	KX547427.1	KX547428.1	KX547429.1	KX547430.1	KX547431.1
		KX547433.1	KX547434.1	KX547435.1	KX547436.1	KX547437.1	KX547438.1	KX547439.1	KX547440.1	KX547441.1	KX547442.1	KX547443.1	KX547444.1	KX547445.1	KX547446.1	KX547447.1	KX547448.1	KX547449.1	KX547450.1	KX547451.1	KX547452.1
		KX547453.1	KX547454.1	KX547455.1	KX547456.1	KX547457.1	KX547458.1	KX547459.1	KX547460.1	KX547461.1	KX547462.1	KX547463.1	KX547464.1	KX547465.1	KX547467.1	KX547468.1	KX547469.1	KX547470.1	KX547471.1	KX547472.1	KX547473.1
		KX547474.1	KX547475.1	KX547476.1	KX547477.1	KX547478.1	KX547479.1	KX547480.1	KX547481.1	KX547482.1	KX547483.1	KX547484.1	KX547485.1	KX547486.1	KX547487.1	KX547488.1	KX547489.1	KX547490.1	KX547491.1	KX547492.1	KX547493.1
		KX547494.1	KX547495.1	KX547496.1	KX547497.1	KX547498.1	KX547499.1	KX547500.1	KX547501.1	KX547502.1	KX547503.1	KX547504.1	KX547505.1	KX547506.1	KX547507.1	KX547508.1	KX547509.1	KX547510.1	KX547511.1	KX547512.1	KX547513.1
		KX547514.1	KX547515.1	KX547516.1	KX547517.1	KX547518.1	KX547519.1	KX547520.1	KX547521.1	KX547522.1	KX547523.1	KX547524.1	KX547525.1	KX547526.1	KX547527.1	KX547529.1	KX547530.1	KX547531.1	KX547532.1	KX547533.1	KX547535.1
		KX547536.1	KX547537.1	KX547538.1	KX547539.1	KX547540.1	KX547541.1	KX547542.1	KX547543.1	KX547544.1	KX547545.1	KX547546.1	KX547547.1	KX547548.1	KX547549.1	KX547550.1	KX547551.1	KX547552.1	KX547553.1	KX547554.1	KX547555.1
		KX547556.1	KX547557.1	KX547558.1	KX547559.1	KX547560.1	KX547561.1	KX547562.1	KX547563.1	KX547564.1	KX547565.1	KX547566.1	KX547567.1	KX547568.1	KX547569.1	KX547570.1	KX547571.1	KX547572.1	KX547573.1	KX547574.1	KX547575.1
		KX547576.1	KX547577.1	KX547578.1	KX547579.1	KX547580.1	KX547581.1	KX547582.1	KX547583.1	KX547584.1	KX547585.1	KX547586.1	KX547587.1	KX547588.1	KX547589.1	KX547590.1	KX547591.1	KX547592.1	KX547593.1	KX547594.1	KX547595.1
		KX547596.1	KX547597.1	KX547598.1	KX547599.1	KX547600.1	KX547601.1	KX547602.1	KX547603.1	KX547604.1	KX547605.1	KX547606.1	KX547607.1	KX547608.1	KX547609.1	KX547610.1	KX547611.1	KX547612.1	KX547613.1	KX547614.1	KX547615.1
		KX547616.1	KX547617.1	KX547618.1	KX547619.1	KX547620.1	KX547621.1	KY216149.1	KY216150.1	KY216151.1	KY216152.1	KY216153.1	KY216154.1	KY216155.1	KY229068.1	KY229069.1	KY229070.1	KY229071.1	KY229072.1	KY229073.1	KY229074.1
		KY703854.1	KY782105.1	KY782106.1	KY782107.1	KY782108.1	KY782109.1	KY782110.1	KY782111.1	KY782112.1	KY782113.1	KY782114.1	KY782115.1	KY782116.1	KY782117.1	KY782118.1	KY782119.1	KY782120.1	KY782121.1	KY782122.1	KY782123.1
		KY782124.1	LC489409.1	MF004388.1	MF175806.1	MF175807.1	MF175808.1	MF175809.1	MF175810.1	MF175811.1	MF175812.1	MF175813.1	MF175814.1	MF175815.1	MF175816.1	MF175817.1	MF175818.1	MF175819.1	MF175820.1	MF175821.1	MF175822.1
		MF175823.1	MF175824.1	MF175825.1	MF175826.1	MF175827.1	MF175828.1	MF175829.1	MF175830.1	MF175831.1	MF175832.1	MF175833.1	MF175834.1	MF175835.1	MF175836.1	MF175837.1	MF175838.1	MF175839.1	MF175840.1	MF175841.1	MF175842.1
		MF175843.1	MF175844.1	MF175845.1	MF175846.1	MF175847.1	MF175848.1	MF175849.1	MF175850.1	MF175851.1	MF175852.1	MF175853.1	MF175854.1	MF175855.1	MF175856.1	MF175857.1	MF175858.1	MF175859.1	MF175860.1	MF175861.1	MF175862.1
		MF175863.1	MF175864.1	MF175865.1	MF175866.1	MF175867.1	MF175868.1	MF175869.1	MF175870.1	MF175871.1	MF175872.1	MF175873.1	MF175874.1	MF175875.1	MF175876.1	MF175877.1	MF797870.1	MG004528.1	MG004529.1	MG004530.1	MG004531.1
		MG004532.1	MG004533.1	MG004534.1	MG004535.1	MG004536.1	MG004537.1	MG004538.1	MG004539.1	MG004540.1	MG004541.1	MH166882.1	MH166883.1	MH166884.1	MH166885.1	MH166886.1	MH166887.1	MH166888.1	MH166889.1	MH166890.1	MH166891.1
		MH166892.1	MH166893.1	MH166894.1	MH166895.1	MH166896.1	MH166897.1	MH166898.1	MH166899.1	MH166900.1	MH166901.1	MH166902.1	MH166903.1	MH166904.1	MH166905.1	MH166906.1	MH166907.1	MH166908.1	MH166909.1	MH166910.1	MH166911.1
		MH166912.1	MH166913.1	MH166914.1	MH166915.1	MH166916.1	MH166917.1	MH166918.1	MH166919.1	MH166920.1	MH166921.1	MH170226.1	MH170227.1	MH170228.1	MH170229.1	MH170230.1	MH170231.1	MH170232.1	MH170233.1	MH170234.1	MH170235.1
		MH170236.1	MH170237.1	MH170238.1	MH170239.1	MH170240.1	MH170241.1	MH170242.1	MH170243.1	MH170244.1	MH170245.1	MH170246.1	MH170247.1	MH170248.1	MH170249.1	MH170250.1	MH170251.1	MH170252.1	MH170253.1	MH170254.1	MH170255.1
		MH170256.1	MH170257.1	MH170258.1	MH170259.1	MH170260.1	MH170261.1	MH170262.1	MH170263.1	MH170264.1	MH170265.1	MH170266.1	MH170267.1	MH170268.1	MH170269.1	MH170270.1	MH170271.1	MH170272.1	MH170273.1	MH170274.1	MH170275.1
		MH170276.1	MH507608.1	MH507609.1	MH507610.1	MH507611.1	MH507612.1	MH507613.1	MH507614.1	MH507615.1	MH507616.1	MH507617.1	MH507618.1	MH507620.1	MH507621.1	MH507622.1	MH507623.1	MH507624.1	MH507625.1	MH507626.1	MH507627.1
		MH507628.1	MH507629.1	MH507630.1	MH507631.1	MH507632.1	MH507633.1	MH507634.1	MH507635.1	MH507636.1	MH507637.1	MH507638.1	MH507640.1	MH507641.1	MH507642.1	MH507643.1	MH507644.1	MH507645.1	MH507646.1	MH507647.1	MH507648.1
		MH507649.1	MH507650.1	MH507651.1	MH507652.1	MH507653.1	MH507654.1	MH507655.1	MH507656.1	MH507657.1	MH507658.1	MH507659.1	MH507660.1	MH507661.1	MH507662.1	MH507663.1	MH507665.1	MH507666.1	MH507667.1	MH507668.1	MH507669.1
		MH507670.1	MH507671.1	MH507672.1	MH507673.1	MH507674.1	MH507675.1	MH507676.1	MH507677.1	MH507678.1	MH507679.1	MH507680.1	MH507681.1	MH507682.1	MH507683.1	MH507684.1	MH507685.1	MH507686.1	MH507687.1	MH507688.1	MH507689.1
		MH507690.1	MH507691.1	MH507692.1	MH507693.1	MH507694.1	MH507695.1	MH507696.1	MH507697.1	MH507698.1	MH507699.1	MH507700.1	MH507701.1	MH507702.1	MH507703.1	MH507704.1	MH507705.1	MH507706.1	MH507707.1	MH507708.1	MH507709.1
		MH507710.1	MH507711.1	MH507712.1	MH507713.1	MH507714.1	MH507715.1	MH507716.1	MH507717.1	MH507718.1	MH507719.1	MH507720.1	MH507721.1	MH507722.1	MH507723.1	MH507724.1	MH507725.1	MH507726.1	MH507727.1	MH507728.1	MH507729.1
		MH507730.1	MH507731.1	MH507732.1	MH507733.1	MH507734.1	MH507735.1	MH507736.1	MH507737.1	MH507738.1	MH507739.1	MH507740.1	MH507741.1	MH507742.1	MH507743.1	MH507744.1	MH507745.1	MH507746.1	MH507747.1	MH507748.1	MH507749.1
		MH507750.1	MH507751.1	MH507752.1	MH507753.1	MH507754.1	MH507755.1	MH507756.1	MH507757.1	MH507759.1	MH507760.1	MH507761.1	MH507762.1	MH507763.1	MH507764.1	MH507765.1	MH507766.1	MH507767.1	MH507768.1	MH507769.1	MH507770.1
		MH507771.1	MH507772.1	MH507773.1	MH507774.1	MH507775.1	MH507776.1	MH507777.1	MH507778.1	MH507779.1	MH507780.1	MH507781.1	MH507782.1	MH507783.1	MH507784.1	MH507785.1	MH507786.1	MH507787.1	MH507788.1	MH507789.1	MH507790.1
		MH507791.1	MH507792.1	MH507793.1	MH507794.1	MH507795.1	MH507796.1	MH507797.1	MH507798.1	MH507799.1	MH507800.1	MH507801.1	MH507802.1	MH507803.1	MH507804.1	MH507805.1	MH507806.1	MH507807.1	MH507808.1	MH507809.1	MH507810.1
		MH507811.1	MH507812.1	MH507813.1	MH507814.1	MH507815.1	MH507819.1	MH507820.1	MH507821.1	MH507822.1	MH507823.1	MH507824.1	MH507825.1	MH507826.1	MH507827.1	MH507828.1	MH507829.1	MH507830.1	MH507831.1	MH507832.1	MH507833.1
		MH507834.1	MH507835.1	MH507836.1	MH507837.1	MH507838.1	MH507839.1	MH507840.1	MH507841.1	MH507842.1	MH507843.1	MH507844.1	MH507845.1	MH507846.1	MH507847.1	MH507848.1	MH507849.1	MH507850.1	MH507851.1	MH507852.1	MH507853.1
		MH507854.1	MH507855.1	MH507856.1	MH507857.1	MH507858.1	MH507859.1	MH507860.1	MH507861.1	MH507862.1	MH507863.1	MH507864.1	MH507865.1	MH507866.1	MH507867.1	MH507868.1	MH507869.1	MH507870.1	MH507871.1	MH507872.1	MH507873.1
		MH507874.1	MH507875.1	MH507876.1	MH507877.1	MH507878.1	MH507879.1	MH507880.1	MH507882.1	MH507883.1	MH507884.1	MH507885.1	MH507886.1	MH507887.1	MH507888.1	MH507889.1	MH507890.1	MH507891.1	MH507892.1	MH507893.1	MH507894.1
		MH507895.1	MH507896.1	MH507897.1	MH507898.1	MH507899.1	MH507900.1	MH507901.1	MH507902.1	MH507903.1	MH507904.1	MH507905.1	MH507906.1	MH507907.1	MH507908.1	MH507910.1	MH507911.1	MH507912.1	MH507913.1	MH507914.1	MH507915.1
		MH507916.1	MH507917.1	MH507918.1	MH507919.1	MH507920.1	MH507921.1	MH507922.1	MH507923.1	MH507924.1	MH507925.1	MH507926.1	MH507927.1	MH507928.1	MH507929.1	MH507930.1	MH507931.1	MH507932.1	MH507933.1	MH507934.1	MH507935.1
		MH507936.1	MH507937.1	MH507938.1	MH507939.1	MH507940.1	MH507941.1	MH507942.1	MH507943.1	MH507944.1	MH507945.1	MH507946.1	MH507947.1	MH507948.1	MH507949.1	MH507950.1	MH507951.1	MH507952.1	MH507953.1	MH507954.1	MH507955.1
		MH507956.1	MH507957.1	MH507958.1	MH507959.1	MH507960.1	MH507961.1	MH507962.1	MH507963.1	MH507964.1	MH507965.1	MH507966.1	MH507967.1	MH507968.1	MH507969.1	MH507970.1	MH507971.1	MH507972.1	MH507973.1	MH507974.1	MH507975.1
		MH507976.1	MH507977.1	MH507978.1	MH507979.1	MH507980.1	MH507981.1	MH507982.1	MH507983.1	MH507984.1	MH507985.1	MH507986.1	MH507987.1	MH507988.1	MH507989.1	MH507990.1	MH507991.1	MH507992.1	MH507993.1	MH507994.1	MH507995.1
		MH507996.1	MH507997.1	MH507998.1	MH507999.1	MH508000.1	MH508001.1	MH508002.1	MH508003.1	MH508004.1	MH508005.1	MH508006.1	MH508007.1	MH508008.1	MH508009.1	MH508010.1	MH508011.1	MH508012.1	MH508013.1	MH508014.1	MH508015.1
		MH508016.1	MH508017.1	MH508018.1	MH508019.1	MH508020.1	MH508021.1	MH508022.1	MH508023.1	MH508024.1	MH508025.1	MH508026.1	MH508027.1	MH508028.1	MH508031.1	MH508033.1	MH508034.1	MH508035.1	MH508036.1	MH508037.1	MH508038.1
		MH643887.1	MH819446.1	MH819447.1	MH819448.1	MH819449.1	MH819450.1	MH819451.1	MH819452.1	MH819453.1	MH819454.1	MH819455.1	MH819456.1	MH819457.1	MH819458.1	MH819459.1	MH819460.1	MH819461.1	MH819462.1	MH819464.1	MH819465.1
		MH819466.1	MH819467.1	MH819468.1	MH819469.1	MH819470.1	MH819471.1	MK352483.1	MN149538.1	MN954648.1
Total Seqs which have more then 3 Mismatches	178
		AF260968.1	AM404308.1	AY268132.1	AY277251.1	AY532665.1	AY603654.1	AY688948.1	AY765264.1	DQ116961.1	DQ256376.1	DQ318019.1	DQ318020.1	EF429197.1	EF429198.1	EF429199.1	EF429200.1	EU068667.1	EU249803.1	FJ159129.1	FJ159130.1
		FJ159131.1	FJ425721.1	GQ851603.1	GQ851604.1	GQ851605.1	GQ903680.1	HM051416.1	HM147822.1	HM147823.1	HM147824.1	HM152775.1	HQ537483.1	JN393308.1	JN858069.1	JN858070.1	JQ928175.1	JX041631.1	JX041632.1	JX041633.1	JX276662.1
		KC407673.1	KC496015.1	KC496016.1	KF179639.1	KF179640.1	KF588365.1	KF647248.1	KF647249.1	KF647250.1	KF647251.1	KF647252.1	KF823805.1	KF823806.1	KJ577738.1	KJ577739.1	KJ831223.1	KJ883342.1	KJ883343.1	KJ883344.1	KJ883345.1
		KJ883346.1	KJ883347.1	KJ883348.1	KJ883349.1	KJ883350.1	KJ934710.1	KM052152.1	KM203860.1	KM203861.1	KM203862.1	KM203863.1	KM659876.1	KP109691.1	KP109692.1	KP780837.1	KP780838.1	KP780839.1	KP780840.1	KP789953.1	KP789954.1
		KP789955.1	KP789956.1	KP789957.1	KP789958.1	KP789959.1	KP789960.1	KT163243.1	KT207791.1	KT207792.1	KT359349.1	KT757319.1	KT757320.1	KT757321.1	KT757322.1	KT757323.1	KT934796.1	KT934797.1	KT934798.1	KT934799.1	KU206781.1
		KU573080.1	KU573081.1	KU573082.1	KU573083.1	KU588135.1	KU978767.1	KU978768.1	KU978770.1	KX375812.1	KX394381.1	KX394384.1	KX394385.1	KX394386.1	KX394387.1	KX394388.1	KX394389.1	KX394390.1	KX394391.1	KX394394.1	KX394395.1
		KX394411.1	KY523178.1	KY594040.1	KY703856.1	LC318700.1	M12294.2	MF984337.1	MF984338.1	MF984339.1	MF984340.1	MF984341.1	MF984342.1	MF984343.1	MF984344.1	MF984345.1	MF984346.1	MF984347.1	MF984348.1	MF984349.1	MF984350.1
		MF984351.1	MF984352.1	MH021189.1	MH244510.1	MH244511.1	MH244512.1	MH244513.1	MH549209.1	MH910045.1	MH924836.1	MH939153.1	MH939154.1	MH986055.1	MH986056.1	MK473443.1	MN480792.1	MN480793.1	MN480794.1	MN480795.1	MN481589.1
		MN481590.1	MN481591.1	MN481592.1	MN481593.1	MN481594.1	MN481595.1	MN481596.1	MN481597.1	MN652878.1	MN652879.1	MN652880.1	MN794935.1	MN794937.1	MN794938.1	MN794939.1	MT341470.1	MT341471.1	MT341472.1
Reverse Primer	TCCTATTGCCTTGGTAGAGCAGGCAAAT
Total Seqs with 1 or less Mismatches	2410
		AB185914.2	AB185915.2	AB185916.1	AB185917.1	AF202541.1	AF206518.2	AF260967.1	AF260968.1	AF260969.1	AF317203.1	AF404753.1	AF404754.1	AF404755.1	AF404756.1	AF404757.1	AF481864.1	AF533540.1	AJ965626.2	AJ965628.2	AM404308.1
		AY262283.1	AY268132.1	AY268133.1	AY277252.1	AY278441.1	AY278442.1	AY289214.1	AY490240.2	AY646354.1	AY660002.1	AY701412.1	AY701413.1	AY712945.1	AY712946.1	AY712947.1	AY712948.1	AY795965.1	AY842931.3	AY848695.2	AY848696.2
		AY848697.2	DQ005530.1	DQ066423.1	DQ080051.1	DQ080052.1	DQ080053.1	DQ080054.1	DQ080055.1	DQ080056.1	DQ080057.1	DQ080058.1	DQ080059.1	DQ080060.1	DQ080061.1	DQ080062.1	DQ080063.1	DQ080064.1	DQ080065.1	DQ080066.1	DQ080067.1
		DQ080068.1	DQ080069.1	DQ080070.1	DQ080071.1	DQ080072.1	DQ118127.1	DQ164186.1	DQ164187.1	DQ164188.1	DQ164189.1	DQ164190.1	DQ164191.1	DQ164192.1	DQ164193.1	DQ164194.1	DQ164195.1	DQ164196.1	DQ164197.1	DQ164198.1	DQ164199.1
		DQ164200.1	DQ164201.1	DQ164202.1	DQ164203.1	DQ164204.1	DQ164205.1	DQ164206.1	DQ176637.1	DQ374650.1	DQ374651.1	DQ374652.1	DQ374653.1	DQ377178.1	DQ377179.1	DQ377180.1	DQ411029.1	DQ411030.1	DQ411031.1	DQ411032.1	DQ411033.1
		DQ411034.1	DQ411035.1	DQ431693.1	DQ431694.1	DQ431695.1	DQ431696.1	DQ431697.1	DQ431698.1	DQ431699.1	DQ431700.1	DQ431701.1	DQ431702.1	DQ431703.1	DQ431704.1	DQ431705.1	DQ431706.1	DQ431707.1	DQ431708.1	DQ431709.1	DQ431710.1
		DQ431711.1	DQ431712.1	DQ666448.1	DQ666449.1	DQ666450.1	DQ666451.1	DQ666452.1	DQ786573.1	DQ983578.1	EF530047.1	EF571854.1	EF657887.1	EU155484.1	EU249803.1	FJ151394.1	FJ411043.1	FJ483548.1	FJ483549.1	FJ527738.1	FJ766331.1
		FJ766332.1	GQ379156.1	GQ379157.1	GQ379158.1	GQ379159.1	GQ379160.1	GQ379161.1	GQ507468.1	GQ507469.1	GQ507470.1	GQ507471.1	GQ507472.1	GQ507473.1	GQ507474.1	GQ507475.1	GQ507476.1	GQ507477.1	GQ507478.1	GQ507479.1	GQ507480.1
		GQ507481.1	GQ507482.1	GQ507483.1	GQ507484.1	GQ851606.1	GQ851607.1	GQ851608.1	GU011992.2	GU827998.1	GU827999.1	GU828000.1	GU828001.1	GU828002.1	GU828003.1	GU828004.1	HM051416.1	HM152773.1	HM152775.1	HM488114.1	HM488115.1
		HM488116.1	HM488117.1	HM488118.1	HM488119.1	HM488120.1	HM488121.1	HM488122.1	HM488123.1	HM488124.1	HM488125.1	HM488126.1	HM488127.1	HM488128.1	HM488129.1	HM488130.1	HM488131.1	HM488132.1	HM488133.1	HM488134.1	HM488135.1
		HM488136.1	HM488137.1	HM488138.1	HM488139.1	HM488140.1	HM488141.1	HM488142.1	HM488143.1	HM488144.1	HM488145.1	HM488146.1	HM488147.1	HM488148.1	HM488149.1	HM488150.1	HM488151.1	HM488152.1	HM488153.1	HM488154.1	HM488155.1
		HM488156.1	HM488157.1	HM488158.1	HM488159.1	HM488160.1	HM488161.1	HM488162.1	HM488163.1	HM488164.1	HM488165.1	HM488166.1	HM488167.1	HM488168.1	HM488169.1	HM488170.1	HM488171.1	HM488172.1	HM488173.1	HM488174.1	HM488175.1
		HM488176.1	HM488177.1	HM488178.1	HM488179.1	HM488180.1	HM488181.1	HM488182.1	HM488183.1	HM488184.1	HM488185.1	HM488186.1	HM488187.1	HM488188.1	HM488189.1	HM488190.1	HM488191.1	HM488192.1	HM488193.1	HM488194.1	HM488195.1
		HM488196.1	HM488197.1	HM488198.1	HM488199.1	HM488200.1	HM488201.1	HM488202.1	HM488203.1	HM488204.1	HM488205.1	HM488206.1	HM488207.1	HM488208.1	HM488209.1	HM488210.1	HM488211.1	HM488212.1	HM488213.1	HM488214.1	HM488215.1
		HM488216.1	HM488217.1	HM488218.1	HM488219.1	HM488220.1	HM488221.1	HM488222.1	HM488223.1	HM488224.1	HM488225.1	HM488226.1	HM488227.1	HM488228.1	HM488229.1	HM488230.1	HM488231.1	HM488232.1	HM488233.1	HM488234.1	HM488235.1
		HM488236.1	HM488237.1	HM488238.1	HM488239.1	HM488240.1	HM488241.1	HM488242.1	HM488243.1	HM488244.1	HM488245.1	HM488246.1	HM488247.1	HM488248.1	HM488249.1	HM488250.1	HM488251.1	HM488252.1	HM488253.1	HM488254.1	HM538578.1
		HM538579.1	HM538580.1	HM538581.1	HM538582.1	HM538583.1	HM538584.1	HM756648.1	HM756649.1	HM756650.1	HM756651.1	HM756652.1	HM756653.1	HM756654.1	HM756655.1	HM756656.1	HM756657.1	HM756658.1	HM756659.1	HM756660.1	HM756661.1
		HM756662.1	HM756663.1	HM756664.1	HM756665.1	HM756666.1	HM756667.1	HM756668.1	HM756669.1	HM756670.1	HM756671.1	HM756672.1	HM756673.1	HM756674.1	HM756675.1	HM756676.1	HM756677.1	HM756678.1	HQ596519.1	HQ671668.1	HQ671669.1
		HQ671670.1	HQ671671.1	HQ671672.1	HQ671673.1	HQ671676.1	HQ671677.1	HQ671678.1	HQ671679.1	HQ671681.1	HQ671682.1	HQ671683.1	HQ671685.1	HQ671686.1	HQ671687.1	HQ671688.1	HQ671689.1	HQ671690.1	HQ671691.1	HQ671692.1	HQ671693.1
		HQ671694.1	HQ671695.1	HQ671696.1	HQ671697.1	HQ671698.1	HQ671699.1	HQ671700.1	HQ671701.1	HQ671702.1	HQ671703.1	HQ671704.1	HQ671705.1	HQ671706.1	HQ671707.1	HQ671708.1	HQ671709.1	HQ671710.1	HQ671711.1	HQ671712.1	HQ671713.1
		HQ671714.1	HQ671715.1	HQ671716.1	HQ671717.1	HQ671718.1	HQ671719.1	HQ671720.1	HQ671721.1	HQ671722.1	HQ671723.1	HQ671724.1	HQ671725.1	HQ671726.1	HQ671727.1	HQ671728.1	HQ671729.1	HQ671730.1	HQ671732.1	HQ671735.1	HQ671736.1
		HQ671739.1	HQ671740.1	HQ671741.1	HQ671742.1	HQ671743.1	HQ671744.1	HQ671745.1	HQ705659.1	HQ705660.1	HQ705663.1	HQ705669.1	HQ705670.1	HQ705671.1	HQ705672.1	HQ705673.1	HQ705674.1	HQ705675.1	HQ705676.1	HQ705677.1	HQ705678.1
		HQ891012.1	HW816192.1	JF357958.1	JF357959.1	JF357960.1	JF415914.1	JF415915.1	JF415916.1	JF415917.1	JF415918.1	JF415919.1	JF415920.1	JF415921.1	JF415922.1	JF415923.1	JF415924.1	JF415925.1	JF415926.1	JF415927.1	JF415928.1
		JF415929.1	JF415930.1	JF488086.1	JF488087.1	JF488088.1	JF488089.1	JF488090.1	JF488091.1	JF488092.1	JF488093.1	JF488094.1	JF488095.1	JF488096.1	JF488097.1	JF703161.1	JF703162.1	JF703163.1	JF703164.1	JF707789.1	JF719065.1
		JF719066.1	JF719067.1	JF719068.1	JF719069.1	JF730040.1	JF730041.1	JF730042.1	JF730043.1	JF784158.1	JF899528.1	JF899529.1	JF899530.1	JF899531.1	JF899533.1	JF899534.1	JF899535.1	JF899536.1	JF899537.1	JF920306.1	JF920307.1
		JF920728.1	JF920729.1	JF920730.1	JF920731.1	JF920732.1	JF920733.1	JF920734.1	JF920735.1	JF920736.1	JF920737.1	JF920738.1	JF920739.1	JF920740.1	JF920741.1	JF920742.1	JF920743.1	JF920744.1	JF920745.1	JF920746.1	JF920747.1
		JF920748.1	JF920749.1	JF920750.1	JF920751.1	JF920752.1	JF920753.1	JF920754.1	JF920755.1	JF920756.1	JF920757.1	JF920758.1	JF920759.1	JF920760.1	JF957161.1	JF957162.1	JF957163.1	JF957164.1	JF957165.1	JF957166.1	JF957167.1
		JF957168.1	JF957169.1	JF957170.1	JF957171.1	JF957172.1	JF957173.1	JF957174.1	JF957175.1	JF957176.1	JF957177.1	JF957178.1	JF957179.1	JF957180.1	JF957181.1	JF957182.1	JF957183.1	JF957184.1	JF957185.1	JF957186.1	JF972636.1
		JN051152.1	JN051153.1	JN183885.1	JN183886.1	JN183887.1	JN183888.1	JN183889.1	JN183890.1	JN183891.1	JN183892.1	JN183893.1	JN183894.1	JN183895.1	JN183896.1	JN183897.1	JN367277.1	JN716371.1	JN716372.1	JN817352.1	JN819305.1
		JN819306.1	JN819307.1	JN819308.1	JN819309.1	JN819310.1	JN819311.1	JN819312.1	JN819313.1	JN819314.1	JN819315.1	JN819316.1	JN819317.1	JN819318.1	JN819319.1	JN819320.1	JN819321.1	JN819322.1	JN819323.1	JN819324.1	JN819325.1
		JN858069.1	JQ700437.1	JQ700438.1	JQ700439.1	JQ700440.1	JQ700441.1	JQ700442.1	JQ928174.1	JQ928175.1	JX015515.1	JX015516.1	JX015517.1	JX015518.1	JX015519.1	JX015520.1	JX015521.1	JX015522.1	JX015523.1	JX041628.1	JX041629.1
		JX041630.1	JX041633.1	JX041634.1	JX070655.1	JX442279.1	JX503084.1	JX503085.1	JX503086.1	JX503087.1	JX503088.1	JX503089.1	JX503090.1	JX503091.1	JX503092.1	JX503093.1	JX503094.1	JX503095.1	JX503096.1	JX503097.1	JX503098.1
		JX503099.1	JX556213.1	KC243146.1	KC333374.1	KC333375.1	KC333376.1	KC333377.1	KC333378.1	KC333379.1	KC333380.1	KC333381.1	KC333382.1	KC333383.1	KC333384.1	KC333385.1	KC333386.1	KC333387.1	KC407666.1	KC407667.1	KC601756.1
		KC711057.1	KC711058.1	KC711059.1	KC736486.1	KC736487.1	KC736488.1	KC736489.1	KC736490.1	KC736491.1	KC736492.1	KC736493.1	KC736494.1	KC736495.1	KC736496.1	KC736497.1	KC736498.1	KC736499.1	KC736500.1	KC736501.1	KC736502.1
		KC954092.1	KF234080.1	KF367469.1	KF647253.1	KF704147.1	KF704153.1	KF704158.1	KF823807.1	KJ145800.1	KJ145802.1	KJ145803.1	KJ145804.1	KJ145805.1	KJ145807.1	KJ145809.1	KJ145810.1	KJ145812.1	KJ145813.1	KJ145814.1	KJ145817.1
		KJ145818.1	KJ145821.1	KJ145823.1	KJ145824.1	KJ145825.1	KJ145827.1	KJ145828.1	KJ145829.1	KJ145832.1	KJ501096.1	KJ501097.1	KJ501098.1	KJ501099.1	KJ501100.1	KJ501101.1	KJ501102.1	KJ501103.1	KJ501104.1	KJ501105.1	KJ501106.1
		KJ501107.1	KJ501108.1	KJ501109.1	KJ501110.1	KJ501111.1	KJ501112.1	KJ501113.1	KJ501114.1	KJ501115.1	KJ501116.1	KJ501117.1	KJ501118.1	KJ501119.1	KJ501120.1	KJ501121.1	KJ501122.1	KJ501123.1	KJ501124.1	KJ501125.1	KJ501126.1
		KJ501127.1	KJ501128.1	KJ501129.1	KJ501130.1	KJ501131.1	KJ501132.1	KJ501133.1	KJ501134.1	KJ501135.1	KJ501136.1	KJ501137.1	KJ501138.1	KJ501139.1	KJ501140.1	KJ501141.1	KJ501142.1	KJ501143.1	KJ501144.1	KJ501145.1	KJ501146.1
		KJ501147.1	KJ501148.1	KJ501149.1	KJ501150.1	KJ501151.1	KJ501152.1	KJ501153.1	KJ501154.1	KJ501155.1	KJ501156.1	KJ501157.1	KJ501158.1	KJ501159.1	KJ501160.1	KJ501161.1	KJ501162.1	KJ501163.1	KJ501164.1	KJ501165.1	KJ501166.1
		KJ501167.1	KJ501168.1	KJ501169.1	KJ501170.1	KJ501171.1	KJ501172.1	KJ501173.1	KJ501174.1	KJ501175.1	KJ501176.1	KJ501177.1	KJ501178.1	KJ501179.1	KJ501180.1	KJ501181.1	KJ501182.1	KJ501183.1	KJ501184.1	KJ501185.1	KJ501186.1
		KJ501187.1	KJ501188.1	KJ501189.1	KJ501190.1	KJ501191.1	KJ501192.1	KJ501193.1	KJ501194.1	KJ501195.1	KJ501197.1	KJ501198.1	KJ501199.1	KJ501200.1	KJ501201.1	KJ501202.1	KJ501203.1	KJ501204.1	KJ501205.1	KJ501206.1	KJ501207.1
		KJ501208.1	KJ501209.1	KJ501210.1	KJ501211.1	KJ501212.1	KJ501213.1	KJ501214.1	KJ501215.1	KJ501216.1	KJ501217.1	KJ501218.1	KJ501219.1	KJ501220.1	KJ501221.1	KJ501222.1	KJ501223.1	KJ501224.1	KJ501225.1	KJ501226.1	KJ501227.1
		KJ501228.1	KJ501229.1	KJ501230.1	KJ501231.1	KJ501232.1	KJ501233.1	KJ501234.1	KJ501235.1	KJ501236.1	KJ501237.1	KJ501238.1	KJ501239.1	KJ501240.1	KJ501241.1	KJ501242.1	KJ501243.1	KJ501244.1	KJ501245.1	KJ501246.1	KJ501247.1
		KJ501248.1	KJ501249.1	KJ501250.1	KJ501251.1	KJ501252.1	KJ501253.1	KJ501254.1	KJ501255.1	KJ501256.1	KJ501257.1	KJ501258.1	KJ501259.1	KJ501260.1	KJ501261.1	KJ501262.1	KJ501263.1	KJ501264.1	KJ501265.1	KJ501266.1	KJ501267.1
		KJ501268.1	KJ501269.1	KJ501270.1	KJ501271.1	KJ501272.1	KJ501273.1	KJ501274.1	KJ501275.1	KJ501276.1	KJ501277.1	KJ501278.1	KJ501279.1	KJ501280.1	KJ501281.1	KJ501282.1	KJ501283.1	KJ501284.1	KJ501285.1	KJ501286.1	KJ501287.1
		KJ501288.1	KJ501289.1	KJ501290.1	KJ501291.1	KJ501292.1	KJ501293.1	KJ501294.1	KJ501295.1	KJ501296.1	KJ501297.1	KJ501298.1	KJ501299.1	KJ501300.1	KJ501301.1	KJ501302.1	KJ501303.1	KJ501304.1	KJ501305.1	KJ501306.1	KJ501307.1
		KJ501308.1	KJ501309.1	KJ501310.1	KJ501311.1	KJ501312.1	KJ501313.1	KJ501314.1	KJ501315.1	KJ501316.1	KJ501317.1	KJ501318.1	KJ501319.1	KJ501320.1	KJ501321.1	KJ501322.1	KJ501323.1	KJ501324.1	KJ501325.1	KJ501326.1	KJ501327.1
		KJ501328.1	KJ501329.1	KJ501330.1	KJ501331.1	KJ501332.1	KJ501333.1	KJ501334.1	KJ501335.1	KJ501336.1	KJ501337.1	KJ501338.1	KJ501339.1	KJ501340.1	KJ501341.1	KJ501342.1	KJ501343.1	KJ501344.1	KJ501345.1	KJ501346.1	KJ501347.1
		KJ501348.1	KJ501349.1	KJ501350.1	KJ501351.1	KJ501352.1	KJ501353.1	KJ501354.1	KJ501355.1	KJ501356.1	KJ501357.1	KJ501358.1	KJ501359.1	KJ501360.1	KJ501361.1	KJ501362.1	KJ501363.1	KJ501364.1	KJ501365.1	KJ501366.1	KJ501367.1
		KJ501368.1	KJ501369.1	KJ501370.1	KJ501371.1	KJ501372.1	KJ501373.1	KJ501374.1	KJ501375.1	KJ501376.1	KJ501377.1	KJ501378.1	KJ501379.1	KJ501380.1	KJ501381.1	KJ501382.1	KJ501383.1	KJ501384.1	KJ501385.1	KJ501386.1	KJ501387.1
		KJ501388.1	KJ501389.1	KJ501390.1	KJ501391.1	KJ501392.1	KJ501393.1	KJ501394.1	KJ501395.1	KJ501396.1	KJ501397.1	KJ501398.1	KJ501399.1	KJ501400.1	KJ501401.1	KJ501402.1	KJ501403.1	KJ501404.1	KJ501405.1	KJ501406.1	KJ501407.1
		KJ501408.1	KJ501409.1	KJ501410.1	KJ501411.1	KJ501412.1	KJ501413.1	KJ501414.1	KJ501415.1	KJ501416.1	KJ501417.1	KJ501418.1	KJ501419.1	KJ501420.1	KJ501421.1	KJ501422.1	KJ501423.1	KJ501424.1	KJ501425.1	KJ501426.1	KJ501427.1
		KJ501428.1	KJ501429.1	KJ501430.1	KJ501431.1	KJ501432.1	KJ501433.1	KJ501434.1	KJ501435.1	KJ501436.1	KJ501437.1	KJ501438.1	KJ501439.1	KJ501440.1	KJ501441.1	KJ501442.1	KJ501443.1	KJ501444.1	KJ501445.1	KJ501446.1	KJ501447.1
		KJ501448.1	KJ501449.1	KJ501450.1	KJ501451.1	KJ501452.1	KJ501453.1	KJ501454.1	KJ501455.1	KJ501456.1	KJ501457.1	KJ501458.1	KJ501459.1	KJ501460.1	KJ501461.1	KJ501462.1	KJ501463.1	KJ501464.1	KJ501465.1	KJ501466.1	KJ501467.1
		KJ501468.1	KJ501469.1	KJ501470.1	KJ501471.1	KJ501472.1	KJ501473.1	KJ501474.1	KJ501475.1	KJ501476.1	KJ501477.1	KJ501478.1	KJ501479.1	KJ501480.1	KJ501481.1	KJ501482.1	KJ501483.1	KJ501484.1	KJ501485.1	KJ501486.1	KJ501487.1
		KJ501488.1	KJ501489.1	KJ501490.1	KJ501491.1	KJ501492.1	KJ501493.1	KJ501494.1	KJ501495.1	KJ501496.1	KJ501497.1	KJ501498.1	KJ501499.1	KJ501500.1	KJ501501.1	KJ501502.1	KJ501503.1	KJ501504.1	KJ501505.1	KJ501506.1	KJ501507.1
		KJ501508.1	KJ501509.1	KJ501510.1	KJ501511.1	KJ501512.1	KJ501513.1	KJ501514.1	KJ501515.1	KJ501516.1	KJ501517.1	KJ501518.1	KJ501519.1	KJ501520.1	KJ501521.1	KJ501522.1	KJ501523.1	KJ501524.1	KJ501525.1	KJ501526.1	KJ501527.1
		KJ501528.1	KJ501529.1	KJ501530.1	KJ501531.1	KJ501532.1	KJ501533.1	KJ501534.1	KJ501535.1	KJ501536.1	KJ501537.1	KJ501538.1	KJ501539.1	KJ786934.1	KJ786935.1	KJ786936.1	KJ958922.1	KM012170.1	KM012171.1	KM012172.1	KM012173.1
		KM012174.1	KM012175.1	KM012176.1	KM012177.1	KM012178.1	KM012179.1	KM012180.1	KM012181.1	KM012182.1	KM012183.1	KM012184.1	KM012185.1	KM012186.1	KM012187.1	KM012188.1	KM083619.1	KR107956.1	KR348915.1	KR348916.1	KR348917.1
		KR348918.1	KR348919.1	KR348920.1	KR348921.1	KR348922.1	KR348923.1	KR348924.1	KR348925.1	KR348926.1	KR348927.1	KR348928.1	KR348929.1	KR348930.1	KR348931.1	KR348932.1	KR348933.1	KR348934.1	KR348935.1	KR348936.1	KR348937.1
		KR348938.1	KR348939.1	KR348940.1	KR348941.1	KR348942.1	KR348943.1	KR348944.1	KR348945.1	KR348946.1	KR348947.1	KR348948.1	KR348949.1	KR348950.1	KR348951.1	KR348952.1	KR348953.1	KR348954.1	KR348955.1	KR348956.1	KR348957.1
		KR348958.1	KR348959.1	KR348960.1	KR348961.1	KR348962.1	KR348963.1	KR348964.1	KR348965.1	KR348966.1	KR348967.1	KR348968.1	KR348969.1	KR348970.1	KR348971.1	KR348972.1	KR348973.1	KR348974.1	KR348975.1	KR348976.1	KR348977.1
		KR348978.1	KR348979.1	KR348980.1	KR348981.1	KR348982.1	KR348983.1	KR348984.1	KR348985.1	KR348986.1	KR348987.1	KR348988.1	KR348989.1	KR348990.1	KR348991.1	KR348992.1	KR348993.1	KR348994.1	KR348995.1	KR348996.1	KR348997.1
		KR348998.1	KR348999.1	KR349000.1	KR349001.1	KR349002.1	KR349003.1	KR349004.1	KR349006.1	KR349007.1	KR349008.1	KR349009.1	KR349010.1	KR349011.1	KR349012.1	KR349013.1	KR349014.1	KR349015.1	KR349016.1	KR349017.1	KR349018.1
		KR349019.1	KR349020.1	KR349021.1	KR349022.1	KR349023.1	KR349024.1	KR349025.1	KR349026.1	KR868734.1	KT020853.1	KT163243.1	KT862843.1	KT862844.1	KU573077.1	KU573078.1	KU573079.1	KU588135.1	KU978766.1	KU978768.1	KU978769.1
		KX547164.1	KX547165.1	KX547166.1	KX547167.1	KX547168.1	KX547169.1	KX547170.1	KX547171.1	KX547172.1	KX547173.1	KX547174.1	KX547175.1	KX547176.1	KX547178.1	KX547179.1	KX547181.1	KX547182.1	KX547183.1	KX547184.1	KX547186.1
		KX547187.1	KX547188.1	KX547189.1	KX547190.1	KX547191.1	KX547192.1	KX547193.1	KX547194.1	KX547195.1	KX547196.1	KX547197.1	KX547198.1	KX547199.1	KX547200.1	KX547201.1	KX547202.1	KX547203.1	KX547204.1	KX547205.1	KX547206.1
		KX547207.1	KX547208.1	KX547209.1	KX547210.1	KX547211.1	KX547212.1	KX547213.1	KX547214.1	KX547215.1	KX547216.1	KX547217.1	KX547218.1	KX547219.1	KX547220.1	KX547221.1	KX547222.1	KX547223.1	KX547224.1	KX547225.1	KX547226.1
		KX547227.1	KX547228.1	KX547229.1	KX547230.1	KX547231.1	KX547232.1	KX547234.1	KX547235.1	KX547236.1	KX547238.1	KX547239.1	KX547240.1	KX547241.1	KX547242.1	KX547243.1	KX547244.1	KX547245.1	KX547246.1	KX547247.1	KX547248.1
		KX547249.1	KX547250.1	KX547251.1	KX547252.1	KX547253.1	KX547254.1	KX547256.1	KX547257.1	KX547258.1	KX547259.1	KX547260.1	KX547261.1	KX547262.1	KX547263.1	KX547264.1	KX547265.1	KX547266.1	KX547267.1	KX547268.1	KX547269.1
		KX547270.1	KX547271.1	KX547272.1	KX547273.1	KX547274.1	KX547275.1	KX547276.1	KX547277.1	KX547278.1	KX547279.1	KX547280.1	KX547281.1	KX547282.1	KX547283.1	KX547284.1	KX547285.1	KX547286.1	KX547287.1	KX547288.1	KX547289.1
		KX547290.1	KX547291.1	KX547292.1	KX547293.1	KX547294.1	KX547295.1	KX547296.1	KX547297.1	KX547298.1	KX547299.1	KX547300.1	KX547301.1	KX547302.1	KX547303.1	KX547304.1	KX547305.1	KX547306.1	KX547307.1	KX547308.1	KX547309.1
		KX547310.1	KX547311.1	KX547312.1	KX547313.1	KX547314.1	KX547315.1	KX547316.1	KX547317.1	KX547318.1	KX547319.1	KX547320.1	KX547321.1	KX547322.1	KX547323.1	KX547324.1	KX547325.1	KX547326.1	KX547327.1	KX547328.1	KX547329.1
		KX547330.1	KX547331.1	KX547332.1	KX547333.1	KX547334.1	KX547335.1	KX547336.1	KX547337.1	KX547338.1	KX547339.1	KX547340.1	KX547341.1	KX547342.1	KX547343.1	KX547344.1	KX547345.1	KX547346.1	KX547347.1	KX547348.1	KX547349.1
		KX547350.1	KX547351.1	KX547352.1	KX547353.1	KX547354.1	KX547355.1	KX547356.1	KX547357.1	KX547358.1	KX547359.1	KX547360.1	KX547361.1	KX547362.1	KX547363.1	KX547364.1	KX547365.1	KX547366.1	KX547368.1	KX547369.1	KX547370.1
		KX547371.1	KX547372.1	KX547373.1	KX547374.1	KX547375.1	KX547376.1	KX547377.1	KX547378.1	KX547379.1	KX547380.1	KX547381.1	KX547382.1	KX547383.1	KX547384.1	KX547385.1	KX547386.1	KX547387.1	KX547388.1	KX547389.1	KX547390.1
		KX547391.1	KX547392.1	KX547393.1	KX547394.1	KX547395.1	KX547396.1	KX547397.1	KX547398.1	KX547399.1	KX547400.1	KX547401.1	KX547402.1	KX547403.1	KX547404.1	KX547405.1	KX547406.1	KX547407.1	KX547408.1	KX547409.1	KX547410.1
		KX547411.1	KX547412.1	KX547413.1	KX547414.1	KX547415.1	KX547416.1	KX547417.1	KX547418.1	KX547420.1	KX547421.1	KX547422.1	KX547423.1	KX547424.1	KX547425.1	KX547426.1	KX547427.1	KX547428.1	KX547429.1	KX547430.1	KX547431.1
		KX547433.1	KX547434.1	KX547435.1	KX547436.1	KX547437.1	KX547438.1	KX547439.1	KX547440.1	KX547441.1	KX547442.1	KX547443.1	KX547444.1	KX547445.1	KX547446.1	KX547447.1	KX547448.1	KX547449.1	KX547450.1	KX547451.1	KX547452.1
		KX547453.1	KX547454.1	KX547455.1	KX547456.1	KX547457.1	KX547458.1	KX547459.1	KX547460.1	KX547461.1	KX547462.1	KX547463.1	KX547464.1	KX547465.1	KX547467.1	KX547468.1	KX547469.1	KX547470.1	KX547471.1	KX547472.1	KX547473.1
		KX547474.1	KX547475.1	KX547476.1	KX547477.1	KX547478.1	KX547479.1	KX547480.1	KX547481.1	KX547482.1	KX547483.1	KX547484.1	KX547485.1	KX547486.1	KX547487.1	KX547488.1	KX547489.1	KX547490.1	KX547491.1	KX547492.1	KX547493.1
		KX547494.1	KX547495.1	KX547496.1	KX547497.1	KX547498.1	KX547499.1	KX547500.1	KX547501.1	KX547502.1	KX547503.1	KX547504.1	KX547505.1	KX547506.1	KX547507.1	KX547508.1	KX547509.1	KX547510.1	KX547511.1	KX547512.1	KX547513.1
		KX547514.1	KX547515.1	KX547516.1	KX547517.1	KX547518.1	KX547519.1	KX547520.1	KX547521.1	KX547522.1	KX547523.1	KX547524.1	KX547525.1	KX547526.1	KX547527.1	KX547529.1	KX547530.1	KX547531.1	KX547532.1	KX547533.1	KX547535.1
		KX547536.1	KX547537.1	KX547538.1	KX547539.1	KX547540.1	KX547541.1	KX547542.1	KX547543.1	KX547544.1	KX547545.1	KX547546.1	KX547547.1	KX547548.1	KX547549.1	KX547550.1	KX547551.1	KX547552.1	KX547553.1	KX547554.1	KX547555.1
		KX547556.1	KX547557.1	KX547558.1	KX547559.1	KX547560.1	KX547561.1	KX547562.1	KX547563.1	KX547564.1	KX547565.1	KX547566.1	KX547567.1	KX547568.1	KX547569.1	KX547570.1	KX547571.1	KX547572.1	KX547573.1	KX547574.1	KX547575.1
		KX547576.1	KX547577.1	KX547578.1	KX547579.1	KX547580.1	KX547581.1	KX547582.1	KX547583.1	KX547584.1	KX547585.1	KX547586.1	KX547587.1	KX547588.1	KX547589.1	KX547590.1	KX547591.1	KX547592.1	KX547593.1	KX547594.1	KX547595.1
		KX547596.1	KX547597.1	KX547598.1	KX547599.1	KX547600.1	KX547601.1	KX547602.1	KX547603.1	KX547604.1	KX547605.1	KX547606.1	KX547607.1	KX547608.1	KX547609.1	KX547610.1	KX547611.1	KX547612.1	KX547613.1	KX547614.1	KX547615.1
		KX547616.1	KX547617.1	KX547618.1	KX547619.1	KX547620.1	KX547621.1	KY216149.1	KY216150.1	KY216151.1	KY216152.1	KY216153.1	KY216154.1	KY216155.1	KY229068.1	KY229069.1	KY229070.1	KY229071.1	KY229072.1	KY229073.1	KY229074.1
		KY703854.1	KY782105.1	KY782106.1	KY782107.1	KY782108.1	KY782109.1	KY782110.1	KY782111.1	KY782112.1	KY782113.1	KY782114.1	KY782115.1	KY782116.1	KY782117.1	KY782118.1	KY782119.1	KY782120.1	KY782121.1	KY782122.1	KY782123.1
		KY782124.1	LC489409.1	MF004388.1	MF175806.1	MF175807.1	MF175808.1	MF175809.1	MF175810.1	MF175811.1	MF175812.1	MF175813.1	MF175814.1	MF175815.1	MF175816.1	MF175817.1	MF175818.1	MF175819.1	MF175820.1	MF175821.1	MF175822.1
		MF175823.1	MF175824.1	MF175825.1	MF175826.1	MF175827.1	MF175828.1	MF175829.1	MF175830.1	MF175831.1	MF175832.1	MF175833.1	MF175834.1	MF175835.1	MF175836.1	MF175837.1	MF175838.1	MF175839.1	MF175840.1	MF175841.1	MF175842.1
		MF175843.1	MF175844.1	MF175845.1	MF175846.1	MF175847.1	MF175848.1	MF175849.1	MF175850.1	MF175851.1	MF175852.1	MF175853.1	MF175854.1	MF175855.1	MF175856.1	MF175857.1	MF175858.1	MF175859.1	MF175860.1	MF175861.1	MF175862.1
		MF175863.1	MF175864.1	MF175865.1	MF175866.1	MF175867.1	MF175868.1	MF175869.1	MF175870.1	MF175871.1	MF175872.1	MF175873.1	MF175874.1	MF175875.1	MF175876.1	MF175877.1	MF797870.1	MG004528.1	MG004529.1	MG004530.1	MG004531.1
		MG004532.1	MG004533.1	MG004534.1	MG004535.1	MG004536.1	MG004537.1	MG004538.1	MG004539.1	MG004540.1	MG004541.1	MH166882.1	MH166883.1	MH166884.1	MH166885.1	MH166886.1	MH166887.1	MH166888.1	MH166889.1	MH166890.1	MH166891.1
		MH166892.1	MH166893.1	MH166894.1	MH166895.1	MH166896.1	MH166897.1	MH166898.1	MH166899.1	MH166900.1	MH166901.1	MH166902.1	MH166903.1	MH166904.1	MH166905.1	MH166906.1	MH166907.1	MH166908.1	MH166909.1	MH166910.1	MH166911.1
		MH166912.1	MH166913.1	MH166914.1	MH166915.1	MH166916.1	MH166917.1	MH166918.1	MH166919.1	MH166920.1	MH166921.1	MH170226.1	MH170227.1	MH170228.1	MH170229.1	MH170230.1	MH170231.1	MH170232.1	MH170233.1	MH170234.1	MH170235.1
		MH170236.1	MH170237.1	MH170238.1	MH170239.1	MH170240.1	MH170241.1	MH170242.1	MH170243.1	MH170244.1	MH170245.1	MH170246.1	MH170247.1	MH170248.1	MH170249.1	MH170250.1	MH170251.1	MH170252.1	MH170253.1	MH170254.1	MH170255.1
		MH170256.1	MH170257.1	MH170258.1	MH170259.1	MH170260.1	MH170261.1	MH170262.1	MH170263.1	MH170264.1	MH170265.1	MH170266.1	MH170267.1	MH170268.1	MH170269.1	MH170270.1	MH170271.1	MH170272.1	MH170273.1	MH170274.1	MH170275.1
		MH170276.1	MH507608.1	MH507609.1	MH507610.1	MH507611.1	MH507612.1	MH507613.1	MH507614.1	MH507615.1	MH507616.1	MH507617.1	MH507618.1	MH507620.1	MH507621.1	MH507622.1	MH507623.1	MH507624.1	MH507625.1	MH507626.1	MH507627.1
		MH507628.1	MH507629.1	MH507630.1	MH507631.1	MH507632.1	MH507633.1	MH507634.1	MH507635.1	MH507636.1	MH507637.1	MH507638.1	MH507640.1	MH507641.1	MH507642.1	MH507643.1	MH507644.1	MH507645.1	MH507646.1	MH507647.1	MH507648.1
		MH507649.1	MH507650.1	MH507651.1	MH507652.1	MH507653.1	MH507654.1	MH507655.1	MH507656.1	MH507657.1	MH507658.1	MH507659.1	MH507660.1	MH507661.1	MH507662.1	MH507663.1	MH507664.1	MH507665.1	MH507666.1	MH507667.1	MH507668.1
		MH507669.1	MH507670.1	MH507671.1	MH507672.1	MH507673.1	MH507674.1	MH507675.1	MH507676.1	MH507677.1	MH507678.1	MH507679.1	MH507680.1	MH507681.1	MH507682.1	MH507683.1	MH507684.1	MH507685.1	MH507686.1	MH507687.1	MH507688.1
		MH507689.1	MH507690.1	MH507691.1	MH507692.1	MH507693.1	MH507694.1	MH507695.1	MH507696.1	MH507697.1	MH507698.1	MH507699.1	MH507700.1	MH507701.1	MH507702.1	MH507703.1	MH507704.1	MH507705.1	MH507706.1	MH507707.1	MH507708.1
		MH507709.1	MH507710.1	MH507711.1	MH507712.1	MH507713.1	MH507714.1	MH507715.1	MH507716.1	MH507717.1	MH507718.1	MH507719.1	MH507720.1	MH507721.1	MH507722.1	MH507723.1	MH507724.1	MH507725.1	MH507726.1	MH507727.1	MH507728.1
		MH507729.1	MH507730.1	MH507731.1	MH507732.1	MH507733.1	MH507734.1	MH507735.1	MH507736.1	MH507737.1	MH507738.1	MH507739.1	MH507740.1	MH507741.1	MH507742.1	MH507743.1	MH507744.1	MH507745.1	MH507746.1	MH507747.1	MH507748.1
		MH507749.1	MH507750.1	MH507751.1	MH507752.1	MH507753.1	MH507754.1	MH507755.1	MH507756.1	MH507757.1	MH507759.1	MH507760.1	MH507761.1	MH507762.1	MH507763.1	MH507764.1	MH507765.1	MH507766.1	MH507767.1	MH507768.1	MH507769.1
		MH507770.1	MH507771.1	MH507772.1	MH507773.1	MH507774.1	MH507775.1	MH507776.1	MH507777.1	MH507778.1	MH507779.1	MH507780.1	MH507781.1	MH507782.1	MH507783.1	MH507784.1	MH507785.1	MH507786.1	MH507787.1	MH507788.1	MH507789.1
		MH507790.1	MH507791.1	MH507792.1	MH507793.1	MH507794.1	MH507795.1	MH507796.1	MH507797.1	MH507798.1	MH507799.1	MH507800.1	MH507801.1	MH507802.1	MH507803.1	MH507804.1	MH507805.1	MH507806.1	MH507807.1	MH507808.1	MH507809.1
		MH507810.1	MH507811.1	MH507812.1	MH507813.1	MH507814.1	MH507815.1	MH507819.1	MH507820.1	MH507821.1	MH507822.1	MH507823.1	MH507824.1	MH507825.1	MH507826.1	MH507827.1	MH507828.1	MH507829.1	MH507830.1	MH507831.1	MH507832.1
		MH507833.1	MH507834.1	MH507835.1	MH507836.1	MH507837.1	MH507838.1	MH507839.1	MH507840.1	MH507841.1	MH507842.1	MH507843.1	MH507844.1	MH507845.1	MH507846.1	MH507847.1	MH507848.1	MH507849.1	MH507850.1	MH507851.1	MH507852.1
		MH507853.1	MH507854.1	MH507855.1	MH507856.1	MH507857.1	MH507858.1	MH507859.1	MH507860.1	MH507861.1	MH507862.1	MH507863.1	MH507864.1	MH507865.1	MH507866.1	MH507867.1	MH507868.1	MH507869.1	MH507870.1	MH507871.1	MH507872.1
		MH507873.1	MH507874.1	MH507875.1	MH507876.1	MH507877.1	MH507878.1	MH507879.1	MH507880.1	MH507882.1	MH507883.1	MH507884.1	MH507885.1	MH507886.1	MH507887.1	MH507888.1	MH507889.1	MH507890.1	MH507891.1	MH507892.1	MH507893.1
		MH507894.1	MH507895.1	MH507896.1	MH507897.1	MH507898.1	MH507899.1	MH507900.1	MH507901.1	MH507902.1	MH507903.1	MH507904.1	MH507905.1	MH507906.1	MH507907.1	MH507908.1	MH507910.1	MH507911.1	MH507912.1	MH507913.1	MH507914.1
		MH507915.1	MH507916.1	MH507917.1	MH507918.1	MH507919.1	MH507920.1	MH507921.1	MH507922.1	MH507923.1	MH507924.1	MH507925.1	MH507926.1	MH507927.1	MH507928.1	MH507929.1	MH507930.1	MH507931.1	MH507932.1	MH507933.1	MH507934.1
		MH507935.1	MH507936.1	MH507937.1	MH507938.1	MH507939.1	MH507940.1	MH507941.1	MH507942.1	MH507943.1	MH507944.1	MH507945.1	MH507946.1	MH507947.1	MH507948.1	MH507949.1	MH507950.1	MH507951.1	MH507952.1	MH507953.1	MH507954.1
		MH507955.1	MH507956.1	MH507957.1	MH507958.1	MH507959.1	MH507960.1	MH507961.1	MH507962.1	MH507963.1	MH507964.1	MH507965.1	MH507966.1	MH507967.1	MH507968.1	MH507969.1	MH507970.1	MH507971.1	MH507972.1	MH507973.1	MH507974.1
		MH507975.1	MH507976.1	MH507977.1	MH507978.1	MH507979.1	MH507980.1	MH507981.1	MH507982.1	MH507983.1	MH507984.1	MH507985.1	MH507986.1	MH507987.1	MH507988.1	MH507989.1	MH507990.1	MH507991.1	MH507992.1	MH507993.1	MH507994.1
		MH507995.1	MH507996.1	MH507997.1	MH507998.1	MH507999.1	MH508000.1	MH508001.1	MH508002.1	MH508003.1	MH508004.1	MH508005.1	MH508006.1	MH508007.1	MH508008.1	MH508009.1	MH508010.1	MH508011.1	MH508012.1	MH508013.1	MH508014.1
		MH508015.1	MH508016.1	MH508017.1	MH508018.1	MH508019.1	MH508020.1	MH508021.1	MH508022.1	MH508023.1	MH508024.1	MH508025.1	MH508026.1	MH508027.1	MH508028.1	MH508031.1	MH508032.1	MH508033.1	MH508034.1	MH508035.1	MH508036.1
		MH508037.1	MH508038.1	MH643887.1	MH819446.1	MH819447.1	MH819448.1	MH819449.1	MH819450.1	MH819451.1	MH819452.1	MH819453.1	MH819454.1	MH819455.1	MH819456.1	MH819457.1	MH819458.1	MH819459.1	MH819460.1	MH819461.1	MH819462.1
		MH819464.1	MH819465.1	MH819466.1	MH819467.1	MH819468.1	MH819469.1	MH819470.1	MH819471.1	MK352483.1	MN149538.1
Total Seqs which have more then 3 Mismatches	70
		AY274504.1	AY274505.1	AY277251.1	AY603654.1	AY688948.1	AY765264.1	D00246.1	DQ176636.2	DQ256376.1	DQ318020.1	EF429199.1	EF429200.1	FJ159129.1	FJ159130.1	FJ159131.1	GQ851602.1	GQ851603.1	GQ851605.1	HM147822.1	JN887352.1
		JX041632.1	JX123030.1	JX123031.1	JX276662.1	KJ831223.1	KM052152.1	KT934796.1	KT934797.1	KT934798.1	KT934799.1	KT934800.1	KT934801.1	KT934802.1	KT934803.1	KT934804.1	KU978770.1	KX394381.1	KX394382.1	KX394383.1	KX394384.1
		KX394385.1	KX394386.1	KX394387.1	KX394388.1	KX394389.1	KX394390.1	KX394391.1	KX394392.1	KX394393.1	KX394394.1	KX394395.1	KX394396.1	KX394397.1	KX394398.1	KX394399.1	KX394400.1	KX394401.1	KX394402.1	KX394403.1	KX394404.1
		KX394405.1	KX394406.1	KX394407.1	KX394408.1	KX394409.1	KX394410.1	KX394411.1	KY703855.1	KY703856.1	MN954648.1

## Sheet: ZIKV
PrimedSherlock Results
Best RPA Primer Set	CTGGAAACAGTCCCCGGCTCGATGTGGC_TCTTCACGTATACGTACCACGCTCCAGC
Amplicon Size	177
Total Matches within 4 bases	554
Best crRNA	TTTCTCCCTGGTGGAGGATGACGG	TTTGCAGCTGGAGCGTGGTACGTA
Input strains not covered
			KY962729.1
Second Best RPA Primer Set	TCAATATGTCTGCAAAAGAACGTTAGTG_TGACAGCATTATCCGGTACTCCAGATTC
Amplicon Size	177
Total Matches within 4 bases	553
Second Best crRNA	TTTGCATGCTCCAAGAAAATGACC	TTTGGCAAAGGGAGCCTGGTGACA
Input strains not covered
			KY014296.2	KY014320.2
