# Supplementary material for: PrimedSherlock: a tool for rapid design of highly specific CRISPR-Cas12 crRNAs
Source: BMC Bioinformatics. 2022 Oct 14;23:428. doi: 10.1186/s12859-022-04968-5 (PMC9569017; doi:10.1186/s12859-022-04968-5)
Supplement: Supplementary file 4 — Additional file 4. Average fluorescence values of two technical replicates from CRISPR-Cas12 V3 assays. Measurements were collected every minute for two hours. [file 12859_2022_4968_MOESM4_ESM.xlsx]

## Sheet: Sheet1
Measurement results
Full Panel - Results
ALL RUNS
Varioskan Lux
Fluorescence
Ex 536 nm, Em 556 nm
Reading	Cas12-No-crRNA0001 (A01)	Cas12-No-crRNA0002 (A02)	Cas12+DENV1-RT10001 (G06)	Cas12+DENV1-RT10002 (G07)	Cas12+DENV1-RT20001 (G08)	Cas12+DENV1-RT20002 (G09)	Cas12+DENV1+RT10001 (G01)	Cas12+DENV1+RT10002 (G02)	Cas12+DENV1+RT20001 (G03)	Cas12+DENV1+RT20002 (G04)		Cas12+DENV2-RT10001 (I06)	Cas12+DENV2-RT10002 (I07)	Cas12+DENV2-RT20001 (I08)	Cas12+DENV2-RT20002 (I09)	Cas12+DENV2+RT10001 (I01)	Cas12+DENV2+RT10002 (I02)	Cas12+DENV2+RT20001 (I03)	Cas12+DENV2+RT20002 (I04)		Cas12+DENV3-RT10001 (L06)	Cas12+DENV3-RT10002 (L07)	Cas12+DENV3-RT20001 (L08)	Cas12+DENV3-RT20002 (L09)	Cas12+DENV3+RT10001 (L01)	Cas12+DENV3+RT10002 (L02)	Cas12+DENV3+RT20001 (L03)	Cas12+DENV3+RT20002 (L04)		Cas12+DENV4-RT10001 (O06)	Cas12+DENV4-RT10002 (O07)	Cas12+DENV4-RT20001 (O08)	Cas12+DENV4-RT20002 (O09)	Cas12+DENV4+RT10001 (O01)	Cas12+DENV4+RT10002 (O02)	Cas12+DENV4+RT20001 (O03)	Cas12+DENV4+RT20002 (O04)		Cas12+WNV-RT10001 (E06)	Cas12+WNV-RT10002 (E07)	Cas12+WNV-RT20001 (E08)	Cas12+WNV-RT20002 (E09)	Cas12+WNV+RT10001 (E01)	Cas12+WNV+RT10002 (E02)	Cas12+WNV+RT20001 (E03)	Cas12+WNV+RT20002 (E04)		Cas12+ZIKV-RT10001 (C06)	Cas12+ZIKV-RT10002 (C07)
1	2.925	3.069	2.775	2.508	1.948	1.39	2.411	3.385	3.464	3.286		1.918	2.031	2.704	2.056	2.965	2.149	2.391	2.528		2.513	2.322	2.024	2.98	2.579	2.362	2.634	2.374		2.441	2.541	2.903	2.797	2.786	3.246	3.063	3.188		2.661	2.725	2.617	2.734	2.862	3.022	2.743	3.169		2.499	3.201
2	2.983	2.935	2.798	2.048	2.052	1.926	2.154	3.309	3.664	3.412		1.736	2.029	2.347	2.114	3.306	2.473	2.518	2.643		2.75	2.655	2.441	2.853	3.178	2.922	3.006	2.747		2.267	2.655	3.311	2.629	3.513	3.422	3.157	3.443		2.821	2.773	2.687	3.096	3.391	3.589	2.772	3.88		2.738	2.762
3	2.797	2.955	2.784	2.473	2.193	1.889	2.407	3.742	3.572	3.676		2.08	2.081	2.639	2.275	3.391	2.665	2.72	2.738		2.658	2.821	2.625	3.016	3.486	3.033	3.132	2.695		2.229	2.404	3.416	3.046	3.772	3.765	3.739	3.654		2.673	2.764	2.856	3.049	3.703	4.021	2.957	3.853		2.977	2.845
4	3.428	2.754	2.672	2.481	1.964	1.828	2.959	4.389	3.403	3.799		2.285	2.307	2.575	2.343	3.316	2.838	2.795	3.002		3.012	2.694	2.969	3.665	3.735	3.144	3.056	3.008		3.015	3.082	3.481	2.876	4.26	4.037	3.884	4.031		2.667	3.236	3.127	3.296	3.731	3.463	3.296	4.566		2.998	3.231
5	2.897	2.95	2.988	2.29	1.82	2.067	2.887	4.186	4.143	3.593		2.338	2.312	2.56	2.757	3.945	2.807	3.703	3.355		3.112	2.684	3.063	3.315	3.535	3.026	3.593	3.218		2.351	3.451	3.908	3.391	4.785	4.302	5.012	5.052		2.96	3.414	2.826	3.043	4.013	4.479	3.636	3.782		2.975	2.919
6	3.133	3.249	3.293	2.344	2.046	2.112	3.222	4.358	4.088	4.159		2.262	2.095	3.48	2.402	4.528	3.617	4.378	4.23		3.337	3.122	3.229	3.23	3.732	3.605	3.969	3.349		2.961	3.197	3.591	2.843	4.552	4.28	5.525	5.015		3.336	3.358	2.852	3.291	3.891	5.036	3.93	4.634		3.463	3.479
7	3.008	2.734	2.819	2.773	2.332	2.204	3.404	4.67	4.886	4.204		2.014	2.08	3.155	2.238	5.152	4.25	4.571	4.38		3.401	2.687	3.382	2.924	4.452	3.717	4.151	3.471		2.944	3.418	3.786	3.517	5.422	4.602	5.894	5.771		3.167	3.064	3.112	2.856	4.264	5.492	4.333	4.774		2.974	3.183
8	2.882	2.526	3.426	2.71	2.021	1.725	3.352	5.287	4.826	4.519		2.385	2.26	2.742	2.484	5.607	4.687	5.63	5.551		3.503	2.879	3.195	3.392	4.092	4.14	4.366	3.663		2.954	3.394	3.591	3.097	5.169	5.118	6.907	6.477		3.909	3.358	2.742	3.646	5.384	5.43	5.071	5.753		2.908	3.107
9	2.985	2.972	3.068	2.636	2.378	1.773	3.432	5.438	5.152	5.01		2.393	2.351	3.181	2.304	6.393	5.668	6.611	5.756		3.18	2.965	2.96	3.724	5.19	3.904	4.784	3.591		3.241	3.582	3.655	3.527	5.765	5.38	7.239	7.326		3.1	3.52	3.152	3.294	5.173	6.213	5.192	5.972		2.844	3.526
10	2.776	2.886	2.989	2.4	2.14	2.015	3.822	6.396	5.613	5.047		2.441	2.348	3.598	2.135	6.845	6.194	7.196	7.103		3.444	3.58	3.403	3.422	5.182	4.433	4.623	4.557		3.045	3.743	3.985	3.099	5.96	5.758	7.89	7.096		3.437	3.522	3.283	2.981	6.301	6.585	5.789	6.667		3.04	3.414
11	2.784	2.523	2.942	2.743	2.345	2.287	4.432	6.237	5.955	5.4		2.205	2.578	3.381	2.451	8.122	6.411	8.484	8.091		3.439	3.195	3.569	3.238	5.635	4.558	4.557	4.292		3.204	3.362	3.916	3.394	6.671	6.185	8.682	8.182		3.534	3.495	3.079	3.326	6.255	7.049	5.837	7.082		2.793	3.537
12	2.714	2.354	3.263	2.661	2.371	1.838	4.047	6.362	5.729	5.524		2.59	2.41	3.364	2.429	8.145	7.162	9.453	7.937		3.651	3.355	4.013	3.456	6.173	4.697	5.267	4.438		3.432	3.205	4.065	3.311	6.578	7	9.564	8.81		3.502	3.394	3.067	3.138	6.468	8.014	6.841	7.32		3.1	3.205
13	2.498	2.932	2.617	2.456	2.439	1.877	4.38	6.854	7.039	5.291		2.384	2.636	3.67	2.487	8.46	8.145	9.959	9.382		3.413	3.521	3.621	3.468	6.562	5.379	5.516	4.313		3.35	3.88	4.051	3.352	7.395	6.928	10.25	9.783		3.496	3.918	3.024	3.61	7.196	8.493	6.377	8.262		3.567	3.741
14	3.154	2.229	3.46	3.036	1.948	2.121	4.842	7.558	6.387	5.781		2.459	2.607	3.56	2.417	9.938	8.706	11.84	11.2		4.024	3.371	3.942	3.445	7.119	5.5	5.517	4.808		3.171	3.648	4.062	3.36	7.459	7.914	11.23	9.587		3.65	4.004	2.983	3.468	7.918	8.5	7.365	8.964		3.011	3.643
15	2.547	2.475	3.242	2.427	2.431	2.147	4.919	7.639	6.584	6.255		2.6	2.396	3.619	2.265	10.18	9.09	13.31	11.1		3.697	3.405	3.766	3.816	7.208	6.085	5.955	5.329		3.384	3.293	3.917	3.671	8.052	8.025	11.9	10.8		3.381	3.134	3.218	3.517	8.718	9.778	8.027	8.802		3.032	3.503
16	2.583	2.518	3.44	2.701	2.429	2.422	5.196	8.76	7.679	6.553		2.45	2.325	3.377	2.579	11.1	9.441	13.55	12.08		3.737	3.55	3.334	4.05	7.331	6.144	6.088	4.974		2.911	3.716	3.954	3.26	7.889	8.238	13.47	11.38		3.683	3.561	3.037	3.377	8.848	9.4	8.234	10.45		3.075	3.636
17	2.205	2.363	3.409	2.679	2.212	2.341	5.508	9.736	7.741	6.699		2.457	2.371	3.842	2.376	11.91	10.55	15.64	12.29		4.099	3.506	4.227	3.676	7.752	6.319	6.442	5.656		3.4	3.465	3.983	3.785	8.633	9.106	13.39	12.14		3.784	3.656	3.28	3.471	9.235	10.58	8.518	10.36		3.056	3.501
18	2.546	2.573	3.483	2.514	2.081	2.33	5.687	9.359	8.292	6.603		2.303	2.376	3.368	2.472	12.59	11.2	16.15	13.8		3.935	3.4	3.639	3.6	7.663	6.28	6.859	5.899		3.288	4.14	4.431	3.75	8.936	8.798	13.93	13.01		3.62	3.846	3.332	3.413	9.421	11.63	9.221	10.5		3.247	3.855
19	2.236	2.548	3.461	2.712	2.179	2.354	6.086	10.7	8.446	7.269		2.739	2.82	3.74	2.58	13.58	12.48	17.19	15.22		3.432	3.138	3.961	3.63	8.913	6.368	6.949	6.189		3.943	3.522	4.35	4.046	9.271	8.892	15.09	13.22		3.692	3.758	3.628	3.396	10.07	11.44	10.03	11.77		3.432	3.543
20	2.171	2.207	3.009	2.963	2.609	2.595	6.384	9.912	8.395	7.686		2.867	2.348	3.612	2.375	14.17	12.89	18.44	15.94		4.355	3.576	3.7	4.14	8.21	7.209	7.204	6.298		3.678	3.551	4.335	3.665	10.01	9.394	16.39	14.53		4.095	3.773	3.537	3.002	10.78	12.41	9.433	11.73		3.365	3.541
21	2.306	2.267	3.057	2.739	2.432	2.78	5.725	10.9	9.594	7.862		2.821	2.774	3.845	2.431	15.69	13.74	18.97	17.67		3.709	3.812	4.077	3.537	9.604	7.723	7.79	5.688		3.552	3.918	4.215	3.927	10.36	9.688	16.08	15.73		3.878	3.643	3.479	3.439	11.09	13.66	10.45	13.09		3.089	3.277
22	2.285	2.216	3.176	2.823	2.872	2.206	7.28	11.55	10.08	8.451		2.664	2.864	4.11	2.618	15.41	14.32	20.97	18.04		4.051	3.451	4.171	3.65	10.48	7.001	7.545	6.114		3.314	4.401	4.098	3.673	10.59	10.51	16.52	15.55		3.964	3.316	3.466	3.213	12.12	14.63	10.67	12.31		3.558	3.907
23	2.238	2.408	3.478	2.66	2.614	2.075	7.492	11.78	10.27	8.497		2.615	2.328	3.847	2.894	16.61	14.52	21.75	18.59		3.61	4.031	4.067	4.279	9.493	8.19	8.583	6.385		3.819	3.747	3.926	3.891	11.23	10.72	18.09	15.83		4.137	3.686	3.236	3.516	12.21	14.14	11.14	13.24		3.387	3.752
24	2.472	2.4	3.262	2.754	2.441	2.556	8.049	13.13	10.61	8.286		2.703	2.635	4.174	2.559	16.78	15.55	22.44	18.33		4.11	3.228	4.205	3.791	10.99	8.276	8.376	6.688		3.201	3.906	4.22	3.259	11.82	11.45	18.5	15.8		3.634	3.785	3.524	3.534	13.08	14.34	11.92	13.8		3.389	3.762
25	2.24	2.195	3.967	3.163	2.861	2.214	7.623	13.4	11.3	9.232		2.256	2.993	3.344	2.193	18.36	17.05	24.11	20.59		3.964	3.907	3.92	3.638	11.06	8.154	8.476	7.13		3.355	4.251	3.991	3.596	12.28	11.11	19.42	17.56		4.182	3.984	3.492	3.362	14.23	15.69	12.48	14.7		3.443	3.913
26	2.149	2.65	3.392	3.103	2.803	2.571	7.706	13.63	11.08	9.868		2.767	2.759	3.895	2.536	18.43	16.8	23.95	20.82		3.77	3.983	3.552	3.919	11.93	8.345	9.604	7.191		3.025	4.205	4.336	3.878	12.45	11.73	20.23	17.76		3.823	3.94	3.146	3.641	14.44	16.05	13.45	14.55		3.63	3.795
27	2.523	2.485	3.405	2.937	2.708	2.077	7.777	14.59	11.5	9.819		2.904	2.825	3.819	2.51	19.73	19.23	25.3	23.6		3.979	3.641	4.088	3.802	12.08	9.016	10.4	7.522		3.492	3.744	3.94	3.971	12.86	12.6	21.49	18.63		4.007	3.825	3.546	3.454	15.15	16.1	12.41	15.47		3.577	3.704
28	2.551	2.225	3.754	3.015	2.998	2.452	8.715	14.47	12.47	9.661		3.103	2.829	3.665	2.584	20.1	19.59	26.69	24.47		3.929	3.88	4.137	3.978	12.62	8.972	10.44	7.532		3.261	3.636	4.729	3.9	12.85	12.3	21.68	19.83		3.746	4.063	3.564	3.498	15.05	16.92	13.95	15.6		3.379	3.742
29	2.388	2.29	3.146	3.01	2.566	2.64	9.531	14.3	11.78	11.21		2.434	2.704	3.738	2.525	21.61	19.72	26.91	24.5		4.06	3.415	3.834	4.278	12.91	8.406	11	8.689		3.338	3.793	4.25	3.919	14.03	12.01	23.33	19.25		4.129	3.714	3.575	3.496	15.75	17.24	13.75	17.1		3.387	3.836
30	2.397	2.679	3.542	3.114	2.797	2.15	9.992	15.62	13.92	11.19		3.308	2.699	3.857	2.715	21.82	20.97	27.99	25.55		4.146	3.664	4.068	3.999	13.37	9.945	10.46	8.012		3.186	3.831	4.259	3.788	13.77	13.1	24.27	20.87		3.906	3.742	3.978	3.401	16.28	17.67	14.53	15.87		3.605	3.457
31	2.573	2.184	3.382	2.875	2.817	2.542	9.813	16	13.66	11.26		2.914	3.107	3.544	2.611	21.89	21.71	28.33	26.13		3.668	3.618	4.16	3.75	14.27	9.848	10.96	8.35		3.029	4.2	4.3	3.884	15.35	13.89	25.75	22.57		3.877	4.258	3.588	3.564	15.95	19.04	15.55	17.27		3.452	3.887
32	2.342	2.217	3.274	3.101	2.697	2.625	10.09	16.45	14.69	10.48		2.833	2.783	3.723	2.597	22.71	22.35	29.8	26.66		4.161	3.474	4.204	4.038	14.8	10.04	11.61	8.388		3.24	3.69	4.31	3.898	15.13	13.71	26.71	21.45		3.902	3.667	3.609	3.485	16.52	18.6	15.64	17.34		3.747	3.883
33	2.937	2.105	3.471	3.385	2.839	2.607	9.9	16.97	13.71	12.26		2.92	2.768	3.861	2.543	24.01	23.15	30.97	28.52		4.033	3.477	4.075	4.386	15.19	10.69	12.5	9.191		3.514	4.157	4.213	3.579	15.29	14.12	26.94	22.35		4.234	4.075	3.589	3.357	16.69	19.71	15.69	18.14		3.732	3.669
34	2.34	2.139	3.431	3.34	2.721	2.341	10.72	16.66	15.25	11.94		2.725	2.83	3.961	2.736	24.08	24.49	33.05	29.11		4.057	3.399	4.256	3.983	15.46	10.53	11.99	9.331		3.7	4.374	4.138	3.82	15.45	15.14	27.32	25		4.049	3.936	3.894	3.715	18.56	20.49	16.03	18.86		3.555	3.755
35	2.262	2.035	3.681	3.165	2.668	2.358	11.93	18.2	15.49	12.12		3.022	2.56	4.007	2.539	25.06	24.82	33.01	29.8		3.991	3.61	4.049	4.746	15.89	10.7	12.11	9.497		3.173	4.064	4.059	3.854	15.25	15.21	28.3	25.37		4.43	4.129	3.231	4.135	18.74	20.57	16.69	19.52		4.163	3.675
36	1.994	2.016	3.612	2.921	2.654	2.563	11.01	18.14	14.82	12.22		3.037	2.819	3.918	2.604	26.34	26.02	34	30.35		4.337	3.652	3.766	4.017	16.41	11.25	13.37	10.09		3.873	3.984	4.358	4.15	16.9	16.14	29.35	24.61		4.012	4.21	3.38	3.767	18.52	21.12	16.63	19.23		3.864	4.126
37	2.266	2.409	3.678	2.799	3.06	2.651	11.68	19.15	16.03	13.04		2.864	2.826	3.687	2.902	26.24	26.38	35.4	30.85		4.229	3.571	4.288	4.344	16.41	11.09	13.32	9.774		3.625	4.206	4.139	3.999	17.4	16.33	28.82	26.43		4.016	4.339	3.452	3.736	18.8	22.69	17.5	20.21		3.74	3.88
38	2.056	1.914	3.551	3.002	2.748	2.804	11.98	19.54	16.05	12.84		2.869	2.815	3.735	2.422	27.76	27.26	35.42	32.04		3.941	3.955	4.531	4.258	17.3	12.03	13.41	10.82		3.352	4.415	4.266	4.299	17.45	16.9	31.22	28.22		3.836	4.262	3.823	3.751	20.85	22.41	18.37	20.92		3.707	3.935
39	2.227	1.965	3.613	2.713	2.64	2.498	12.99	20.28	16.51	13.84		2.771	2.804	4.206	2.497	27.79	28.33	36.7	34.14		4.578	3.965	4.118	3.953	18.7	11.83	14.55	10.7		3.568	3.815	4.171	4.742	18.68	16.85	32.08	27.24		4.278	4.362	3.74	3.753	20.47	22.9	19.17	20.71		4.17	3.934
40	2.458	2.45	3.968	3.206	3.089	2.527	12.65	20.62	17.76	13.49		2.904	3.005	3.923	2.747	28.4	29.16	36.25	33.07		4.404	4.127	4.43	4.234	17.89	12.72	14.49	10.66		3.569	4.015	4.421	4.221	18.9	17.55	33.11	28.78		4.047	3.86	3.913	3.718	22.24	23.57	19.65	21.48		3.576	3.919
41	2.147	2.14	4.093	2.912	2.816	2.964	13.79	21.93	17.76	13.65		3.071	3.021	3.896	2.309	28.37	28.93	37.43	36.45		3.891	3.872	4.067	4.537	18.65	12.27	15.58	11.53		3.36	4.155	4.435	4.053	18.78	17.3	34.26	28.44		3.904	4.025	3.619	3.586	22.41	24.97	19.64	22.23		3.817	3.959
42	2.669	1.957	3.615	3.469	3.145	2.559	14.16	22.62	18.22	13.91		2.694	2.911	3.925	2.742	30.2	29.8	38.84	35.36		4.238	3.742	4.335	4.476	19.68	12.28	14.94	12.32		3.916	4.225	4.401	3.852	19.48	18.37	33.72	29.62		4.002	4.245	3.684	3.919	22.22	24.7	19.59	22.24		4.018	3.773
43	2.447	2.122	3.703	3.45	2.742	2.671	13.68	22.92	19.28	15.17		2.922	2.758	4.135	2.904	29.98	30.72	39.89	37.69		4.72	3.884	4.404	4.515	20.61	12.86	16.25	11.86		3.714	4.38	4.382	4.016	20.27	19.81	35.29	30.23		3.735	3.916	3.943	3.872	23.06	26.13	19.69	21.91		3.739	4.261
44	2.263	1.909	3.243	2.956	2.831	2.451	14.52	22.66	19.34	14.98		2.731	2.746	3.979	2.78	31.19	31.92	40.18	38.27		4.304	3.657	3.844	4.565	20.37	13.34	15.77	12.38		3.326	4.146	4.406	4.42	20.61	20.2	36.42	29.45		4.125	3.971	3.978	3.514	24.4	27.28	20.66	23.38		4.071	4.168
45	2.469	1.782	3.816	3.258	2.8	2.565	14.7	24.25	19.87	15.15		3.168	2.638	4.166	2.896	31.77	32.12	40.82	37.69		3.79	3.557	4.198	3.853	19.93	13.69	16.77	12.75		3.272	4.116	4.462	4.027	20.2	20.2	36.96	31.92		4.187	3.793	3.928	3.658	23.14	28.47	21.19	23.44		3.697	3.691
46	2.319	1.877	3.897	3.272	2.736	2.821	15.31	24.52	19.49	16.55		2.81	3.477	3.754	2.817	31.64	32.4	42.68	38.57		4.531	4.115	4.457	4.093	19.84	13.99	16.42	12.68		3.448	3.971	4.476	3.575	20.99	21.8	36.64	32.08		4.155	3.996	3.718	4.118	23.38	27.44	21.14	25		3.78	4.119
47	2.34	2.036	3.638	3.106	2.92	2.522	15.96	24.54	21.17	15.81		3.012	2.886	3.917	2.871	32.47	32.99	43.06	39.1		4.216	3.905	4.238	4.294	22.11	14.02	17.98	12.97		3.492	4.259	4.227	4.154	22.21	20.96	38.23	33.4		4.369	4.506	3.96	3.634	25.24	28.45	21.52	23.75		3.707	3.986
48	2.452	2.084	3.557	3.342	2.903	3.007	16.36	25.33	20.56	15.81		2.857	2.3	3.865	2.91	33.36	34.21	43.53	40.78		4.6	4.029	3.937	3.927	22.11	14.08	17.09	13.36		3.722	4.175	4.441	4.529	22.83	21.84	38.67	33.91		3.946	4.575	3.903	4.218	23.57	29.61	22.23	25.32		3.608	4.367
49	2.163	2.148	3.949	3.602	3.066	2.91	16.77	26.11	22.19	16.59		2.976	2.928	4.127	2.823	33.74	33.79	44.31	41.81		4.352	3.879	4.461	4.274	22.67	14.56	18.88	13.25		3.557	4.124	4.63	3.88	23.44	22.5	40	34.37		3.998	4.15	3.993	3.689	24.31	29.86	21.95	24.59		4.169	4.296
50	2.383	1.869	3.929	3.671	3.162	3.141	17.56	26.06	22.9	16.82		3.004	3.227	4.105	2.812	34.56	35.86	45.79	41.4		4.318	3.693	4.156	4.516	22.46	14.3	17.87	14.03		2.583	4.378	3.873	4.306	24.04	22.82	41.61	33.78		4.341	3.795	3.818	3.879	26.13	30.05	23.4	25.5		3.774	4.036
51	2.082	1.916	3.557	3.275	3.224	2.837	18.04	28.17	22.22	17.12		2.986	3.146	4.37	2.987	36.04	37.3	46.96	42.59		4.224	4.28	4.343	4.506	22.96	15.41	19	14.61		3.402	3.973	4.322	4.308	24.86	22.05	40.43	35		4.082	4.071	3.778	3.957	26.24	30.28	24.01	25		3.421	4.21
52	2.04	2.18	3.385	3.357	2.736	2.819	17.26	27.53	23.84	17.05		2.914	2.944	3.947	2.912	35.08	36.11	46.72	42.58		4.081	4.093	4.223	3.963	23.42	14.86	19.44	15.25		3.59	4.06	4.587	3.94	24.43	23.1	43.3	36.82		4.491	4.267	3.685	3.892	26.54	30.83	24.52	27.27		3.789	4.018
53	2.249	2.132	3.678	3.035	2.892	3.092	18.4	28.81	23.9	17.65		2.908	2.681	4.09	2.912	36.53	37.17	47.6	42.95		4.985	4.059	4.239	4.625	24.37	15.38	20.9	15.25		3.582	3.886	4.224	4.582	25.04	24.22	42.11	35.48		4.534	4.775	3.594	3.718	26.84	30.94	24.89	27.17		3.718	4.215
54	2.189	1.859	4.191	3.184	3.011	3.071	18.31	28.64	23.37	17.67		3.066	2.901	4.194	2.504	37.05	39.13	49.67	44.39		4.211	3.996	4.437	4.587	25.41	15.45	20.17	15.58		3.141	3.849	4.273	3.721	25.7	24.26	45.69	37.08		4.46	4.701	3.687	3.875	26.82	32.46	25.68	28.18		3.949	4.679
55	2.392	2.021	3.794	3.486	3.357	2.832	18.4	30.83	24.2	17.86		3.099	3.178	4.174	3.032	36.94	38.59	47.51	45.41		4.654	3.884	4.237	4.435	25	16.87	20.37	15.69		3.356	4.572	4.531	4.244	26.43	24.72	45.72	36.48		4.674	4.477	3.926	3.887	26.63	32.3	26.6	27.58		3.365	4.25
56	2.028	1.948	3.682	3.37	3.008	3.217	19	30.89	25.39	18		2.787	2.914	4.244	3.236	37.99	39.49	48.87	46.96		4.646	4.126	4.331	4.37	26.64	16.32	21.94	15.53		3.202	3.955	4.584	4.351	27.3	26.04	45.35	39.46		4.159	4.634	3.915	3.611	27.48	31.06	26.49	27.52		3.499	4.345
57	2.097	2.031	3.685	3.465	3.191	2.85	20.18	32.02	24.83	19.02		3.137	2.969	4.299	2.827	38.7	41.74	50.58	47.36		4.47	3.744	4.37	4.6	26.43	16.15	21.86	16.28		3.418	4.035	4.403	3.881	27.35	25.15	46.42	37.04		4.33	4.917	4.212	4.458	29.69	33.61	26.33	28.42		3.617	4.39
58	2.091	1.968	4.155	3.511	3.01	2.766	19.6	32.21	26.04	21.09		2.999	2.921	4.119	3.237	39.09	41.58	50	46.45		4.579	3.947	4.32	4.086	25.84	15.92	21.91	16.19		3.555	4.255	4.295	4.043	28.15	26.69	46.54	39.52		4.62	5.021	3.943	4.319	26.4	33.24	27.63	28.26		3.673	4.652
59	2.46	2.048	3.588	3.63	3.212	2.947	19.91	33.46	26.51	19.76		3.347	2.558	3.926	2.979	41.88	42.62	52.86	48.28		3.91	3.974	3.998	4.757	28.31	17.55	22.69	16.42		3.31	3.885	4.52	4.206	28.02	25.72	47.76	39.95		4.351	4.862	3.992	4.163	28.31	34.01	28.3	29.29		3.528	4.777
60	2.208	2.181	3.882	3.905	2.578	2.792	20.33	34.57	26.24	20.24		3.61	3.035	4.17	3.029	40.55	41.95	52	48.25		4.53	3.857	4.734	4.445	27.38	17.27	23.49	17.62		3.31	4.392	4.349	4.346	28.58	26.99	48.43	40.13		4.795	4.446	3.979	3.899	28.97	33.96	27.62	30.68		4.213	4.441
61	2.356	1.972	4.175	3.388	3.265	3.095	21.21	34.57	27.03	21.26		3.226	2.743	4.162	2.959	40.71	43.26	51.34	48.73		4.348	3.783	4.494	4.095	28.36	18.44	23.84	18.21		3.603	3.859	4.446	4.2	29.49	28.5	49.97	40.18		4.603	4.789	3.639	4.396	29.2	33.62	29.05	29.93		3.682	4.51
62	2.058	1.863	3.488	3.363	2.956	3.054	21.16	35.17	29.33	20.83		3.204	2.837	4.348	2.956	41.2	44.46	53.62	50.92		4.384	3.795	4.547	4.74	29.38	18.5	24.58	17.52		3.485	3.971	4.164	4.232	29.76	28.28	48.98	43.95		4.271	4.716	3.911	4.214	30.07	36.21	28.89	30.22		3.632	3.971
63	2.232	1.818	3.946	3.611	3.335	3.162	21.42	35.15	27.39	20.85		3.352	2.786	3.946	3.172	41.82	44.61	55.28	50.6		4.759	3.914	4.735	4.962	27.99	18.94	25.34	18.25		3.66	4.162	4.281	3.78	29.87	29.22	50.53	43.07		4.086	4.542	4.013	3.77	31.43	35.16	29.49	30.91		4.414	4.183
64	2.128	1.855	3.631	2.991	3.278	3.028	22.78	36.46	28.45	21.7		3.258	2.946	4.044	3.254	43.17	45.69	54.23	52.04		4.385	4.289	4.266	4.836	30.48	18.65	25.21	17.48		3.693	3.748	4.502	3.96	30.06	28.54	51.33	43.85		5.041	4.272	4.111	4.099	31	35.86	30.48	31.41		3.958	4.577
65	2.292	1.993	3.796	3.523	3.409	3.235	22.35	35.08	28.82	21.79		2.802	2.949	3.606	2.985	42.93	46	54.86	51.03		3.694	4.444	4.33	4.522	29.52	19.86	25.68	19.2		3.144	3.92	4.677	4.372	29.95	29.13	51.63	43.43		4.617	4.562	3.743	3.924	30.5	36.46	30.29	31.77		3.684	4.191
66	2.203	2.08	4.265	3.582	3.371	3.229	23.56	36.76	28.94	23.1		3.209	3.389	4.041	3.197	43.55	46.86	57.18	53.53		4.607	4.091	4.875	4.761	30.93	19.74	26.79	18.56		3.473	3.802	4.647	4.291	30.65	28.66	52.32	43.18		4.246	4.737	3.98	4.218	30.91	37.8	30.02	31.68		3.816	4.547
67	2.097	1.706	4.22	3.376	3.371	2.938	23.79	37.21	29.06	22.94		3.351	3.524	3.89	3.308	44.05	46.63	55.51	53.53		4.28	3.611	4.291	4.318	31.43	19.7	26.6	18.86		3.524	3.978	4.422	4.103	32.26	30.1	54.06	43.73		4.481	4.788	4.04	3.794	31.44	37.52	31.23	33.37		3.509	4.318
68	2.052	1.93	3.348	3.061	2.845	3.312	22.76	38.68	29.67	23.44		3.62	3.232	3.919	3.01	44.96	48.11	57.61	53.54		4.95	4.225	4.673	4.474	32.79	19.77	26.46	18.72		3.378	3.863	4.142	4.269	32.05	29.35	54.4	45.59		4.054	4.428	4.041	4.24	30.69	38.44	30.54	33.75		3.754	4.72
69	2.654	2.067	3.549	3.452	3.243	2.975	23.56	38.37	30.63	23.17		3.289	3.191	4.563	3.016	44.45	49.36	58.29	54.66		4.315	3.75	4.218	4.841	31.93	20.27	28.37	18.45		3.934	3.609	4.545	4.272	31.65	30.6	54.05	45.76		4.703	4.588	4.306	3.911	31.94	38.12	31.46	33.46		3.567	4.321
70	2.221	1.831	3.617	3.85	3.009	3.169	23.92	38.99	31.53	24.01		3.366	3.022	4.085	2.674	44.96	51.6	57.4	57.36		4.523	4.168	4.3	4.588	33.66	20.41	29.06	19.74		3.671	3.64	4.405	4.042	33.59	31.36	55.33	47.12		4.949	4.711	3.815	4.534	32.29	38.37	34.17	32.78		3.725	4.34
71	2.257	1.626	3.909	3.791	3.156	3.04	24.74	39.45	31.55	23.12		3.186	3.242	4.122	2.959	46.09	49.53	58.45	57.16		4.179	3.812	4.601	4.641	33.8	21.96	29.05	19.47		3.562	4.479	4.616	3.902	33.49	33.26	56.46	48.37		4.346	4.697	4.266	4.125	31.55	39.12	33.41	33.79		4.352	4.433
72	2.169	1.785	3.941	3.279	3.056	3.223	24.72	38.72	32.44	23.68		3.362	3.323	4.199	3.294	47.18	49.8	56.95	58.64		4.495	4.108	4.498	4.547	32.8	20.76	29	20.18		3.571	4.033	4.215	4.287	34.79	32.03	58.69	47.05		4.427	5.132	3.844	3.954	33.43	40.64	33.32	34.18		4.085	4.633
73	2.098	1.568	3.978	3.471	3.393	3.381	25.57	40.22	32.22	24.82		3.247	2.95	3.709	3.152	45.83	50.99	60.94	58.52		4.865	4.113	4.525	4.584	35.02	21.34	28.54	19.56		3.2	3.817	4.275	4.472	33.99	33.38	56.68	47.3		4.573	5.431	4.281	4.431	32.66	40.05	34.57	34.3		3.894	4.191
74	2.073	1.858	4.149	3.871	3.259	3.36	26.92	41	33.08	25.36		3.053	2.946	3.934	3.468	47.57	53.94	61.17	58.77		4.201	3.992	4.608	4.513	34.95	21.63	29.06	21.23		3.603	4.071	4.092	3.977	34.3	33.14	57.81	50.4		4.872	4.73	3.966	3.953	32.54	40.06	33.65	33.88		4.14	4.503
75	2.006	1.861	4.097	4.131	3.333	3.208	25.41	41.28	33.8	25.04		3.557	3.004	4.146	3.447	47.74	54.99	60.82	58.52		4.417	4.005	4.61	4.62	36.68	23.46	30.64	20.76		3.208	4.228	4.38	4.195	35.27	33.31	59.78	50.02		4.402	4.23	3.955	4.423	33.44	41.62	34.72	34.94		3.984	4.691
76	1.849	1.925	3.922	3.748	3.804	3.215	26.38	40.57	34.69	25.59		3.431	3.233	3.859	3.349	47.39	54.91	61.12	59.57		4.836	4.208	4.797	4.657	36.57	22.85	30.82	20.9		3.262	3.658	4.225	3.919	36.62	34.21	61.38	49.56		4.551	4.984	4.034	3.794	33.81	40.17	35.35	34.19		3.864	4.298
77	2.184	1.93	3.803	3.639	3.463	3.398	26.61	41	34.15	25.94		3.59	2.834	4.211	3.327	48.71	56.68	63.87	59.89		4.259	4.237	4.259	4.596	36.4	22.51	31.57	21.59		3.451	3.829	4.733	4.041	34.82	35.87	60.85	51.43		4.452	4.371	4.303	4.214	34.92	40.06	35.24	35.88		4.681	4.86
78	2.385	1.841	3.965	3.817	2.993	3.295	27.9	41.86	34.68	25.89		3.239	3.127	4.557	3.263	51.17	56.12	62.3	60.43		4.87	4.276	4.339	4.742	37.58	23.14	30.93	21.94		3.41	4.452	4.627	4.128	35.9	35.77	60.83	50.58		4.538	4.371	4.01	4.123	33.76	40.63	36.01	34.75		3.952	4.226
79	2.198	1.884	3.744	3.472	3.62	3.118	27.9	42.68	35.41	26.07		3.767	3.148	4.513	3.548	50.52	57.66	61	61.38		4.492	4.255	4.205	4.841	37.75	23.88	32.97	22.37		3.491	4.34	4.572	4.146	36.65	35.47	62.17	52.83		4.904	4.703	4.31	3.899	33.37	42.19	37.09	35.62		4.125	4.362
80	2.242	1.945	4.082	3.808	3.417	3.451	27.3	42.75	35.05	26.99		2.97	3.548	3.404	3.151	49.51	57.54	61.76	60.92		3.893	4.06	4.545	3.835	37.63	22.49	32.05	23		3.404	4.301	4.756	4.096	36.55	36.33	63.87	51.46		4.689	4.871	4.09	3.916	35.79	42.2	37.32	37.77		3.958	4.646
81	1.973	1.991	3.938	3.58	3.201	3.412	28.8	41.77	36.82	27.02		3.506	3.055	4.177	3.31	49.97	59.22	63.3	61.22		4.378	4.037	4.419	4.875	37.5	24.28	31.99	23.14		3.682	4.158	4.179	4.423	36.09	37.68	62	52.84		4.942	4.972	4.103	4.302	34.24	42.33	38.69	37.53		3.562	4.76
82	1.99	2.017	3.952	3.564	3.064	3.172	28.01	43.46	35.41	27.15		3.204	3.312	4.274	3.245	51.24	60.5	64.19	61.54		4.288	4.134	4.143	4.395	38.73	24.3	33.43	23.26		3.126	3.908	4.375	4.294	38.41	36.97	63.61	53.03		4.097	4.415	4.494	4.489	36.36	44.22	37.46	37.8		3.898	4.381
83	2.354	1.871	3.976	3.712	3.132	3.296	28.17	44.31	37.4	28.74		3.532	3.277	4.05	3.395	52.6	61.26	65.1	61.6		4.653	4.481	4.05	4.669	39.59	25.13	34.39	23.93		3.577	4.103	4.525	4.272	36.94	37.63	63.22	54.26		4.297	4.94	4.389	4.346	35.06	42.87	38.83	37.15		3.712	4.58
84	2.213	2.042	4.223	4.026	3.505	3.252	29.2	44.73	37.29	28.44		3.617	3.328	4.468	3.332	50.46	63.82	65.97	63.1		4.866	3.829	4.803	4.857	39.79	25.54	33.22	23		3.393	3.801	4.344	4.067	40.09	38.1	64.44	55.11		4.69	4.412	3.789	4.238	35.6	45.94	38.06	37.6		4.197	4.361
85	1.914	1.787	4.034	3.788	3.267	3.333	29.78	43.77	37.34	27.54		3.493	3.468	4.412	3.108	51.38	63.93	66.82	65.44		4.564	4.549	4.76	4.498	39.42	26.1	35.53	24.84		3.002	4.042	4.479	4.419	39.76	37.77	65.41	53.82		4.325	4.947	4.035	4.388	38.02	43.26	38.89	39.11		4.153	4.307
86	1.777	1.693	4.012	3.703	3.073	3.526	31.39	45.38	37.9	28.68		3.602	3.16	3.978	3.399	52.83	63.89	64.39	66.43		4.505	4.491	4.622	4.69	41.41	26.1	35.15	24.21		3.329	3.647	4.408	4.267	40.22	38.54	65.54	54.88		4.625	5.038	4.377	3.798	37.65	44.39	38.8	38.57		4.087	4.451
87	2.167	2.147	3.79	3.744	3.386	3.314	30.06	46.91	38.91	29.8		3.523	3.295	3.96	3.083	51.14	63.53	67.28	65.13		4.249	4.329	4.759	4.838	42.92	25.34	36.03	24.76		3.583	4.097	4.891	4.377	40.53	38.74	66.94	55.44		4.463	4.786	4.439	4.542	37.25	44.54	39.33	39.41		4.18	4.517
88	2.154	1.88	4.315	4.144	3.391	3.265	31.55	46.4	37.56	29.44		3.657	3.499	3.955	3.608	53.8	63.75	65.91	66.29		4.92	4.046	4.188	4.666	42.52	27.48	36.8	25.23		3.205	4.38	4.459	4.491	39.95	39.65	67.83	56.82		4.38	5.001	4.195	4.007	36.97	45.43	40.08	39.34		4.073	4.599
89	2.302	2.058	4.33	3.605	3.524	3.519	30.91	46.74	38.87	27.83		3.666	3.07	4.045	3.735	53.34	65.62	66.93	65.83		4.699	4.469	4.554	4.602	43.11	27.65	37.28	26.39		3.753	3.633	4.081	4.505	41.81	40.41	68.08	56.11		4.934	4.89	4.071	4.159	37.59	45.94	39.43	40.15		3.935	4.441
90	1.788	1.701	3.943	4.089	3.379	3.95	31.06	46.72	40.45	29.08		3.457	3.388	4.066	2.969	54.12	66.44	65.87	67.89		4.42	4.245	3.941	4.752	43.33	26.62	36.41	26.76		3.439	4.627	4.44	4.225	41	40.83	69.87	57.66		5.139	5.333	4.547	4.041	38.2	46.46	40.34	40.69		3.876	4.261
91	2.041	1.857	4.008	3.782	3.272	3.119	30.97	48.2	40.15	30.12		3.613	3.025	4.344	3.457	56.36	66.79	68.1	66.87		4.697	4.634	4.449	4.933	42.91	27.22	38.16	25.32		3.456	3.912	4.511	4.38	42.44	39.81	70.4	58.53		4.118	4.659	4.845	3.725	38.08	47.88	40.04	41.04		3.812	4.373
92	2.074	1.668	4.095	3.651	3.862	2.919	32.14	48.79	39.84	31.54		3.527	3.01	4.355	3.439	56.11	66.41	67.18	66.81		4.408	4.634	4.581	4.64	43.4	26.41	39.21	27.24		3.674	4.271	4.437	4.032	41.87	43.12	69.65	57.45		4.334	4.901	4.111	4.141	37.86	45.6	42.27	40.8		3.91	4.846
93	2.053	1.967	3.962	3.968	3.568	3.469	33.86	48.9	40.82	30.9		3.793	3.219	4.065	3.069	56.04	67.11	69.31	67.78		4.913	4.284	4.807	4.748	44.98	26.86	37.82	27.01		3.599	4.262	3.884	4.445	42.37	40.55	70.12	59.71		4.903	4.623	4.493	4.396	38.64	46.18	42.78	43.08		3.977	4.571
94	2.276	1.89	4.084	3.788	3.628	3.963	34.32	49.19	42.94	30.96		3.167	3.266	4.432	3.315	57.44	66.59	69.64	68.22		4.402	4.062	4.245	4.275	44.15	27.18	39.11	27.18		3.56	4.686	4.584	4.085	43.19	41.86	71.5	58.91		4.321	4.85	4.331	3.756	38.8	47.63	43.99	40.27		4.097	4.99
95	2.352	2.157	4.334	4.214	3.3	3.784	31.81	50.05	40.65	32.04		3.398	3.23	4.023	3.294	55.4	69.51	68.27	68.54		4.196	4.212	4.464	4.655	45.18	27.94	42.12	27.85		3.571	4.478	4.305	4.23	42.91	43.29	71.67	61.66		5.005	4.95	4.27	4.469	38.31	48.38	42.47	42.35		4.292	4.255
96	1.966	1.86	4.268	3.332	3.482	3.397	32.34	50.1	42.31	31.41		3.4	3.015	4.367	3.502	56.78	67.75	72.48	68.48		3.927	4.676	4.349	4.699	46.15	27.67	40.05	27.62		3.11	3.791	4.596	4.295	45.46	43.52	72.74	61.71		4.381	4.463	4.265	4.267	38.17	48.23	43.2	42.13		4.135	4.656
97	2.258	1.777	4.278	3.887	3.557	3.445	31.9	49.67	42.23	31.87		3.338	3.878	4.457	3.552	58.63	68.49	70.25	70.4		4.84	4.212	4.536	4.327	46.72	28.54	41.59	27.47		3.773	4.351	4.326	4.171	44.52	43.23	70.96	59.94		4.922	5.039	4.038	3.788	39.21	48.89	44.09	42.77		3.878	4.602
98	2.222	2.096	4.275	4.315	3.378	3.236	32.43	50.19	43.51	31.95		3.834	2.851	4.35	3.358	58.37	68.31	70.52	72.18		4.294	4.171	4.533	4.804	47.13	29.19	41.98	27.53		3.403	3.823	4.819	4.245	44.94	43.82	73.61	60.75		4.436	4.867	4.226	3.99	40.46	49.61	43.39	42.48		4.049	4.447
99	2.126	2.07	4.438	3.802	3.743	3.473	33.5	49.68	42.48	32.94		3.777	3.674	4.336	3.455	56.99	69.38	71.9	71.07		4.593	4.304	4.276	4.873	46.6	28.85	40.84	29.29		3.16	4.362	4.394	4.314	46.34	45.59	74.2	63.43		4.441	5.14	4.194	4.149	40.25	49.29	44.45	43.12		3.657	4.345
100	1.774	2.139	3.804	4.15	3.498	3.76	33.6	50.59	44.38	32.75		3.467	3.328	4.477	3.749	57	68.16	69.83	73.05		4.074	4.256	4.181	4.58	47.29	27.93	42.28	28.02		3.463	4.28	4.634	4.389	46.62	44.05	75.22	63.31		4.752	4.7	4.407	4.271	42.04	49.55	44.06	43.36		4.081	4.409
101	1.877	1.846	4.086	3.826	3.841	3.662	33.61	51.04	43.1	33.85		3.716	3.186	4.739	3.21	58.52	69.86	70.93	72.74		4.54	4.64	4.721	4.822	47.53	28.83	42.33	29.09		3.385	3.808	4.278	4.284	46.51	43.96	73.82	63.04		5.09	4.837	4.484	4.197	42.16	49.04	44.62	42.92		3.928	4.501
102	1.936	1.753	4.357	4.14	3.69	3.327	34.31	52.96	44.36	33.49		3.683	3.372	4.696	3.639	58.81	71.07	72.25	72.45		4.342	4.312	4.59	4.497	49.24	29.59	43.54	28.47		3.504	4.127	4.528	4.355	46.13	44.88	76.02	63.33		4.547	4.401	4.334	4.544	41.91	50.02	44.71	43.74		3.922	4.302
103	1.867	1.753	4.217	4.234	4.291	3.703	34.41	51.96	43.95	33		3.671	3.733	4.765	3.837	58.56	70.54	72.31	70.18		4.6	4.505	4.012	4.806	48.72	30.16	44.23	28.47		3.396	4.403	4.234	4.082	47.15	46.39	76.2	64.42		4.415	4.833	4.277	3.769	41.09	50.9	46.85	45.01		3.96	4.552
104	1.998	1.779	4.468	3.945	3.6	3.502	34.93	52.79	45.94	34.32		3.253	3.683	3.926	3.316	59.82	71.46	73.61	73.1		4.549	4.057	4.429	4.759	49.74	29.65	44.59	29.24		3.14	4.023	4.432	4.487	47.89	46.2	77.73	64.91		4.856	4.484	3.941	4.27	41.88	50.86	45.47	43.71		4.265	4.533
105	2.272	2.241	4.332	3.929	3.488	3.413	35.06	54.36	46.19	33.62		3.926	3.391	4.241	3.874	58.24	71.04	71.82	72.1		4.15	4.216	4.176	5.113	51.35	30.47	44.76	29.89		3.211	4.297	4.539	4.653	47.51	46.25	77.46	64.47		4.796	4.729	4.415	4.279	40.99	50.33	45.58	46.11		4.094	4.705
106	2.127	1.93	4.407	3.773	3.405	3.865	35.66	54.61	45.36	34.76		3.713	3.618	4.209	3.687	59.87	71.46	72.46	73.86		4.426	4.438	4.552	4.434	50.9	30.24	45.57	30.49		3.11	4.351	4.806	4.511	47.12	46.92	77.04	65.46		4.784	5.179	4.268	4.415	41.88	51.41	46.54	45.55		4.073	4.563
107	2.303	1.721	4.016	3.71	3.255	3.755	35.42	54.43	46.94	35.29		3.909	3.279	4.838	3.602	60.84	72.07	74.87	74.13		5.168	4.126	4.668	4.564	52.03	30.34	46.18	30.47		3.504	4.471	4.664	3.901	47.46	47.27	76.93	66.86		4.722	4.639	4.137	3.907	41.66	52.04	47.63	45.46		4.112	4.642
108	2.231	1.882	4.683	4.213	3.448	3.565	35.13	55.42	47.27	35.84		3.745	3.87	4.264	3.741	60.9	71.91	73.42	75.08		4.481	4.312	4.674	4.97	52.24	30.76	45.49	30.7		3.65	4.401	4.528	4.039	49.75	47.01	79.18	65.16		5.121	4.695	4.362	4.25	42.01	52.25	49.2	47.07		4.234	4.316
109	2.451	1.921	4.471	3.969	3.39	3.618	35.49	55.98	48.22	36.21		3.558	3.157	4.744	3.662	58.99	72.27	74.77	74.2		4.711	4.902	4.129	4.67	51.72	31.02	47.3	31.1		3.115	4.405	4.316	4.041	49.02	48.63	77.98	66.49		5.213	4.91	4.125	3.759	42.31	53.86	47	45		4.14	4.64
110	2.068	2.228	4.281	4.083	4.133	3.206	34.86	55.54	48.97	35.36		3.496	3.106	4.539	4.053	63.04	73.06	76.23	75.64		4.418	4.371	4.152	4.707	52.04	31.55	46.23	33.04		3.328	4.271	4.282	3.974	51.02	49.1	81.73	67.81		4.778	4.426	4.428	4.559	43.23	54.15	47.86	46.59		4.089	4.649
111	2.009	1.813	4.161	3.893	3.363	3.629	36.58	56.27	48.69	36.26		3.415	4.133	4.768	3.805	61.72	72.29	74.13	73.17		4.164	4.555	4.647	5.029	52.82	32.22	47.09	32.61		3.32	4.225	4.543	3.994	48.79	50.06	80.03	67.1		4.59	5.227	4.413	4.403	42.46	52.69	50	47.27		3.996	4.485
112	1.976	1.793	4.265	4.066	3.563	3.775	36.48	54.88	48.27	36.63		3.749	3.493	4.407	3.66	62.99	71.66	74.7	76.22		4.318	4.303	4.639	4.975	53.44	32.06	48.12	31.48		3.283	4.378	4.808	4.498	50.53	50.45	78.51	68.84		4.92	4.797	4.363	4.567	45.31	54.07	47.97	46.1		3.785	4.476
113	2.222	2.041	4.316	4.17	3.785	3.603	36.27	55.47	48.74	37.85		3.386	3.799	4.156	3.682	62.67	75.52	75.35	76.51		4.362	4.441	4.278	4.595	54.41	32.09	47.5	32.34		2.823	4.189	4.597	4.737	49.83	49.75	79.08	68.34		4.8	4.488	4.312	4.518	42.29	54.75	48.58	46.89		4.06	5.052
114	1.839	1.952	4.065	4.231	3.639	3.845	37.4	56.66	49.48	36.96		3.928	3.633	4.405	3.569	62.08	74.82	75.88	77.02		4.254	4.194	4.501	4.609	55.55	32.72	47.32	33.1		3.722	4.785	4.168	4.433	50.38	49.56	81.57	69.47		4.156	4.721	4.263	4.493	43.87	53.75	48.16	46.43		4.182	4.965
115	2.194	2.367	4.261	3.565	3.786	3.726	36.13	56.88	50.6	37.85		3.444	3.364	4.168	3.618	61.51	73.46	76.65	76.92		4.9	4.052	4.362	4.638	55.85	33.09	49.3	33.45		3.473	3.961	4.285	4.492	52.13	49.82	79.74	68.81		5.016	4.43	4.415	4.831	44.95	54.73	50.32	47.65		4.359	4.198
116	2.127	2.037	4.478	4.178	3.893	3.875	37.19	56.44	49.38	37.24		3.341	3.858	4.212	3.587	60.38	74.77	75.54	79.23		4.735	4.572	4.164	4.749	54.82	32.32	48.22	32.84		3.42	4.202	4.606	4.56	50.88	50.17	82.4	69.91		4.671	5.175	4.302	4.487	45.13	56.79	49.25	47.1		3.876	4.648
117	2.067	1.974	4.307	4.023	3.945	3.544	37.31	58.65	49.61	38.75		3.643	3.691	3.897	3.585	62.26	74.66	77.28	79.35		4.471	4.723	4.211	5.322	55.86	33.12	49.39	33.08		2.917	4.366	4.398	4.083	51.88	50.53	84.48	69.92		4.543	4.541	4.452	4.726	44.12	55.02	51.19	48.42		3.773	4.783
118	1.944	2.166	4.44	4.067	3.771	3.588	38.1	59.07	50.47	38.39		3.646	3.428	4.272	3.442	61.62	73.74	77.72	77.41		4.201	4.565	4.472	4.641	55.06	33.46	50.44	34.3		3.405	4.181	4.161	4.603	53.97	52.82	84.51	69.4		4.922	4.538	4.472	4.494	44.9	57.03	50.44	47.41		3.896	4.82
119	1.908	1.912	3.857	4.272	3.654	3.788	38.83	58.21	52.26	39.34		3.61	3.526	4.323	3.671	62.41	75.22	76.59	79.4		4.545	3.984	4.56	4.981	55.36	34.43	51.23	33.16		3.346	4.349	4.083	4.501	52.8	51.61	82.34	71.74		4.383	5.275	4.441	4.417	46.52	56.11	49.5	47.9		4.317	5.126
120	2.366	2.026	4.634	3.988	3.679	3.707	36.62	60.15	50.86	39.11		3.502	3.523	4.038	3.647	66.43	75.58	77.89	79.19		4.132	4.453	4.776	4.537	57.62	33.75	52.31	34.42		3.501	4.448	4.155	4.524	52.42	52.89	83.69	71.44		4.773	5.121	4.465	4.461	47.13	55.72	50.44	50.18		3.905	4.474
121	2.016	1.918	4.211	4.016	3.725	4.078	38.53	60.7	50.93	39.5		3.786	3.75	4.31	3.598	65	76.41	75.98	80.48		4.362	4.821	4.546	4.708	56.98	33.65	51.62	34.12		3.676	4.016	4.852	4.267	52.96	53.38	83.24	72.15		4.601	5.049	4.088	4.189	46	56.54	50.51	48.61		4.33	4.581
Measurement results
Full Panel - Offtarget
CasV3
Varioskan Lux
Fluorescence
Ex 536 nm, Em 556 nm
Reading	avg. time [s]	NT-10001 (A01)	NT-10002 (A02)	Cas-DENV1 - NEG0001 (C01)	Cas-DENV1 - NEG0002 (C02)	Cas-DENV2 - NEG0001 (E01)	Cas-DENV2 - NEG0002 (E02)	Cas-DENV3 - NEG0001 (G01)	Cas-DENV3 - NEG0002 (G02)	Cas-DENV4 - NEG0002 (I01)	Cas-DENV4 - NEG0001 (I02)	Cas-WNV - NEG0001 (K01)	Cas-WNV - NEG0002 (K02)	Cas-ZIKV - NEG0001 (M01)	Cas-ZIKV - NEG0002 (M02)
1	0	5.661	4.2	2.43	2.598	2.841	3.039	2.668	2.525	2.481	2.546	3.286	3.035	2.951	2.674
2	60	4.713	3.673	3.064	2.73	2.815	3.034	2.295	2.977	2.534	3.025	3.093	3.053	2.945	3.325
3	120	4.836	4.024	3.071	2.984	3.334	2.929	2.464	3.287	2.825	3.039	3.247	3.262	3.254	3.001
4	180	4.781	3.339	3.291	3.46	2.991	3.522	2.827	3.379	2.824	3.209	3.825	3.907	3.635	2.842
5	240	5.067	3.482	2.998	3.324	3.209	3.469	2.764	3.042	3.346	3.238	3.921	3.893	3.695	3.471
6	300	4.564	3.338	3.615	3.585	3.421	3.065	2.824	3.108	3.152	3.315	4.241	3.569	3.758	3.234
7	360	4.236	3.129	3.41	3.246	3.464	3.041	2.872	3.287	3.63	3.26	4.104	4.434	4.295	3.359
8	420	4.262	3.24	4.048	3.816	3.205	3.485	3.134	3.125	3.533	3.67	4.543	3.965	4.334	3.651
9	480	3.702	3.031	3.816	3.448	3.656	3.409	3.159	2.792	3.251	3.268	4.44	4.304	4.501	3.663
10	540	3.752	2.943	3.798	3.384	3.337	3.564	3.173	3.185	3.131	3.93	4.275	3.891	4.274	3.642
11	600	4.07	3.195	4.056	4.078	3.691	4.077	2.613	3.247	3.327	3.434	4.028	3.767	4.43	3.866
12	660	4.198	3.386	3.752	4.202	3.945	3.561	2.884	3.004	3.354	3.7	4.278	4.377	4.123	3.455
13	720	4.187	2.803	3.812	3.996	3.505	3.378	3.054	3.172	3.244	3.596	3.885	4.123	4.234	3.487
14	780	3.729	2.961	3.728	4.327	3.864	3.589	2.967	3.261	3.677	3.674	4.349	4.106	4.123	3.855
15	840	3.682	2.897	3.648	3.933	4.036	3.54	3.447	3.154	3.681	4.012	4.409	4.061	4.267	3.962
16	900	3.858	2.508	3.718	3.687	3.69	3.54	3.194	3.248	3.31	3.515	4.409	3.924	4.057	3.84
17	960	3.631	2.728	3.648	3.982	3.613	3.741	3.278	3.247	3.502	3.575	4.293	4.466	4.642	4.428
18	1020	3.707	2.513	3.574	3.753	3.81	4.116	3.308	3.236	3.476	3.841	4.521	4.435	4.554	4.17
19	1080	3.337	2.542	4.014	3.975	4.128	3.716	3.146	3.382	3.398	3.797	3.944	3.838	4.452	4.203
20	1140	3.592	2.35	3.524	4.365	3.852	3.458	3.442	3.484	3.198	3.615	4.321	4.485	4.375	4.186
21	1200	3.096	2.454	3.99	4.038	4.1	3.476	3.36	3.327	3.428	3.632	4.448	3.962	4.38	4.15
22	1260	3.224	2.654	3.835	3.394	3.929	3.605	3.277	3.485	3.098	3.792	4.293	4.123	4.096	4.365
23	1320	3.227	2.32	3.907	4.041	3.875	3.583	2.925	3.324	3.342	3.455	4.153	4.353	4.68	4.52
24	1380	3.092	2.086	3.366	3.872	3.802	3.865	3.731	3.219	3.827	3.538	4.493	4.233	4.439	3.952
25	1440	3.417	2.275	4.084	3.926	4.189	3.973	2.92	3.262	3.25	3.554	4.415	4.505	4.505	4.411
26	1500	3.47	2.071	3.49	4.007	4.17	4.236	3.43	3.516	3.464	3.452	4.452	4.4	4.104	3.838
27	1560	3.502	2.498	3.765	3.754	3.737	4.204	3.28	3.494	3.223	3.798	4.47	4.615	4.604	4.022
28	1620	3.251	2.515	3.596	4.279	4.1	3.918	3.335	3.547	3.509	3.805	4.399	4.328	4.308	4.463
29	1680	2.947	2.343	3.722	3.799	3.932	3.764	3.477	3.847	3.191	3.95	4.39	4.552	4.371	4.263
30	1740	3.162	2.217	4.019	4.017	3.936	4.021	3.88	3.601	3.566	3.728	4.303	4.622	4.481	4.084
31	1800	3.043	2.281	3.546	3.77	4.153	3.94	3.266	3.449	2.979	3.41	4.262	4.557	3.949	4.549
32	1860	3.232	2.281	4.059	3.687	4.042	4.077	3.151	3.95	3.161	3.621	4.164	4.611	4.746	4.078
33	1920	3.372	2.258	3.832	4.323	4.442	4.308	3.398	3.963	3.225	3.611	4.179	4.652	4.445	3.994
34	1980	3	2.665	3.623	4.36	4.066	3.889	3.576	3.841	3.602	3.451	4.512	4.753	4.563	3.945
35	2040	2.747	2.509	3.599	3.875	4.117	3.744	3.542	3.614	3.706	3.427	4.611	4.707	4.561	4.516
36	2100	2.922	2.374	3.923	3.665	4.078	4.196	3.039	3.845	3.52	3.515	4.455	4.731	4.36	4.388
37	2160	2.881	2.327	3.873	4.11	4.542	3.77	3.406	3.603	3.358	3.851	4.234	5.008	4.543	4.16
38	2220	2.872	2.414	3.628	4.151	3.783	3.959	3.531	3.936	3.895	3.657	4.136	4.629	4.433	3.871
39	2280	2.753	2.359	3.352	4.084	3.96	3.911	3.293	3.793	3.179	3.702	3.999	4.377	4.345	4.296
40	2340	2.838	2.747	3.671	4.33	4.041	4.045	3.73	3.701	3.385	3.825	4.15	4.703	4.546	4.799
41	2400	2.937	1.924	3.973	3.781	4.023	3.757	3.448	4.223	3.134	3.379	4.344	4.686	4.467	4.315
42	2460	2.674	2.143	3.911	4.059	3.801	4.284	3.837	3.41	3.528	3.712	4.307	4.252	4.501	4.232
43	2520	2.57	2.024	4.021	3.979	4.317	4.375	3.579	3.611	3.158	3.532	4.241	4.306	4.53	4.696
44	2580	3.108	2.527	3.493	4.124	4.215	3.974	3.571	4.118	3.517	3.959	4.334	4.498	4.597	4.468
45	2640	2.761	2.104	3.885	3.606	3.795	4.393	3.82	3.858	3.695	3.421	4.629	4.151	4.501	4.267
46	2700	2.843	2.143	3.886	4.123	4.042	3.761	3.575	3.84	3.55	3.547	4.179	4.498	4.482	4.27
47	2760	3.173	2.526	3.728	3.961	4.101	4.18	4.08	4.301	3.374	3.631	4.234	4.568	4.531	4.372
48	2820	3.027	2.131	3.972	3.494	4.212	4.018	3.896	3.927	3.143	3.829	4.422	4.265	4.356	4.195
49	2880	2.589	2.122	3.468	4.025	4.087	3.675	3.458	3.909	3.497	3.349	4.559	4.571	4.363	4.288
50	2940	2.872	2.35	3.719	4.232	4.159	3.788	3.661	4.18	3.272	3.745	4.341	4.649	4.124	4.104
51	3000	3.495	2.358	3.524	4.243	4.139	4.041	4.138	3.763	3.496	3.569	4.692	4.197	4.19	4.563
52	3060	3.22	2.426	3.682	3.975	4.267	4.117	3.613	4.187	3.224	3.86	4.578	4.467	4.432	4.089
53	3120	2.707	2.31	3.627	3.756	3.942	4.48	3.727	4.086	3.289	3.627	4.38	4.42	4.217	4.264
54	3180	2.513	2.103	3.652	3.787	3.95	4.274	3.623	4.209	3.248	3.751	4.297	4.322	4.501	4.461
55	3240	3.024	2.147	3.968	3.816	4.299	4.102	3.719	3.745	3.452	3.753	4.857	4.372	4.532	4.485
56	3300	2.801	2.34	3.711	3.818	4.539	4.49	3.463	4.369	3.333	3.788	4.206	4.159	4.29	4.073
57	3360	3.095	2.523	3.511	3.642	4.182	4.152	3.971	4.393	3.23	3.473	4.547	4.743	3.797	4.331
58	3420	3.023	2.365	4.33	4.126	3.69	4.087	4.011	4.402	3.411	3.679	4.356	4.384	4.253	4.355
59	3480	2.773	2.201	3.852	4.103	4.29	4.01	4.031	3.963	3.542	3.742	4.346	4.405	4.521	3.934
60	3540	3.291	2.285	4.148	3.801	4.257	3.749	4.133	4.512	3.267	3.47	4.069	4.326	4.556	4.636
61	3600	3.242	2.126	3.708	3.76	3.992	4.217	3.569	3.774	3.371	3.322	4.314	4.432	4.243	3.952
62	3660	2.926	2.336	3.738	4.321	4.155	4.001	3.928	4.291	3.62	3.635	4.327	4.664	4.628	4.247
63	3720	2.807	2.313	3.611	3.518	4.268	4.208	3.976	4.452	3.855	3.52	4.189	4.406	4.352	4.312
64	3780	3.342	2.202	3.819	4.278	4.25	4.173	4.167	4.242	3.248	3.816	4.091	4.485	4.515	3.973
65	3840	3.052	2.403	3.826	3.743	4.758	4.178	3.612	4.36	3.604	3.792	3.882	4.385	4.295	4.182
66	3900	3.127	2.358	3.449	3.874	4.118	4.393	4.023	4.095	3.34	3.446	4.017	4.454	4.022	3.913
67	3960	3.31	2.277	3.794	4.157	4.145	4.333	3.89	4.255	3.386	3.597	4.332	4.019	4.548	4.598
68	4020	3.078	2.058	3.872	3.741	4.07	3.986	3.603	3.962	3.251	3.775	4.278	4.649	4.563	4.405
69	4080	2.918	2.596	3.692	3.893	4.215	4.063	3.824	3.729	3.212	4.041	4.048	4.653	4.186	4.354
70	4140	2.74	2.045	3.697	4.216	3.823	5.006	3.723	4.069	3.192	3.69	4.545	4.815	4.904	4.43
71	4200	2.728	2.274	3.501	4.122	4.305	4.5	3.854	3.961	3.716	3.516	4.699	4.484	4.229	4.23
72	4260	3.059	2.312	4.15	3.761	3.495	4.364	3.914	4.556	3.671	3.55	4.349	4.795	4.638	4.003
73	4320	2.924	2.077	3.851	3.604	3.984	4.286	3.692	4.225	3.504	3.548	4.413	4.123	4.308	4.438
74	4380	3.239	2.071	3.597	4.128	4.33	3.816	4.343	3.63	2.995	3.492	4.487	4.545	4.031	4.111
75	4440	2.693	2.205	3.396	3.33	3.967	4.225	3.984	4.138	3.272	3.832	4.329	4.637	4.524	4.419
76	4500	2.814	2.33	3.731	3.486	4.302	4.277	3.696	4.26	3.362	3.413	4.592	4.571	4.215	4.034
77	4560	3.171	2.35	3.645	3.476	4.491	4.467	3.976	3.9	3.156	3.449	4.273	4.843	4.253	4.633
78	4620	2.925	2.572	3.642	4.26	4.189	4.247	3.904	4.054	3.542	3.347	4.429	4.671	4.608	4.086
79	4680	2.93	2.046	3.419	4.06	4.194	4.533	3.877	4.17	3.494	3.63	4.351	4.479	4.036	4.375
80	4740	2.815	2.16	3.683	4.1	3.968	4.318	3.626	4.464	3.26	3.745	4.494	4.359	4.478	4.513
81	4800	3.065	2.165	3.391	3.739	4.352	4.041	3.763	4.189	3.617	3.831	4.113	4.336	4.306	4.153
82	4860	2.957	2.28	3.788	3.382	3.856	4.57	3.832	4.328	3.6	3.615	4.487	4.415	4.001	4.586
83	4920	2.758	2.144	3.669	4.325	4.42	4.151	3.906	4.346	3.499	3.568	4.374	4.334	4.315	4.441
84	4980	2.973	2.492	4.067	3.462	4.057	3.961	3.792	3.991	3.238	4.275	4.146	4.527	4.721	4.324
85	5040	3.175	2.123	3.957	3.736	3.856	4.622	4.087	3.98	3.572	3.871	4.085	4.534	4.27	4.451
86	5100	3.069	2.149	3.713	3.894	3.892	3.871	3.854	4.074	3.34	3.51	4.353	3.805	4.289	4.491
87	5160	2.946	2.317	3.355	3.954	3.631	4.264	3.657	3.98	3.579	3.686	4.403	4.076	3.949	3.98
88	5220	2.902	2.103	4.057	3.776	4.031	4.459	4.03	4.293	3.263	3.627	4.431	4.667	4.099	4.351
89	5280	3.147	2.195	3.806	3.792	4.444	4.758	3.55	4.547	3.285	3.58	4.796	4.542	4.526	4.687
90	5340	2.995	2.302	3.614	3.605	4.174	3.998	4.349	4.057	3.214	3.664	4.284	4.878	4.595	4.292
91	5400	3.021	2.138	3.459	3.85	4.44	4.141	3.738	3.725	3.22	3.836	4.202	4.181	3.898	4.149
92	5460	3.051	2.48	3.255	4.219	3.989	4.447	3.881	4.35	3.398	4.416	3.861	4.682	5.096	4.29
93	5520	2.552	2.215	3.473	4.063	4.361	4.721	3.975	4.382	3.052	3.362	4.086	4.1	4.337	3.998
94	5580	3.121	2.054	3.821	3.984	4.097	4.401	3.996	4.435	3.543	3.895	4.241	4.052	4.371	4.545
95	5640	3.003	2.273	3.798	3.761	3.884	4.714	3.398	4.077	3.269	3.674	4.343	4.849	4.09	4.044
96	5700	3.025	2.268	3.538	3.61	4.027	3.862	3.75	4.383	2.995	3.661	4.012	3.792	4.29	4.44
97	5760	2.777	2.207	3.377	3.853	3.899	4.483	4.174	4.012	3.389	4.236	4.418	4.538	4.36	4.209
98	5820	2.929	2.116	3.341	3.558	4.132	4.329	3.734	3.836	3.424	3.666	4.302	4.485	4.316	4.739
99	5880	2.746	2.186	3.509	4.087	3.805	4.508	3.759	4.729	3.268	3.634	4.588	4.149	4.625	4.019
100	5940	2.93	2.516	3.444	3.744	4.646	4.263	4.244	3.924	3.065	3.533	4.073	4.429	4.12	4.498
101	6000	2.943	2.048	3.81	3.967	3.852	4.381	3.989	4.171	3.482	3.315	4.084	4.266	4.328	3.922
102	6060	2.979	2.41	3.83	4.544	4.225	4.176	3.823	4.456	3.184	3.861	4.406	4.548	4.157	3.758
103	6120	3.099	2.346	3.823	3.517	3.828	4.101	4.154	4.174	2.916	4.179	4.435	4.585	4.677	4.102
104	6180	3.018	2.129	3.436	4.138	4.37	4.067	4.186	3.97	3.534	3.534	4.08	4.188	4.359	4.659
105	6240	3.015	2.329	3.381	3.494	4.307	4.334	4.2	3.998	3.447	3.847	4.21	4.209	4.232	4.543
106	6300	3.127	2.221	3.518	3.31	3.832	4.509	3.819	3.978	3.137	3.633	4.249	4.282	4.318	4.27
107	6360	3.189	2.545	3.881	4.165	3.889	4.373	4.039	4.291	3.058	4.048	3.925	4.768	4.022	4.425
108	6420	3.104	2.128	3.759	3.767	4.204	4.312	4.338	3.941	3.431	3.907	4.498	4.779	4.706	4.301
109	6480	3.137	2.344	4.01	3.793	4.317	4.374	4.255	4.272	3.091	3.698	3.868	4.794	4.435	4.377
110	6540	2.986	2.157	3.345	3.738	4.203	4.593	3.894	4.677	3.668	3.765	4.187	4.866	4.327	3.993
111	6600	2.884	2.424	3.645	3.613	3.955	4.428	3.992	4.348	3.642	3.717	3.825	4.556	4.51	4.292
112	6660	3.013	2.329	3.859	3.484	4.333	4.332	4.291	4.18	3.493	3.541	4.476	4.275	3.947	4.759
113	6720	2.881	2.481	3.813	3.806	4.424	4.423	3.69	4.118	3.274	3.886	4.019	4.821	4.457	4.524
114	6780	3.023	2.137	3.489	3.971	4.127	4.277	4.183	4.322	3.18	3.827	3.792	4.437	4.469	4.132
115	6840	3.054	2.332	3.627	3.63	4.198	5.018	3.861	4.112	3.454	3.804	4.124	4.521	4.336	4.387
116	6900	3.242	2.438	3.833	4.045	4.291	4.029	4.035	4.361	3.296	3.863	4.452	4.411	4.114	4.537
117	6960	2.634	2.28	3.849	3.677	4.471	4.35	4.163	4.109	3.148	3.982	4.916	4.231	4.687	4.431
118	7020	2.771	2.084	3.962	3.942	4.046	4.499	3.686	4.495	3.739	3.638	3.81	4.741	3.995	4.508
119	7080	2.884	2.263	3.676	3.75	3.899	4.484	4.049	3.887	2.941	3.657	4.255	4.759	4.221	4.713
120	7140	2.754	2.134	4.126	3.574	3.729	4.518	4.141	3.944	3.205	3.367	4.323	4.372	4.672	3.946
121	7200	3.006	2.215	3.629	4.155	4.334	4.357	3.912	4.305	3.215	3.517	4.114	4.376	4.178	3.928
[truncated: 6 more columns]
