# Supplementary material for: PrimedSherlock: a tool for rapid design of highly specific CRISPR-Cas12 crRNAs
Source: BMC Bioinformatics. 2022 Oct 14;23:428. doi: 10.1186/s12859-022-04968-5 (PMC9569017; doi:10.1186/s12859-022-04968-5)
Supplement: Supplementary file 5 — Additional file 5. Average fluorescence values of two technical replicates from CRISPR-Cas12 Ultra assays. Measurements were collected every 30 seconds for two hours. [file 12859_2022_4968_MOESM5_ESM.xlsx]

## Sheet: Sheet1
Measurement results
James-Dissertation-Paper5
3/24/2022 7:23:30 PM
Fluorescence 1
Ex 536 nm, Em 556 nm
Graphs made by averaging both replicates
…. average(C11:C12) ….
Reading
1	avg. time [s]	Enzyme - No crRNA0001 (A01)	Enzyme - No crRNA0002 (A02)	DENV-1NT0001 (C01)	DENV-1NT0002 (C02)	DENV-1-10001 (C03)	DENV-1-10002 (C04)	DENV-1-20001 (C05)	DENV-1-20002 (C06)	DENV-1-DENV2Blend0001 (C07)	DENV-1-DENV2Blend0002 (C08)	DENV-1-DENV3Blend0001 (C09)	DENV-1-DENV3Blend0002 (C10)	DENV-1-DENV4Blend0001 (C11)	DENV-1-DENV4Blend0002 (C12)	DENV-1-WNVBlend0001 (C13)	DENV-1-WNVBlend0002 (C14)	DENV-1-ZIKVBlend0001 (C15)	DENV-1-ZIKVBlend0002 (C16)	DENV-2NT0001 (E01)	DENV-2NT0002 (E02)	DENV-2-10001 (E03)	DENV-2-10002 (E04)	DENV-2-20001 (E05)	DENV-2-20002 (E06)	DENV-2-DENV1Blend0001 (E07)	DENV-2-DENV1Blend0002 (E08)	DENV-2-DENV3Blend0001 (E09)	DENV-2-DENV3Blend0002 (E10)	DENV-2-DENV4Blend0001 (E11)	DENV-2-DENV4Blend0002 (E12)	DENV-2-WNVBlend0001 (E13)	DENV-2-WNVBlend0002 (E14)	DENV-2-ZIKVBlend0001 (E15)	DENV-2-ZIKVBlend0002 (E16)	DENV-3NT0002 (G01)	DENV-3NT0001 (G02)	DENV-3-10001 (G03)	DENV-3-10002 (G04)	DENV-3-20001 (G05)	DENV-3-20002 (G06)	DENV-3-DENV1Blend0001 (G07)	DENV-3-DENV1Blend0002 (G08)	DENV-3-DENV2Blend0001 (G09)	DENV-3-DENV2Blend0002 (G10)	DENV-3-DENV4Blend0001 (G11)	DENV-3-DENV4Blend0002 (G12)	DENV-3-WNVBlend0001 (G13)	DENV-3-WNVBlend0002 (G14)
2	0	0.8755	0.8144	0.6962	0.6528	0.6856	0.6375	0.6395	0.5875	0.6337	0.8194	0.8291	0.7364	0.6789	0.6501	0.6641	0.5009	0.6663	0.8192	0.5436	0.5941	0.885	0.6664	0.7575	0.6629	0.7721	0.6642	0.7256	0.7597	0.8117	0.8664	0.6118	0.7263	1.159	0.6919	1.053	1.363	1.168	1.133	1.614	1.359	0.9427	0.9569	0.9821	0.7014	0.6412	0.8801	0.7112	0.8618
3	30.73	0.6734	0.7184	0.5459	0.4847	0.5039	0.8385	0.5665	0.6619	0.6469	0.8296	0.5972	0.7142	0.7275	0.8288	0.7651	0.5552	0.7463	0.7202	0.7184	0.5566	0.5669	0.9752	0.702	0.9048	0.7356	0.5415	0.708	0.8003	0.4466	0.9018	0.5789	0.6648	1.028	0.8355	1.051	1.205	1.065	1.204	1.62	1.327	1.043	0.6898	1.058	0.7716	0.6073	1.078	0.7376	0.8583
4	61.46	0.9727	0.6823	0.5303	0.6948	0.5596	0.5656	0.5993	0.5507	0.6923	0.6677	0.5854	0.5894	0.7111	0.8314	0.5768	0.4285	0.9348	0.7597	0.6441	0.5795	0.5867	0.9199	0.7526	0.7019	0.8298	0.7207	0.7452	0.627	0.6844	0.8147	0.7612	0.9586	1.167	0.7478	0.9092	1.548	1.078	1.024	1.363	1.309	0.867	0.7815	0.8908	0.8455	0.5928	1.016	0.7386	0.7544
5	92.19	0.661	0.6555	0.6792	0.5696	0.576	0.6762	0.4747	0.6723	0.6938	0.6628	0.7541	0.7593	0.6788	0.7331	0.6074	0.5149	0.9583	0.7972	0.7319	0.7167	0.6414	0.7219	0.7736	0.7426	0.8423	0.6803	0.9894	0.727	0.7893	0.9602	0.9666	0.7274	1.237	0.8247	1.047	1.338	1.089	1.204	1.773	1.416	0.7648	0.673	1.089	0.8206	0.5523	1.155	0.6999	0.8067
6	122.92	0.8139	0.6449	0.4961	0.7341	0.542	0.6492	0.5703	0.6574	0.7675	0.6667	0.5694	0.674	0.5482	0.7905	0.6738	0.5006	0.7548	0.8465	0.732	0.7014	0.7068	0.8195	0.6905	0.7243	1.036	0.8791	0.5573	0.7145	0.958	1.01	0.8451	0.9091	1.491	0.7778	1.061	1.434	1.059	1.128	1.94	1.645	0.6552	0.8284	1.085	0.9172	0.4721	1.047	0.6883	0.658
7	153.64	0.8153	0.5193	0.5733	0.7864	0.6328	0.7068	0.726	0.5822	0.6087	1.068	0.6046	0.7535	0.5893	0.589	0.7173	0.4985	0.8548	0.7748	0.6061	0.661	0.7437	0.6782	0.6411	0.5408	0.725	0.7655	0.8977	0.671	0.6749	0.7789	0.8428	0.7409	1.452	0.7103	1.228	1.362	1.083	1.263	1.693	1.801	0.7503	0.7065	1.126	0.6564	0.6602	0.9594	0.6879	0.7864
8	184.37	0.884	0.612	0.7594	0.474	0.7014	0.6546	0.7343	0.7905	0.6371	0.5794	0.6462	0.805	0.6198	0.7244	0.5534	0.3623	0.8436	0.7203	0.7121	0.7909	0.7258	0.691	0.6485	0.8417	0.8654	0.7412	0.8364	0.8206	1.124	0.7854	0.9947	0.9757	1.145	0.6475	0.9448	1.168	1.07	1.336	2.108	1.871	0.7982	0.8687	1.092	0.745	0.5482	0.9667	0.6925	0.8516
9	215.1	0.5807	0.6656	0.5969	0.5894	0.6685	0.6676	0.6117	0.5726	0.6017	0.9502	0.5232	0.5975	0.6021	0.8727	0.5655	0.5815	0.7911	0.6807	0.8913	0.818	0.8386	0.7393	0.8181	0.6495	0.6924	0.7014	0.7759	0.6317	0.865	0.9427	0.8014	0.6973	1.003	0.6943	0.9407	1.047	1.36	1.053	2.361	2.147	0.9377	0.6535	0.8952	0.802	0.5856	0.972	0.8147	0.6794
10	245.83	0.7134	0.8601	0.6941	0.6311	0.6834	0.7485	0.5907	0.5386	0.5122	0.6024	0.6011	0.7499	0.8218	0.8542	0.568	0.7083	0.9177	0.7546	0.565	0.6274	0.8171	0.7841	1.049	0.9352	0.9072	1.135	0.7238	0.9235	0.9222	0.8228	0.8094	0.626	1.275	0.9897	1.028	1.351	1.331	1.253	2.277	2.494	0.922	0.9105	1.126	0.6711	0.563	1.039	0.7166	0.7825
11	276.56	0.6792	0.6431	0.6872	0.5907	0.6563	0.7857	0.5811	0.644	0.7094	0.7496	0.6688	0.674	0.6747	0.7918	0.5466	0.5413	0.8436	0.8988	0.7209	0.7945	0.7567	0.7664	0.9977	0.798	0.9361	0.9261	0.7724	0.9435	0.9547	0.9369	0.6821	0.7179	1.239	0.6581	1.097	1.629	1.487	1.24	2.883	2.517	0.8148	0.5655	0.9542	0.7194	0.5222	0.9164	0.718	0.6399
12	307.29	0.6691	0.4943	0.5821	0.6495	0.6665	0.7499	0.711	0.5182	0.5732	0.9055	0.712	0.4978	0.8056	0.8145	0.56	0.7749	0.9384	0.8414	0.7709	0.7238	0.9135	0.9451	0.9155	0.6997	0.8658	0.6997	0.7423	0.865	0.8999	1.041	0.8197	0.7678	1.173	1.032	1.277	1.332	1.498	1.201	2.958	2.937	0.7314	0.8091	0.9705	0.629	0.3841	0.9862	0.6596	0.6735
13	338.02	0.5391	0.6903	0.5637	0.6353	0.6474	0.7329	0.5943	0.6923	0.5763	0.946	0.7952	0.7385	0.6782	0.7491	0.6556	0.5505	0.89	0.8796	0.6045	0.5954	0.9327	0.8329	0.9676	0.8436	0.9013	0.8159	0.7305	0.8815	1.022	0.9123	0.7145	0.6296	1.056	0.7714	1.11	1.269	1.402	1.41	3.087	2.955	0.7306	0.8193	0.8955	0.7834	0.6042	0.8944	0.6618	0.7085
14	368.75	0.9649	0.722	0.6674	0.6574	0.84	0.8299	0.5936	0.673	0.5312	0.7621	0.7102	0.6272	0.715	0.8318	0.9339	0.5748	0.8895	0.6963	0.5887	0.9974	0.8049	0.7692	0.9006	1.031	0.9058	0.765	0.6778	0.8422	0.9332	0.7649	0.9577	0.7336	1.11	0.7953	0.9548	1.525	1.65	1.444	3.603	3.028	0.8469	0.7099	1.014	0.7557	0.5433	0.8891	0.51	0.7055
15	399.48	0.9181	0.6942	0.6168	0.6496	0.7152	0.6878	0.6175	0.6969	0.4693	0.838	0.8703	0.7227	0.8398	0.8271	0.6806	0.5196	0.9665	0.9256	0.7936	0.7721	0.8766	0.7425	1.226	0.9734	0.8831	0.7991	0.5151	0.6721	0.8079	0.8046	0.7755	0.7043	1.262	0.7068	1.266	1.465	1.426	1.64	3.893	3.56	0.7622	0.6458	0.8957	0.5281	0.5223	0.7634	0.5602	0.7538
16	430.21	0.7246	0.4934	0.4192	0.6091	0.7675	0.673	0.8567	0.6122	0.4849	0.7391	0.6971	0.819	0.7126	0.7454	0.4984	0.5942	0.9146	0.599	0.6685	0.8899	0.91	0.9769	1.166	1.156	0.7713	0.8967	0.751	0.6846	0.9387	0.8594	0.7017	0.6488	1.045	0.8889	1.101	1.287	1.759	1.634	4.187	3.351	0.7231	0.7869	1.043	0.7656	0.5769	0.7924	0.6832	0.7896
17	460.94	0.7903	0.5105	0.3748	0.6285	0.7992	0.8463	0.6334	0.8078	0.6137	0.837	0.6629	0.9507	0.6152	0.8384	0.6561	0.5991	0.9551	0.8457	0.687	0.4751	0.7745	0.9463	1.379	0.9913	0.7956	0.8035	0.7175	0.6438	0.8991	0.8751	0.7789	0.9097	1.188	0.6679	1.282	1.404	1.829	1.881	4.44	3.404	0.8085	0.8072	0.911	0.7077	0.5942	0.7316	0.6085	0.5355
18	491.67	0.7239	0.7079	0.8651	0.5812	0.6103	0.6085	0.7185	0.7831	0.9212	0.6425	0.7547	0.7089	0.7673	0.9697	0.8551	0.4567	0.9873	0.6323	0.7973	0.9359	0.8957	1.083	1.075	1.174	0.8665	0.8094	0.7282	0.7067	0.9063	0.8099	0.7695	0.9052	1.032	0.7989	1.356	1.246	1.635	1.541	4.409	3.867	0.6116	0.7054	1.018	0.7509	0.5722	0.9313	0.4776	0.8006
19	522.4	0.7473	0.4957	0.6462	0.5475	0.8742	0.8369	0.6256	0.7645	0.5764	0.6893	0.7758	0.6714	0.6987	1.078	0.7937	0.7495	0.8786	0.7293	0.7703	0.6513	0.9647	0.7013	1.159	1.235	0.8554	0.8231	1.046	0.8168	0.9241	0.789	0.8712	0.8408	1.106	0.6748	1.208	1.537	1.862	1.479	5.078	4.296	0.7939	0.9172	0.8507	0.8132	0.5264	0.8371	0.8141	0.6988
20	553.13	0.8526	0.5516	0.684	0.5788	0.7872	0.7019	0.6585	0.6709	0.751	0.9388	0.605	0.9264	0.8542	0.9472	0.8865	0.5714	0.8868	0.7379	0.779	0.7953	0.7483	0.8671	1.14	1.23	0.8993	0.9781	0.7882	0.6781	0.6986	0.9121	0.9852	0.8356	1.146	0.6554	1.028	1.539	2.073	1.687	5.711	4.416	0.722	0.8054	0.8409	0.7398	0.4535	1.259	0.5431	0.6818
21	583.86	0.5275	0.5047	0.792	0.5757	0.9771	1.015	0.602	0.801	0.5987	0.778	0.6621	0.7921	0.7085	0.7994	0.7901	0.579	0.8804	1.019	0.7716	0.7626	0.9845	0.9906	1.502	1.021	0.7432	1.164	0.7212	0.6262	0.8198	1.018	0.8534	0.9958	1.237	0.9041	1.308	1.419	2.091	1.934	6.246	4.91	0.7082	0.9131	1.094	0.6333	0.776	0.8149	0.7138	0.7114
22	614.58	0.8172	0.8557	0.8031	0.543	0.8885	0.6491	0.885	0.7188	0.6824	0.7464	0.8266	0.7422	0.8184	0.6509	0.5936	0.5122	1.046	0.7231	0.7109	0.6404	0.8668	0.8478	1.394	1.396	0.8086	0.7991	0.7604	0.7034	1.028	0.7576	0.8349	0.7064	1.01	0.8154	1.412	1.362	2.208	1.987	5.893	4.825	0.8434	0.6957	0.7021	0.9021	0.6475	0.8319	0.4781	0.8836
23	645.31	0.6226	0.5489	0.5512	0.5934	0.86	1.021	0.831	0.6107	0.714	0.8367	0.7456	0.7698	0.7856	0.7071	0.8567	0.6215	0.9833	0.8414	0.79	0.7107	0.7542	0.8432	1.323	1.436	1.145	0.8698	0.8341	0.7283	1.014	0.8603	0.8242	0.7635	1.248	0.8912	1.105	1.529	2.394	1.882	6.587	5.254	0.7246	0.6865	1.008	0.7495	0.6283	0.8217	0.4463	0.6442
24	676.04	0.7345	0.6652	0.708	0.6056	0.8665	0.9906	0.846	0.7164	0.6868	0.758	0.7645	0.7357	0.6252	0.8124	0.5771	0.5163	0.892	0.6886	0.5799	0.6648	1.134	0.9898	2.004	1.478	0.8879	0.835	0.8533	0.721	0.9731	0.9154	0.7583	0.8237	0.924	0.7832	1.204	1.609	2.223	1.99	7.352	5.161	0.8033	0.7178	1.103	0.7836	0.475	0.7936	0.5868	0.7614
25	706.76	0.7695	0.6754	0.5335	0.7052	0.7105	1.205	0.6827	0.6249	0.5206	0.8116	0.5911	0.7041	0.5465	0.7637	0.7543	0.6131	0.9366	0.7476	0.5985	0.6683	1.27	0.878	1.726	1.351	0.9898	0.8504	0.905	0.9266	0.8761	0.8167	0.8806	0.6551	0.95	0.8301	1.039	1.578	2.549	1.974	7.675	5.708	0.5921	0.6623	1.013	0.776	0.5994	0.717	0.4777	0.6669
26	737.49	0.8423	0.7536	0.6695	0.6382	1.148	1.222	0.6629	1.066	0.588	0.7645	0.8692	0.7705	0.7168	0.8302	0.4594	0.6729	1.036	0.7122	0.4426	0.7352	1.249	0.9249	1.618	1.409	0.894	0.828	0.7686	0.6054	0.9096	0.9347	0.6017	0.6066	0.992	0.7061	1.015	1.536	2.666	1.847	7.39	6.358	0.7139	0.7367	0.8436	0.6945	0.4438	0.8592	0.5368	0.6981
27	768.21	0.7245	0.7292	0.6305	0.5309	1.027	1.073	0.6265	0.8798	0.8229	0.7988	0.6768	0.7435	0.8738	0.9035	0.7223	0.7074	0.8513	0.7279	0.668	0.6435	1.071	1.046	1.335	1.229	0.9863	0.8626	0.7242	0.7825	0.9328	0.8946	0.6545	1.004	1.103	0.8365	1.115	1.468	2.515	1.997	7.598	6.67	0.6536	0.6731	0.8237	0.6658	0.6258	0.7373	0.4752	0.6037
28	798.94	0.7088	0.7555	0.6128	0.8977	0.8469	1.022	0.7137	0.8122	0.6444	0.6936	0.6574	0.7355	0.9111	0.6653	0.6767	0.5378	1.015	0.8339	0.9126	0.6645	1.07	1.079	1.313	1.365	0.831	0.8992	0.836	0.7419	0.719	0.7341	0.8144	0.7027	0.8933	0.7732	1.226	1.701	2.892	1.965	9.168	6.378	0.5652	0.8089	0.9432	0.6162	0.6944	0.8059	0.6007	0.627
29	829.66	0.7124	0.4954	0.6722	0.6514	0.9432	1.166	0.7501	0.9241	0.5779	0.8803	0.7606	0.9184	0.8337	1.028	0.545	0.7056	1.047	0.7947	0.6552	0.6995	1.06	1.098	1.695	1.649	1.005	0.6491	0.7832	0.6685	0.8058	0.8115	0.8337	0.7018	1.32	0.7935	1.232	1.71	2.94	2.075	9.229	6.495	0.6824	0.7276	0.9066	0.7355	0.6364	0.8007	0.5645	0.5514
30	860.39	0.6145	0.5675	0.5192	0.6152	0.8721	1.097	0.8457	1.003	0.734	0.8157	0.6085	0.668	0.71	0.7906	0.5999	0.7539	1.037	0.7002	0.423	0.7952	0.9063	1.136	1.712	1.649	0.7397	0.874	0.7957	0.616	0.9761	0.8709	0.7133	0.9038	1.199	0.9259	1.193	1.629	2.793	2.125	8.82	7.431	0.7862	0.8138	0.9131	0.8688	0.629	0.9751	0.4399	0.6141
31	891.12	0.7147	0.4815	0.5913	0.5963	1.127	0.9099	0.7166	0.7273	0.4919	0.756	0.6458	0.6572	0.7602	0.7414	0.641	0.6672	0.8984	0.823	0.4919	0.6571	1.008	1.003	1.824	1.387	0.934	0.9391	0.7309	0.7061	0.8652	0.8206	0.9077	0.63	1.141	0.8063	1.145	1.549	3.006	2.181	9.275	7.515	0.598	0.8084	0.9968	0.8583	0.6288	0.8837	0.6833	0.6549
32	921.85	0.5597	0.587	0.5645	0.6015	0.9294	1.009	0.7079	1.027	0.7794	0.8932	0.7445	0.8962	0.6597	0.8277	0.8301	0.5532	0.9249	0.7035	0.5538	0.786	1.383	1.288	1.593	1.72	1.031	0.7932	0.8053	0.6789	1.089	0.7417	0.8179	0.8127	1.216	0.8126	1.042	1.465	2.998	2.182	9.34	7.314	0.688	0.7356	1.141	0.7645	0.6532	0.9371	0.4495	0.9461
33	952.57	0.8199	0.6083	0.4868	0.5042	1.176	1.174	1.059	1.035	0.684	0.7286	0.6783	0.7532	0.8489	0.7127	0.4834	0.4847	0.9358	0.8744	0.5217	0.7445	1.242	1.121	1.808	1.678	0.7247	0.9443	1.087	0.9318	1.057	0.8618	0.6678	0.5417	1.223	0.8259	1.069	1.893	3.007	2.06	9.727	8.018	0.6605	0.605	1.153	0.7538	0.6194	0.8903	0.72	0.6842
34	983.3	0.7855	0.6477	0.6238	0.7649	0.9674	1.188	0.8212	0.9883	0.5907	0.6739	0.7867	0.7948	0.5903	0.8065	0.5354	0.6916	0.9639	0.7546	0.7154	0.8065	1.198	1.134	1.879	1.627	0.9734	0.8105	0.9616	0.6863	0.7953	0.9448	0.702	0.6722	1.265	0.9115	1.463	1.523	3.15	2.651	10.66	8.094	0.5668	0.6393	1.223	0.7357	0.5186	0.9648	0.4572	0.6276
35	1014.02	0.7211	0.6247	0.6359	0.5732	0.8615	1.1	0.7921	0.947	0.6608	0.8908	0.6087	0.5152	0.6712	0.7241	0.6844	0.5401	1.134	0.6768	0.6294	0.9413	1.194	1.292	1.943	1.663	0.9466	0.8924	0.9259	0.5456	0.7151	1.082	0.6791	0.6976	0.9957	0.7992	1.21	1.849	2.971	2.727	10.91	9.138	0.7528	0.7398	0.9061	0.6961	0.6671	0.9133	0.5967	0.7742
36	1044.75	0.7143	0.6218	0.5738	0.6373	1.049	1.218	0.8696	1.021	0.4805	0.9492	0.6954	0.7716	0.8699	0.7186	0.75	0.6408	0.9458	0.8289	0.5537	0.8343	1.159	1.187	2.002	1.939	1.153	0.961	0.8588	0.7106	0.8678	0.9466	0.8733	0.7591	1.126	0.7073	1.312	1.686	3.597	2.808	10.78	9.151	0.803	0.6688	1.011	0.7938	0.5954	0.9559	0.5477	0.6428
37	1075.48	0.7351	0.7076	0.675	0.7107	1.047	1.549	0.8492	1.019	0.5063	0.7516	0.7185	0.8661	0.708	1.084	0.7469	0.5334	0.7979	0.8213	0.4675	0.7955	1.113	1.374	2.019	1.842	0.9493	0.8318	0.6323	0.8036	0.778	1.12	0.7537	0.68	1.121	0.7412	1.049	1.799	2.948	2.786	10.99	9.062	0.8471	0.6884	1.036	0.7692	0.5667	0.8156	0.5266	0.8528
38	1106.2	0.5761	0.623	0.3831	0.5548	1.026	1.418	0.827	1.024	0.683	0.8853	0.6922	0.943	0.8995	0.7287	0.6343	0.7798	0.8843	0.8068	0.4678	0.7719	1.324	1.396	2.185	1.9	0.9951	0.7967	0.8969	0.5612	0.8537	0.7776	1.001	0.7932	1.073	0.6639	1.233	1.477	3.132	2.641	11.59	8.597	0.9405	0.6684	1.218	0.7246	0.6948	0.8058	0.5851	0.634
39	1136.93	0.7292	0.7325	0.7241	0.6343	1.213	1.532	0.9684	0.9268	0.5605	0.6581	0.7043	0.9356	0.8174	0.688	0.6443	0.6196	1.152	0.8192	0.7465	0.9894	1.299	1.248	2.098	1.947	0.7262	0.7792	0.7427	0.8084	0.91	0.6998	0.8252	0.5606	1.096	0.6925	1.2	1.583	3.614	2.927	11.55	9.677	0.7944	0.8291	0.826	0.9403	0.6896	0.9524	0.5138	0.6758
40	1167.65	0.8072	0.7512	0.4637	0.509	0.8876	1.456	1.038	1.082	0.6992	0.76	0.6615	0.6222	0.7584	0.7503	0.6301	0.6659	1.049	0.8209	0.5949	0.7226	1.29	1.424	2.43	1.907	0.9986	0.6697	0.7868	0.7283	0.7781	0.8283	0.6167	0.6165	1.26	0.8238	1.187	1.641	3.315	2.748	12.22	9.715	0.9047	0.513	0.8424	0.877	0.6658	0.9135	0.5397	0.7488
41	1198.38	0.7029	0.5644	0.4831	0.7135	1.246	1.338	1.042	0.8655	0.6466	0.8052	0.7262	0.8653	0.6893	0.9043	0.8151	0.6675	1.315	0.8821	0.7777	0.8316	1.459	1.322	2.431	2.101	0.8977	0.9014	0.779	0.7666	1.154	0.8552	0.865	0.9383	1.13	0.6411	1.005	1.587	3.611	2.765	11.91	10.45	0.6579	0.72	1.094	0.9559	0.6297	0.8155	0.5701	0.7205
42	1229.1	0.7875	0.6664	0.851	0.5861	1.138	1.333	1.087	1.02	0.6445	0.8584	0.7187	0.8042	0.8819	0.9256	0.8033	0.6739	0.9327	0.9013	0.6012	0.8705	1.513	1.412	2.363	1.984	0.7691	0.8129	0.7746	0.5597	1.095	0.7644	0.8592	0.77	1.103	0.6506	1.279	1.542	3.963	3.408	12.43	10.58	0.7371	0.49	1.065	0.8244	0.5878	0.7389	0.4773	0.8082
43	1259.83	0.7315	0.6375	0.6561	0.5759	1.247	1.505	1.462	0.8655	0.5751	0.733	0.7455	0.7397	0.7682	0.9785	0.59	0.7893	0.8686	0.7983	0.6947	0.7894	1.425	1.421	2.414	2.323	0.7409	0.5766	0.9966	0.789	0.7782	0.9635	0.8486	0.5223	1.013	0.9092	1.331	1.615	3.783	3.212	12.32	10.29	0.9235	0.4217	1.196	0.8836	0.6751	1.135	0.6643	0.6516
44	1290.56	0.7408	0.5975	0.585	0.5688	1.084	1.726	1.065	1.009	0.5772	0.7434	0.7439	0.8069	0.751	0.6406	0.6387	0.6752	0.8342	0.8538	0.6743	0.7255	1.317	1.233	2.933	2.322	0.7832	0.8735	0.6086	0.9093	1.085	1.017	0.8472	0.7944	1.136	0.8919	1.285	1.544	4.014	3.158	13.22	11.22	0.8958	0.8835	0.7812	0.69	0.5674	0.8651	0.7394	0.8088
45	1321.28	0.618	0.7147	0.5664	0.6445	1.436	1.489	1.073	1.062	0.5556	0.7322	0.7123	0.727	0.5625	0.8388	0.5269	0.7532	1.01	0.6709	0.6253	0.8097	1.278	1.343	2.648	2.613	0.8115	0.8287	0.7921	0.7391	0.7997	0.9147	0.7586	0.755	1.149	0.7531	1.193	1.566	4.152	2.97	13.32	11.78	0.6561	0.8975	1.034	0.8314	0.5961	0.8	0.5768	0.663
46	1352.01	0.5795	0.5342	0.4873	0.7424	1.241	1.636	1.24	0.9665	0.5451	0.8898	0.7079	0.7439	0.7364	0.8513	0.8147	0.6594	1.152	0.8326	0.8785	0.6206	1.643	1.333	2.86	2.219	0.7774	0.7565	0.8536	0.8472	0.7715	0.8849	0.7678	0.7193	1.042	0.7487	1.255	1.75	4.234	3.436	13.12	11.08	0.6462	0.6963	1.112	0.7747	0.5728	0.8905	0.5971	0.7501
47	1382.73	0.5967	0.7447	0.5773	0.5037	1.144	1.852	1.2	1.125	0.6536	0.4827	0.7291	0.7307	0.7728	0.9156	0.6228	0.7732	1.248	0.8626	0.5188	0.5791	1.365	1.499	2.542	2.563	0.8053	0.9868	0.879	0.8017	0.9202	0.9829	0.6494	0.7204	1.322	0.7705	1.25	1.58	3.836	3.306	13.79	11.98	0.797	0.7378	0.7882	0.7345	0.6682	0.9511	0.4795	0.6844
48	1413.46	0.5047	0.5037	0.7045	0.7194	1.126	1.58	1.08	1.298	0.7136	0.9681	0.7867	0.9629	0.6109	0.766	0.7638	0.6847	0.9821	0.8077	0.4343	0.6824	1.78	1.3	2.432	2.366	0.8221	0.8551	0.8038	0.5872	1.025	0.699	0.8764	0.8458	1.111	0.7306	1.187	1.677	4.223	2.749	14.16	10.65	0.7525	0.4899	1.063	0.8134	0.5539	0.6907	0.5028	0.8879
49	1444.19	0.5704	0.7091	0.8118	0.5699	1.28	1.663	1.195	1.308	0.5473	0.5722	0.6582	0.8806	0.7463	0.7604	0.6922	0.5799	0.9071	0.7618	0.5627	0.6161	1.654	1.438	2.945	2.663	0.9227	0.6146	0.9113	0.678	1.064	0.9698	0.8018	0.6649	1.048	0.9546	1.217	1.657	4.576	3.371	14.21	12.66	0.5819	0.861	0.95	0.8232	0.6626	0.8931	0.5509	0.8759
50	1474.91	0.5983	0.6517	0.5776	0.7357	1.348	1.628	1.197	1.38	0.5762	0.8001	0.6496	0.8603	0.7217	0.6673	0.498	0.8521	1.229	0.7948	0.5944	0.8982	1.637	1.329	3.048	2.627	0.7475	0.894	0.5739	0.6718	0.9196	1.017	0.879	0.8772	1.293	0.6525	1.24	1.774	4.264	3.502	14.53	12.91	0.6357	0.5943	0.9558	0.8397	0.5702	0.9576	0.6971	0.5999
51	1505.64	0.6351	0.587	0.6157	0.5355	1.631	1.559	1.147	1.331	0.6925	0.8495	0.6478	0.9237	0.7356	0.719	0.5588	0.5197	0.6841	0.9898	0.7067	0.6646	1.552	1.46	2.481	2.374	0.8008	0.6681	0.7064	0.7599	0.912	0.9232	0.6693	0.7602	1.043	0.8714	1.178	1.611	4.51	3.561	15.41	12.5	0.828	0.5573	0.9488	0.9304	0.5908	0.9274	0.7034	0.5949
52	1536.37	0.5972	0.6487	0.7253	0.6028	1.291	1.627	1.24	1.333	0.6913	0.6382	0.792	0.8477	0.6907	0.9128	0.7878	0.8111	1.076	1.025	0.6587	0.8769	1.633	1.952	2.949	2.677	0.931	0.7823	0.7539	0.7227	1.01	0.9352	0.7963	0.7456	1.082	1.026	1.266	1.689	4.649	3.532	14.38	11.53	0.8486	0.7407	0.9262	0.7098	0.6348	1.025	0.5138	0.8388
53	1567.09	0.6315	0.732	0.4505	0.699	1.298	1.457	1.052	1.019	0.6218	0.8489	0.722	0.7346	0.6481	0.7963	0.6907	0.6407	0.8942	0.8592	0.5813	0.8664	1.657	1.649	3.18	2.411	0.6773	0.8268	0.81	0.5753	0.9047	0.8049	0.7206	0.7162	1.181	1.067	1.267	1.82	4.39	3.76	15.41	13.41	0.8576	0.6675	0.9003	0.7457	0.5349	0.9345	0.6426	0.7346
54	1597.82	0.6255	0.7269	0.8954	0.6223	1.396	1.744	1.233	0.99	0.6046	0.8604	0.8317	0.9499	0.6787	0.8388	0.8578	0.5468	0.9188	0.7467	0.5879	0.8064	1.652	1.611	2.99	2.847	0.8423	0.7641	0.7518	0.7456	1.104	0.7985	0.6519	0.7341	1.117	1.02	1.138	1.573	5.249	4.1	15.21	13.16	0.8806	0.971	0.8601	0.9109	0.5706	0.8253	0.6588	0.6768
55	1628.54	0.735	0.5478	0.7041	0.7514	1.468	1.807	1.188	1.233	0.5801	0.8041	0.7088	0.7173	0.7345	0.815	0.76	0.7329	0.8089	0.7827	0.6701	1.018	1.755	1.887	3.053	2.682	0.8095	0.7533	0.708	0.829	0.9861	0.7584	0.7606	0.6677	1.21	0.6444	1.27	1.712	4.82	4.132	15.01	13.16	0.9129	0.7578	0.8793	0.8173	0.5424	0.8027	0.7397	0.4716
56	1659.27	0.6985	0.5952	0.4043	0.7725	1.426	1.934	1.446	1.317	0.7304	0.78	0.9304	0.7924	0.7226	0.8058	0.509	0.6631	0.8738	0.7726	0.5891	0.9109	2.155	1.752	3.454	2.639	0.8778	0.9381	1.008	0.549	0.9102	0.8264	0.7359	0.6204	1.205	0.5652	1.129	1.6	4.926	4.156	14.96	13.98	0.74	0.7465	0.8757	0.684	0.5044	0.7245	0.4685	0.7528
57	1689.99	0.5808	0.7296	0.5124	0.5978	1.191	1.911	1.352	1.236	0.4641	0.7677	0.7125	0.9289	0.4514	0.5917	0.9371	0.5976	1.051	0.7188	0.7159	0.7204	1.821	1.556	3	2.68	0.931	0.6388	0.8906	0.7507	0.9014	1.093	0.7656	0.8423	1.158	0.7715	1.298	1.647	5.074	4.411	15.24	13.34	0.8943	0.4641	0.8964	0.7003	0.7445	0.9163	0.5977	0.56
58	1720.72	0.7468	0.6258	0.5667	0.6046	1.437	1.721	1.229	1.597	0.6258	0.6812	0.5859	0.8416	0.7485	0.9324	0.5421	0.5724	0.942	0.9486	0.6307	0.8163	1.659	1.546	3.178	2.619	0.9924	0.9525	0.8272	0.7589	0.8712	0.8855	0.7438	0.7519	1.045	0.6265	1.277	1.696	5.422	4.907	16.67	14.15	0.743	0.6125	0.8415	0.8253	0.6295	0.7525	0.6502	0.7735
59	1751.45	0.6041	0.6191	0.5953	0.6359	1.398	1.586	1.423	1.243	0.4957	0.7119	0.9037	0.9352	0.5848	0.754	0.7928	0.6797	0.9612	0.9015	0.7016	0.6354	1.405	1.678	2.936	2.637	0.8659	0.6859	0.8947	0.866	0.9082	1.002	0.8353	0.7165	0.9655	0.5838	0.9792	2.062	5.719	4.419	16.73	13.67	0.7646	0.5873	0.7531	0.8543	0.6645	0.8797	0.5616	0.7559
60	1782.18	0.7302	0.5687	0.5452	0.7889	1.548	1.91	1.199	1.599	0.6778	0.7611	0.754	0.9701	0.7425	0.7423	0.693	0.6204	0.7912	1.061	0.6534	0.7527	1.56	1.866	3.19	3.06	0.7754	0.7415	0.7272	0.4727	0.9539	0.8508	0.7942	0.7133	0.9746	0.7526	1.127	1.582	5.345	4.145	16.75	14.26	0.8063	0.5467	1.185	0.7652	0.6011	0.8965	0.4906	0.6113
61	1812.9	0.8442	0.5911	0.6588	0.6869	1.554	1.851	1.199	1.353	0.6679	0.6149	0.8265	0.7289	0.6166	0.7473	0.6912	0.5477	1.038	0.6507	0.5285	0.5865	1.905	2.006	3.474	3.141	0.8042	0.7885	0.7254	0.7528	0.8107	0.9062	0.7936	0.7826	1.2	0.9008	1.189	1.463	5.558	4.769	15.79	13.96	0.7785	0.7691	0.9413	0.6246	0.4707	0.9726	0.456	0.809
62	1843.63	0.5146	0.5733	0.5971	0.6775	1.428	1.937	1.643	1.376	0.797	0.7654	0.6676	0.7313	0.6037	0.9406	0.902	0.6799	1.082	0.8438	0.7084	0.6966	1.995	1.683	3.456	3.177	0.9084	0.8524	0.8342	0.752	0.9977	1.033	0.5809	0.67	1.015	0.8806	1.448	1.654	5.282	4.292	17.34	13.24	0.884	0.842	0.9246	0.6138	0.7538	1.013	0.5527	0.7441
63	1874.36	0.741	0.5589	0.68	0.5571	1.637	2.095	1.551	1.405	0.7363	0.5638	0.7504	0.7799	0.6171	1.003	0.579	0.6846	0.91	0.8837	0.7161	0.5755	1.709	1.823	3.445	3.182	0.9382	0.774	0.7748	0.8791	0.9037	0.8543	0.9277	0.867	1.202	0.5871	1.235	1.688	5.967	4.41	16.47	14.6	0.7393	0.5984	0.8213	0.872	0.5395	0.8403	0.5367	0.6474
64	1905.08	0.589	0.5635	0.5723	0.5743	1.484	2.123	1.614	1.418	0.6102	0.7898	0.5492	0.9235	0.6002	0.9376	0.8522	0.6046	1.126	0.8171	0.5004	0.7346	1.561	1.955	3.21	3.27	0.7765	0.7273	0.9819	0.5904	0.9687	0.9672	0.6333	0.7001	1.075	0.7599	0.9487	1.667	5.778	4.814	16.9	14.17	0.7211	0.59	0.8809	0.6872	0.5264	0.8947	0.5182	0.7005
65	1935.81	0.6019	0.5687	0.5424	0.7419	1.805	2.203	1.287	1.385	0.4912	0.5448	0.5734	0.7201	0.7967	0.9274	0.6762	0.7065	0.9004	0.7864	0.5789	0.5694	1.905	1.928	3.785	3.175	0.8455	0.7869	0.8428	0.7599	0.8891	0.9265	0.6015	0.7286	1.039	0.5887	1.331	1.578	5.378	4.884	16.35	14.99	0.808	0.8302	1.132	0.6942	0.4849	0.7899	0.7055	0.6613
66	1966.53	0.8122	0.5859	0.558	0.5876	1.594	2.105	1.743	1.324	0.4566	0.647	0.6155	0.7936	0.7655	0.9836	0.6322	0.7859	0.9156	0.8574	0.6177	0.8625	2.273	2.357	3.926	3.127	1.059	0.9358	0.9581	0.6375	0.9289	0.7857	0.5554	0.5746	1.042	0.7432	1.051	1.63	6.151	5.261	17.21	15.08	0.8172	0.7119	1.006	0.6174	0.4748	1.003	0.5423	0.909
67	1997.26	0.7345	0.6098	0.5475	0.8577	1.671	2.078	1.558	1.593	0.6077	0.7686	0.7019	0.9282	0.8223	0.8605	0.6266	0.5847	1.144	1.014	0.617	0.8666	2.275	1.973	3.46	3.379	0.8479	0.8502	0.6427	0.631	0.6408	0.8221	0.774	0.7923	0.9878	0.747	1.039	1.833	6.919	5.065	17.61	13.94	0.7249	0.6103	0.9406	0.7797	0.4447	1.048	0.5679	0.7844
68	2027.99	0.7137	0.6342	0.6902	0.5885	1.609	1.94	1.732	1.45	0.5161	0.7916	0.8015	0.6291	0.7414	0.7328	0.5899	0.5541	0.9683	0.9024	0.7428	0.7955	2.238	2.02	3.572	3.077	0.869	0.7792	0.8897	0.6247	1.005	0.7854	0.688	0.7067	1.023	0.7251	1.265	1.531	6.47	4.607	16.9	15.26	0.6468	0.7622	0.9883	0.6809	0.5886	0.9789	0.5933	0.7244
69	2058.71	0.7743	0.6365	0.435	0.5699	1.847	2.124	1.616	1.346	0.5084	0.7413	0.7205	0.8879	0.6776	0.7127	0.5142	0.6875	0.8255	0.7712	0.6319	0.7842	2.25	2.198	3.758	3.749	0.8083	0.7141	0.7027	0.6049	0.7978	1.075	0.6867	0.8085	1.286	0.9318	1.128	1.629	6.483	4.705	17.23	14.8	0.695	0.704	0.8597	0.7992	0.6013	0.8109	0.4137	0.6838
70	2089.44	0.7562	0.4752	0.6078	0.7463	1.456	2.211	1.76	1.843	0.6564	0.6357	0.741	0.6943	0.8298	0.696	0.8499	0.5322	0.8049	0.8025	0.4419	0.7608	2.084	2.078	3.74	3.944	0.9506	0.6218	0.5876	0.8543	0.9322	0.9073	0.9217	0.7249	1.353	0.8317	1.324	1.556	6.7	5.22	17.93	15	0.9086	0.6444	0.8825	0.7653	0.5837	0.7955	0.4799	0.6614
71	2120.16	0.7941	0.5788	0.5817	0.611	1.756	2.232	1.841	1.543	0.6848	0.6097	0.7964	0.9599	0.6514	0.6287	0.546	0.6355	1.077	0.9516	0.6024	0.765	2.003	2.164	3.235	3.154	0.7086	0.6396	0.7941	0.7327	0.8251	0.9908	0.8894	0.5508	1.175	0.7656	1.127	1.714	6.649	5.447	18.51	15.64	0.7599	0.6418	0.873	0.7592	0.5371	1.026	0.5851	0.642
72	2150.89	0.5467	0.5907	0.6358	0.8849	1.573	2.36	1.876	1.269	0.5871	0.7856	0.7178	0.6821	0.6959	0.9281	0.5262	0.8782	0.9835	0.772	0.6593	0.5073	1.956	2.052	3.67	3.342	0.7798	0.689	0.7586	0.6593	0.8557	0.914	0.8093	0.6696	1.092	0.5703	1.293	1.822	7.106	5.298	18.43	14.82	0.8802	0.8241	1.011	0.7003	0.5471	0.8658	0.4505	0.6058
73	2181.62	0.5997	0.5444	0.6646	0.4996	1.438	2.466	1.776	1.752	0.6375	0.8802	0.6449	0.6678	0.8227	0.8652	0.8002	0.6384	1.109	0.7615	0.6925	0.7317	2.22	2.108	3.997	3.771	0.7969	0.8721	0.7539	0.7593	0.8187	1.01	0.7636	0.5783	1.1	0.7224	1.176	1.756	7.176	5.102	17.94	15.42	0.9865	0.5667	0.8276	0.5647	0.6394	0.9429	0.5695	0.7193
74	2212.34	0.6021	0.4274	0.5349	0.4324	1.707	2.713	1.875	1.537	0.5331	0.8167	0.6837	0.7583	0.7452	0.9203	0.846	0.7766	0.8905	0.8401	0.75	0.6582	2.167	2.006	4.044	3.109	0.7729	0.811	0.8706	0.6441	0.9716	0.8086	0.9043	0.6633	1.112	0.7318	1.099	1.9	6.536	4.913	17.31	15.2	0.7952	0.6116	0.9675	0.7419	0.6778	1.019	0.506	0.7201
75	2243.07	0.585	0.7369	0.585	0.4793	1.857	2.269	1.893	1.654	0.6056	0.6156	0.6373	0.8508	0.847	0.9544	0.6599	0.6498	0.8399	0.8323	0.5459	0.5553	2.328	2.154	4.265	3.565	0.7168	0.7789	0.77	0.71	0.8669	0.8218	0.8263	0.9295	1.092	0.9179	1.199	1.459	6.793	5.812	17.59	15.93	0.7982	0.6447	0.9803	0.9737	0.6258	1.163	0.5389	0.8431
76	2273.8	0.6401	0.6225	0.5048	0.804	1.728	2.66	1.848	1.296	0.6839	0.5861	0.6872	0.6363	0.6657	1.015	0.6915	0.5647	1.029	0.9085	0.6585	0.7048	2.258	2.317	4.121	3.693	0.9197	0.9573	0.8039	0.8194	0.7995	0.8092	0.8056	0.6641	1.214	0.9957	1.132	1.707	6.952	5.504	17.68	15.88	0.7989	0.6104	0.9236	0.7291	0.759	1.013	0.5554	0.6877
77	2304.52	0.5311	0.5309	0.6285	0.616	1.858	2.385	2.247	1.831	0.7237	0.7162	0.8836	0.8889	1.038	0.9764	0.6518	0.7109	1.131	0.938	0.5734	0.7044	2.408	2.23	4.199	3.77	1.01	0.7921	0.6496	0.7281	0.9503	0.8975	0.9353	0.8422	1.163	0.78	1.199	1.528	7.183	5.596	18.55	16.48	0.663	0.8374	0.9729	0.8471	0.6121	1.115	0.5808	0.5745
78	2335.25	0.5885	0.8174	0.4573	0.8459	1.762	2.458	2.281	1.368	0.5247	0.6334	0.4942	0.8358	0.7496	0.9461	0.642	0.6275	1.029	0.849	0.4267	0.7267	2.226	2.252	3.913	3.481	0.8965	0.6982	0.6479	0.7422	0.6902	0.7704	0.8954	0.7275	1.028	0.6694	1.366	1.646	7.02	6.02	19.34	15.78	0.5652	0.6875	1.167	0.7242	0.638	0.9984	0.4511	0.5796
79	2365.97	0.72	0.5378	0.6297	0.5439	1.66	2.558	2.316	1.401	0.4036	0.5944	0.7788	0.7745	0.826	0.8251	0.6612	0.5804	0.9327	0.8688	0.5813	0.7904	2.253	2.222	4.541	3.95	0.8096	0.7614	0.9182	0.7828	0.7614	0.8696	0.7147	0.9998	1.17	0.6942	1.099	1.655	7.034	5.7	19.32	15.46	0.7107	0.7598	0.7947	0.8412	0.6617	1.063	0.5105	0.722
80	2396.7	0.7141	0.6503	0.6854	0.6769	2.215	2.528	1.945	1.588	0.6753	0.6036	0.8225	0.925	0.7581	0.8696	0.4865	0.653	0.8814	0.8825	0.5525	0.6757	2.425	2.179	4.5	3.775	0.786	0.8394	0.6709	0.5553	0.8608	1.007	0.681	0.6319	1.128	0.6826	1.345	1.46	8.244	5.758	19.08	16.55	0.6866	0.8215	0.6733	0.7929	0.5857	0.7901	0.4201	0.683
81	2427.42	0.5479	0.5275	0.4965	0.7701	1.752	2.703	1.976	1.882	0.6405	0.5304	0.8727	0.7459	0.7901	0.8678	0.8566	0.5227	0.8334	0.7989	0.6736	0.8608	2.002	2.336	3.995	4.068	0.6913	0.7953	0.6964	0.7472	1.031	0.8527	0.86	0.7049	1.035	1.032	1.255	1.933	7.484	5.987	18.79	16.36	0.9084	0.749	0.9732	0.865	0.6609	0.7019	0.5686	0.6632
82	2458.15	0.5387	0.6482	0.7343	0.5862	1.875	2.462	1.894	1.77	0.7139	0.6092	0.7123	0.7826	0.7483	0.852	0.5261	0.5637	1.186	0.7743	0.6461	0.7332	2.378	2.115	4.303	3.578	1.047	0.8719	0.8409	0.7797	0.7418	0.8806	0.8417	0.855	1.393	0.6382	1.26	1.874	7.089	5.779	18.05	16.14	0.6108	0.7805	0.9434	0.6431	0.7732	0.9952	0.5099	0.5928
83	2488.87	0.6169	0.7614	0.42	0.793	1.962	2.621	2.04	1.775	0.5417	0.6505	0.5658	0.8908	0.5564	0.7085	0.661	0.5806	1.043	0.6601	0.6507	0.7057	2.21	2.528	4.227	4.26	0.9208	0.9065	0.7514	0.8299	0.7991	0.7107	0.8233	0.724	1.198	0.7165	1.472	1.838	7.743	5.633	19.88	17.04	0.699	0.7086	0.7577	0.8713	0.5896	1.035	0.5056	0.6235
84	2519.6	0.8441	0.5596	0.5344	0.7352	1.882	2.458	1.856	1.649	0.6738	0.6022	0.7487	0.6441	0.6217	0.9249	0.7831	0.6562	1.13	0.7977	0.6531	0.6927	2.543	2.328	4.34	3.544	0.9825	0.7648	0.8302	0.534	0.9688	0.7946	0.8568	0.6448	1.019	0.7753	1.206	1.754	8.333	6.036	19.1	17.19	0.7251	0.773	1.009	0.7764	0.7654	0.816	0.5927	0.6592
85	2550.33	0.551	0.4534	0.6601	0.6592	2.049	2.77	2.075	1.522	0.4821	0.5489	0.6924	0.8393	0.8331	0.825	0.6432	0.6581	1.106	0.8612	0.6031	0.6433	2.418	2.367	4.234	3.906	0.9164	0.8776	0.5957	0.7588	0.827	0.9486	0.914	0.8217	1.222	0.8204	1.238	1.766	8.024	6.463	18.45	17.55	0.925	0.6856	0.8966	0.7374	0.6617	0.9011	0.4544	0.8037
86	2581.05	0.6308	0.6256	0.5254	0.6263	2.122	2.738	1.921	1.816	0.506	0.5476	0.9116	0.9229	0.8452	0.8095	0.6289	0.6628	0.9319	0.8243	0.6043	0.8967	2.6	2.419	4.476	4.371	0.9487	0.6937	0.6838	0.641	0.8618	0.9173	0.7183	0.6343	1.106	0.8266	1.176	1.487	7.693	6.821	20.48	16.69	0.7592	0.6443	0.9641	0.6608	0.8017	0.8696	0.5572	0.6297
87	2611.78	0.3818	0.761	0.5863	0.6287	1.995	2.825	2.217	1.92	0.6723	0.7015	0.6399	0.8774	0.7369	0.6501	0.6774	0.903	1.047	1.095	0.6787	0.7604	2.272	2.555	4.609	4.15	0.7355	0.6227	0.7567	0.7073	0.9044	0.7892	0.9164	0.7533	1.335	0.5756	1.152	1.542	8.261	6.845	19.27	17.05	0.8659	0.745	1.042	0.7362	0.5663	0.8688	0.6146	0.5634
88	2642.51	0.7664	0.624	0.5998	0.5562	2.111	2.451	1.759	1.541	0.5315	0.6217	0.6933	0.732	0.7758	0.7886	0.6268	0.5416	0.9871	0.8438	0.4488	0.6629	2.694	1.961	4.53	3.763	0.7686	0.7798	0.754	0.829	0.8733	0.8578	0.8089	0.8624	0.8563	0.782	0.995	1.766	8.548	6.815	18.22	16.93	0.7457	0.7458	0.7542	0.7817	0.6528	0.9592	0.5665	0.8451
89	2673.23	0.6406	0.7856	0.5051	0.5967	2.398	2.684	2.2	1.618	0.5526	0.6047	0.697	0.7423	0.7365	0.7787	0.6067	0.5706	0.895	0.931	0.5576	0.6986	2.867	2.68	4.481	3.934	0.9544	0.6774	0.7884	0.5939	0.8611	0.9956	0.8168	0.6683	1.148	0.7822	1.12	1.677	8.276	6.697	18.87	17.09	0.9091	0.7615	0.7424	0.9371	0.7	0.8142	0.6596	0.5971
90	2703.96	0.5014	0.7078	0.5788	0.6715	2.386	2.827	2.171	1.828	0.695	0.6254	0.6009	0.7998	0.8145	0.7022	0.5168	0.7665	1.056	0.867	0.6619	0.7911	2.61	2.457	4.387	3.947	0.9723	0.7173	1.021	0.9183	0.621	0.8922	0.8062	0.6297	1.163	0.7725	1.32	1.819	9.019	6.192	18.88	16.74	0.7225	0.8486	0.8156	1.132	0.4982	0.8377	0.6111	0.8454
91	2734.68	0.6447	0.9645	0.4342	0.7575	2.332	2.628	2.155	1.427	0.6435	0.7486	0.762	0.9227	0.9145	0.9222	0.5797	0.6435	1.075	0.8003	0.614	0.6656	2.418	2.515	4.91	4.515	0.8167	0.7815	0.8094	0.7738	0.8335	0.8897	0.7833	0.7658	1.1	0.6578	1.32	1.923	8.193	6.461	18.64	17.58	0.779	0.5713	0.8683	0.8253	0.5126	0.918	0.5981	0.6957
92	2765.41	0.6683	0.6866	0.7799	0.7342	2.285	2.688	2.371	1.742	0.614	0.7863	0.5684	0.9775	0.8337	0.823	0.5917	0.633	1.026	0.8496	0.7273	0.8022	2.398	3.134	4.625	4.1	0.8551	0.684	0.7061	0.6233	0.6187	0.8463	0.5446	0.6571	0.969	0.9664	1.416	1.719	8.158	6.965	18.35	16.58	0.9242	0.7808	0.7615	0.6555	0.4175	0.7827	0.4958	0.5988
93	2796.14	0.5589	0.7581	0.5251	0.5601	2.207	2.966	1.89	2.137	0.5238	0.5954	0.6949	0.7345	0.8315	0.5479	0.724	0.6227	0.9957	0.9234	0.5164	0.7836	2.587	2.695	4.715	3.97	0.9305	0.7675	0.6459	0.7601	0.7554	0.7675	0.7723	0.7125	1.21	0.7321	1.162	1.683	9.004	6.559	18.86	17.7	0.8523	0.6389	1.018	0.7813	0.6799	0.8404	0.5868	0.8866
94	2826.86	0.5467	0.7887	0.5413	0.6973	2.206	3.013	2.284	1.945	0.6455	0.6235	0.8087	0.7022	0.7453	1.053	0.7512	0.6447	1.02	0.9386	0.5794	0.6793	2.42	2.732	4.536	4.266	0.7702	0.7754	0.9233	0.6739	0.7299	0.8655	0.8418	0.8339	1.063	0.9115	1.258	1.71	8.794	6.424	19.29	17.47	0.6922	0.6134	1.037	0.7973	0.6492	0.7588	0.5411	0.8806
95	2857.59	0.7927	0.6096	0.4843	0.7299	2.424	2.737	2.154	2.042	0.6176	0.6643	0.7168	0.9535	0.7192	0.9181	0.6846	0.7193	0.9559	0.8922	0.5881	0.7664	2.472	2.601	4.453	4.411	0.7845	0.8577	0.9649	0.6793	0.9454	0.9162	0.8125	0.6829	1.253	0.9188	1.016	1.609	9.145	6.714	19.19	17.58	0.9237	0.7827	1.121	0.8042	0.6602	0.8429	0.387	0.7586
96	2888.32	0.651	0.7033	0.5962	0.8775	2.408	2.631	2.496	1.887	0.3902	0.6291	0.7434	0.8198	0.5644	0.758	0.5031	0.6245	0.9895	0.8539	0.7409	0.8733	2.62	2.817	4.36	4.864	0.7332	0.7901	0.7489	0.6757	0.7957	0.8654	0.8613	0.8344	1.185	0.7386	1.224	1.802	9.481	7.023	20.41	16.94	0.7178	0.6293	0.8428	0.7969	0.561	0.9145	0.4329	0.7215
97	2919.04	0.4663	0.6825	0.5824	0.6007	2.122	2.988	2.488	1.898	0.4879	0.7414	0.673	0.9394	0.8149	1.028	0.5551	0.8817	1.001	0.8018	0.541	0.6958	2.642	2.451	4.669	4.114	0.7168	0.817	0.8746	0.6325	0.9252	1.027	0.8226	0.5971	1.103	0.8253	1.259	1.727	9.191	7.325	19.81	17.18	0.7263	0.6524	0.9473	0.6618	0.5233	0.9441	0.5038	0.6731
98	2949.77	0.5581	0.9289	0.6756	0.7419	2.685	3.034	2.393	1.711	0.5627	0.7541	0.7223	0.7134	0.7948	0.8339	0.7287	0.5492	0.8812	0.8619	0.6111	0.6765	2.349	2.562	4.574	4.057	0.9476	0.8445	0.8451	0.6159	0.8817	0.8216	0.7275	0.8027	1.04	0.5387	1.208	1.587	9.697	6.478	19.32	17.9	0.8346	0.6252	0.8964	0.6717	0.6893	0.8197	0.3877	0.697
99	2980.49	0.6224	0.8543	0.4693	0.5208	2.385	2.959	2.717	2.028	0.6365	0.5909	0.4601	0.8102	0.7335	0.8736	0.7015	0.6618	1.038	0.7467	0.5395	0.6083	2.801	2.444	4.404	4.194	0.838	0.7171	1.077	0.6086	0.8173	0.7987	0.8086	0.6477	1	0.5992	1.278	1.552	9.094	7.538	18.56	18.14	0.8329	0.6737	0.7916	0.7188	0.6581	0.8837	0.6614	0.5601
100	3011.22	0.8657	0.9545	0.6652	0.6674	2.183	2.739	2.588	1.83	0.6161	0.7063	0.6528	0.7139	0.6004	0.7953	0.5759	0.5864	0.9773	0.8044	0.5605	0.907	2.761	2.739	5.233	4.597	0.8915	0.8294	0.6945	0.5891	0.9796	0.8989	0.7463	0.8905	1.172	0.8123	1.076	1.373	9.212	6.531	20.11	17.91	0.6251	0.8001	0.9112	0.7403	0.601	0.983	0.4921	0.705
101	3041.94	0.5942	0.813	0.6447	0.7145	2.494	2.612	2.147	1.909	0.5918	0.7034	0.6661	0.712	0.84	0.7573	0.6652	0.828	0.9767	0.698	0.6545	0.6065	2.866	2.69	5.159	4.582	0.8112	0.87	0.9035	0.7281	0.6439	0.8243	0.8699	0.6761	1.116	0.9003	1.182	1.845	9.507	7.087	19.56	17.09	0.7981	0.7866	0.7784	0.6839	0.6789	0.9279	0.5034	0.7013
102	3072.67	0.5706	0.7706	0.5316	0.7767	2.347	2.845	2.222	2.016	0.4989	0.5834	0.6536	0.8451	0.8545	0.7045	0.493	0.5377	0.977	0.8223	0.6017	0.8474	2.695	3.018	5.234	4.267	0.8549	0.9127	0.8405	0.5965	0.782	0.7778	1.069	0.7883	1.025	0.6227	1.218	2.17	9.288	7.598	19.76	16.69	1.037	0.7381	0.9971	0.7759	0.5197	0.9194	0.5904	0.7102
103	3103.4	0.726	0.8686	0.4506	0.498	2.615	3.026	2.492	2.057	0.5205	0.6352	0.6539	0.9572	0.7001	0.726	0.7277	0.6648	0.9531	0.8118	0.7213	0.6134	2.657	3.239	4.698	4.874	0.9612	0.9049	0.9407	0.9134	1.086	0.9276	0.7652	0.7091	1.005	0.8421	1.382	1.903	9.853	7.571	19.55	17.46	0.8349	0.6372	0.9625	0.6912	0.5154	0.6873	0.4677	0.688
104	3134.12	0.5123	0.6848	0.453	0.7104	2.439	2.841	2.349	1.648	0.5551	0.6533	0.5387	0.8888	0.6975	0.9173	0.5762	0.6363	0.8405	0.7747	0.6227	0.7472	2.911	3.137	4.854	4.801	0.97	0.8273	0.6705	1.012	1.005	0.9595	0.6653	0.6844	1.273	0.9146	1.2	1.69	9.971	7.405	20.1	17.45	0.7538	0.5349	0.8681	0.8291	0.6667	0.7797	0.4654	0.5595
105	3164.85	0.6253	0.7511	0.5409	0.559	2.264	2.802	2.583	1.947	0.5575	0.5827	0.6497	0.8794	0.77	0.7129	0.6359	0.8957	0.941	0.7824	0.4534	0.7495	2.756	2.537	4.856	4.427	1.082	0.6967	0.7815	0.8461	0.7833	0.9286	0.7321	0.78	0.9865	0.8222	1.019	1.683	10.39	7.265	20.19	17.81	0.6287	0.6825	0.8524	0.829	0.6142	0.6998	0.4836	0.6967
106	3195.58	0.5163	0.7461	0.5486	0.6068	2.541	2.683	2.747	2.169	0.5168	0.586	0.7763	0.8455	0.693	0.6163	0.604	0.6514	1.042	0.906	0.5244	0.5904	2.892	3.005	4.87	4.206	0.9543	0.6344	0.8199	0.901	0.8245	0.9299	0.7542	0.7884	1.159	0.8391	1.16	1.756	9.667	7.429	20.16	17.55	0.7782	0.6593	0.9365	0.7554	0.6	0.8564	0.5499	0.7351
107	3226.3	0.5028	0.7275	0.5916	0.6272	2.384	2.499	2.737	1.917	0.386	0.7939	0.8259	0.923	0.629	0.7357	0.6155	0.623	0.9485	0.8108	0.5447	0.5595	2.639	2.941	4.78	4.847	0.9228	0.615	0.7305	0.6928	0.8615	0.9546	0.7793	0.5163	1.101	0.9767	1.125	1.532	9.993	7.532	20.38	17.28	0.7686	0.674	0.8683	0.7242	0.5864	0.862	0.6209	0.6206
108	3257.03	0.6657	0.9249	0.638	0.6455	2.658	3.018	2.603	2.366	0.6002	0.6474	0.694	0.7384	0.7273	0.9525	0.6483	0.4991	0.993	0.9533	0.5574	0.6104	2.859	3.159	4.934	4.346	0.6832	0.8217	0.8718	0.6131	0.7613	0.979	0.8842	0.7577	1.226	0.901	1.079	1.706	9.369	7.633	19.64	17.17	0.8278	0.72	0.8152	0.7792	0.6886	0.9888	0.5462	0.638
109	3287.75	0.5484	0.7812	0.4543	0.4547	2.469	3.103	2.43	2.006	0.5182	0.573	0.7303	0.7024	0.7875	0.9576	0.7864	0.7636	1.153	1.053	0.4916	0.7153	2.622	2.848	5.218	4.451	0.8112	0.943	0.7624	0.789	1.013	0.9758	0.9212	0.6853	1.198	0.9354	1.143	1.7	9.677	8.01	19.06	18.38	0.9141	0.6138	0.8136	0.7147	0.5584	0.7117	0.7119	0.7113
110	3318.48	0.922	0.5473	0.5845	0.7436	2.656	2.94	2.531	1.965	0.6349	0.6988	0.6053	0.6873	0.6798	0.8563	0.7576	0.7048	1.015	0.9912	0.5722	0.642	2.878	3.132	5.187	4.424	0.838	0.8535	0.7817	0.7449	0.8787	0.911	0.7914	0.5848	0.9132	0.741	1.206	1.593	10.07	8.149	19.25	17.6	0.7333	0.8084	0.817	0.6465	0.7924	0.8205	0.5308	0.6079
111	3349.21	0.65	0.7424	0.6146	0.676	2.314	3.256	2.69	1.863	0.5298	0.6479	0.5067	0.8829	0.9306	0.877	0.6995	0.6458	1.069	0.7592	0.6117	0.8564	3.234	3.102	4.951	4.844	0.9705	0.7862	0.7042	0.8156	1.01	0.8404	0.5605	0.8309	1.316	0.8153	1.232	1.651	10.4	7.73	18.84	17.73	0.6243	0.7128	0.8498	0.6001	0.7294	0.9764	0.6472	0.7255
112	3379.93	0.7002	0.6914	0.6483	0.613	2.738	2.847	2.755	1.893	0.5494	0.6444	0.5851	0.7165	0.7113	0.8036	0.5944	0.4866	1.03	0.9085	0.6618	0.9149	3.004	2.99	5.4	4.444	0.7619	0.7191	0.9503	0.761	0.8964	0.8601	0.7549	0.8622	1.188	0.9336	1.498	1.974	9.876	7.734	19.62	17.39	0.7626	0.7973	0.818	0.6685	0.6043	0.9836	0.6392	0.68
113	3410.66	0.5504	0.7272	0.488	0.7039	2.428	3.399	2.27	2.289	0.6451	0.445	0.7335	0.7371	0.7697	1.048	0.7473	0.6321	1.031	0.8404	0.4947	0.7737	3.298	3.276	5.746	4.595	0.8494	0.8834	0.9167	0.6983	0.7871	0.935	0.6352	0.6867	1.23	0.7485	1.444	1.575	10.59	7.807	20.51	17.93	0.9187	0.7477	0.8705	0.7576	0.6562	0.9535	0.5967	0.7973
114	3441.39	0.5405	0.9259	0.4734	0.5961	2.468	3.209	2.59	2.095	0.5013	0.5891	0.7498	0.8125	0.7452	0.789	0.7042	0.7605	1.019	0.7169	0.6683	0.9875	3.266	3.411	5.65	4.288	0.8288	0.8377	0.8242	0.822	0.8908	0.8916	0.7066	0.6223	1.115	0.7175	1.215	1.57	10.44	8.433	19.82	17.76	0.8529	0.6037	0.8935	0.9185	0.4846	1.045	0.442	0.7032
115	3472.11	0.6654	0.6178	0.4392	0.5887	2.709	2.842	2.896	2.254	0.5197	0.5063	0.7275	0.7311	0.7411	0.7642	0.6519	0.5147	1.102	0.8374	0.5099	0.7673	3.096	3.432	4.648	4.433	0.7015	0.6903	0.8385	0.8338	0.9518	0.8617	0.7688	0.7406	0.8929	0.9291	1.336	1.948	10.88	7.968	19.93	17.96	0.7781	0.6444	0.8841	0.6874	0.5297	0.819	0.566	0.5732
116	3502.84	0.5156	0.7094	0.5071	0.4992	2.719	3.122	2.6	2.26	0.5934	0.5654	0.5535	0.8556	0.8209	0.8411	0.5204	0.7616	1.074	0.9311	0.5104	0.6623	2.986	3.634	5.049	4.217	0.7499	1.033	0.805	0.8007	0.8705	0.76	0.8967	0.7649	1.376	0.8673	1.373	1.716	10.27	8.583	19.73	18.28	0.7076	0.6861	0.9157	0.6117	0.7344	1.006	0.5463	0.6589
117	3533.57	0.4917	0.6706	0.7604	0.6535	2.746	3.234	2.604	2.207	0.5853	0.5778	0.5659	0.8223	0.7974	0.7991	0.4946	0.6025	1.039	0.9715	0.4727	0.7727	3.171	3.353	4.728	4.937	0.7315	0.6983	0.7457	0.7897	0.9669	0.8594	0.9084	0.7754	1.335	0.5629	1.408	1.805	10.62	8.435	19.46	17.63	0.752	0.7441	0.6511	0.8156	0.5861	0.7792	0.5523	0.664
118	3564.29	0.5295	0.8167	0.5393	0.7319	2.539	3.002	2.762	1.851	0.55	0.3778	0.684	0.7046	0.7847	0.8036	0.6799	0.6238	1.001	1.037	0.6877	0.628	2.936	2.913	5.273	4.613	0.8078	0.9035	0.8199	0.7684	0.999	0.719	0.622	0.6983	1.339	0.7026	1.064	1.686	11.31	8.967	20.28	17.79	0.9064	0.9145	0.9213	0.8006	0.8278	0.9345	0.409	0.6382
119	3595.02	0.4862	0.8214	0.4501	0.576	2.293	2.864	2.685	2.036	0.6863	0.6032	0.7493	0.7051	0.6957	1.024	0.6763	0.4836	1.019	1.039	0.5473	0.6585	3.226	3.511	5.215	4.708	0.8949	0.7812	0.8588	0.637	0.9235	0.7612	0.859	0.8023	1.304	0.6672	1.218	1.761	10.99	7.979	20.26	17.68	1.18	0.8176	0.8868	0.8536	0.6418	0.8004	0.5393	0.5391
120	3625.75	0.5717	0.6586	0.6485	0.7416	2.447	3.235	2.792	2.443	0.5866	0.5403	0.7408	0.9055	0.7394	0.7879	0.568	0.9288	1.095	1.049	0.4906	0.7266	2.964	2.997	4.838	4.911	0.7741	0.6353	0.7265	0.6212	1.069	0.6359	0.8153	0.7961	1.069	0.8344	1.384	1.611	10.76	8.149	20.21	17.88	0.7962	0.6355	0.8175	0.7816	0.6354	1.057	0.4677	0.6138
121	3656.47	0.6965	0.5526	0.6142	0.5757	2.527	3.255	2.596	1.98	0.4212	0.6383	0.8501	0.6815	0.8389	0.9396	0.4772	0.6904	1.048	0.834	0.6665	0.6448	3.633	3.461	5.077	4.502	1.004	0.7588	0.6572	0.7142	0.9535	1.101	0.8165	0.6721	1.199	0.7337	1.141	1.506	11.26	8.911	20.05	17.5	0.7476	0.6469	0.6529	0.728	0.7057	0.9078	0.5204	0.6841
122	3687.2	0.6337	0.7008	0.649	0.6005	2.288	3.064	2.588	2.162	0.6102	0.5114	0.6069	1.102	0.6156	0.7048	0.6848	0.8335	1.09	0.871	0.4479	0.7806	3.259	3.36	4.864	4.996	0.7341	0.8745	0.7982	0.7553	0.8942	0.9751	0.7831	0.6615	1.062	0.6556	1.597	1.572	10.48	8.068	20.02	16.89	0.7978	0.7326	0.8083	0.829	0.6085	1.004	0.4471	0.7194
123	3717.92	0.5726	0.6934	0.5698	0.8149	2.677	3.151	3.111	1.873	0.6471	0.5548	0.636	0.7354	0.6859	0.9561	0.7786	0.7037	1.01	0.9281	0.3936	0.6211	3.352	3.21	5.408	4.627	0.8095	0.8052	0.7873	0.7369	0.7726	0.92	0.7136	0.761	1.144	0.6884	1.194	1.672	10.61	8.638	20.7	17.64	0.6941	0.6729	0.8462	0.7647	0.6667	0.9316	0.5131	0.7654
124	3748.65	0.6116	0.7061	0.4985	0.5953	2.687	3.269	2.831	2.458	0.6167	0.4354	0.7963	0.6949	0.6611	0.7684	0.6966	0.5825	0.8797	0.8453	0.5181	0.696	3.178	3.4	5.603	4.715	1.015	0.7448	0.6903	0.8885	0.7129	0.681	0.7547	0.8538	1.075	0.5926	0.9901	1.756	11.77	8.997	19.99	18.08	0.8364	0.6825	1.041	0.7962	0.7375	0.968	0.5028	0.5438
125	3779.37	0.4385	0.6443	0.492	0.6738	2.787	3.539	3.079	2.162	0.5954	0.5328	0.7301	0.5871	0.7569	0.7612	0.727	0.628	1.006	0.6763	0.4496	0.6029	2.83	3.502	5.22	4.941	0.7346	0.6671	0.7418	0.8138	0.9143	0.8036	0.7898	0.7	0.8755	0.7811	1.292	1.598	11.21	8.967	20.19	17.89	0.7225	0.6614	0.9226	0.8728	0.647	0.7091	0.5841	0.6565
126	3810.1	0.7002	0.6606	0.4654	0.5998	2.717	3.324	2.815	2.158	0.5619	0.5556	0.7531	0.9349	0.8297	0.8171	0.6798	0.5214	0.9921	0.8966	0.5323	0.5914	3.2	3.463	4.845	4.688	0.779	0.7213	0.8564	0.5834	0.8568	0.854	0.8173	0.7753	1.011	0.8471	1.263	1.855	11.39	9.232	19.88	18.11	0.8414	0.6695	0.8145	0.8139	0.7128	0.7285	0.6761	0.6291
127	3840.83	0.5582	0.8084	0.4852	0.5308	2.72	3.029	3.087	2.262	0.5363	0.634	0.5644	0.6297	0.7473	0.8405	0.6113	0.5485	1.157	1.008	0.5377	0.6221	3.373	3.404	5.009	4.706	0.8147	0.6128	0.9383	0.7168	0.9595	0.8893	0.7619	0.7411	1.056	0.9326	1.276	1.656	10.98	8.184	20.89	17.66	0.8355	0.7666	1.08	0.681	0.7797	0.683	0.615	0.6678
128	3871.55	0.6766	0.801	0.5507	0.6176	2.531	3.221	2.94	2.524	0.5285	0.5414	0.8053	0.758	0.8849	0.8333	0.7118	0.8477	1.023	0.9136	0.6563	0.7268	3.148	3.323	5.318	4.867	0.741	0.8201	0.9024	0.6214	1.279	0.7309	0.8515	0.6026	1.176	0.8659	1.172	1.66	11.46	8.97	20.19	18.59	0.5772	0.6595	0.9528	0.6757	0.6176	0.6786	0.6055	0.726
129	3902.28	0.5002	0.8204	0.5879	0.5403	2.559	3.59	2.749	2.29	0.6165	0.6445	0.721	0.8497	0.7408	0.6497	0.6528	0.4918	0.8483	0.7038	0.5771	0.6141	3.163	3.735	5.51	4.688	0.9143	0.6682	0.7461	0.6812	0.9565	0.8252	0.875	0.7706	1.006	0.7476	1.124	1.573	11.25	8.803	19.98	17.4	0.9151	0.7273	0.7084	0.719	0.5455	0.7163	0.5643	0.5588
130	3933	0.5109	0.6556	0.5947	0.7217	2.439	3.432	2.752	2.331	0.5263	0.7606	0.6975	1.091	0.6684	0.9542	0.738	0.5552	0.9535	0.9877	0.3926	0.742	3.046	3.219	5.035	4.747	0.7697	0.8627	0.9198	0.6917	0.9201	0.9053	0.5789	0.5651	1.139	0.7821	1.064	1.635	11.17	9.514	19.03	17.79	0.8307	0.9053	0.9329	0.7711	0.6104	0.9438	0.4388	0.7936
131	3963.73	0.5698	0.7981	0.5913	0.6642	2.628	2.953	3.291	2.202	0.4279	0.5328	0.6666	0.8849	0.7769	0.752	0.5344	0.6207	1.089	1.008	0.5637	0.7761	3.316	3.475	5.126	4.831	0.9222	0.8214	0.8768	0.7065	0.7098	1.092	0.7901	0.8573	1.301	0.7878	1.311	1.505	11.8	8.937	19.78	18.16	0.7339	0.6289	0.9281	0.8433	0.7452	0.9675	0.5133	0.7382
132	3994.46	0.7229	0.8045	0.5363	0.8753	2.758	3.755	3.004	2.277	0.4845	0.5494	0.5705	0.7569	0.8328	1.045	0.6519	0.6723	0.9583	0.9829	0.4771	0.6162	3.525	3.395	5.466	4.791	0.736	0.7377	0.7618	0.7084	1.061	0.906	0.8212	0.8479	1.051	1.041	1.192	1.988	11.39	9.262	19.88	17.41	0.706	0.855	0.9787	0.7881	0.7453	0.761	0.4481	0.8293
133	4025.18	0.4677	0.8273	0.5569	0.4746	2.768	3.425	2.704	2.472	0.6367	0.5556	0.7379	0.7766	0.7455	0.9564	0.6068	0.6874	1.089	0.7565	0.5546	0.7844	3.439	3.749	5.016	4.998	0.792	0.7655	0.8544	0.8075	1.047	0.7603	0.8071	0.7924	1.021	0.7937	1.165	1.519	12.27	9.467	19.89	18.46	0.748	0.6924	0.7622	0.7006	0.6113	0.8956	0.6107	0.5671
134	4055.91	0.6152	0.6941	0.6409	0.5335	2.493	3.324	3.144	2.205	0.5433	0.6157	0.7537	0.7972	0.8826	0.9128	0.6376	0.5756	1.033	0.784	0.5879	0.6727	3.372	3.55	5.469	5	0.7922	0.785	0.7957	0.6647	0.8637	0.6941	0.5648	0.6738	1.009	0.8238	1.181	1.705	12.06	9.556	20.12	18.67	0.6796	0.7669	0.9677	1.04	0.4992	1.024	0.5016	0.6062
135	4086.63	0.5827	0.625	0.457	0.5801	2.643	3.323	2.756	2.489	0.4925	0.5383	0.7845	0.7195	0.796	0.6726	0.5416	0.68	1.098	0.9943	0.5969	0.6301	3.53	3.835	5.316	4.992	0.8017	0.885	0.9117	0.7628	0.8658	0.7322	0.7279	0.6239	1.312	0.9013	1.495	1.66	12.01	9.035	20.19	18.28	0.7346	0.6012	0.9416	0.8387	0.7297	1.016	0.498	0.7392
136	4117.36	0.8565	0.7478	0.6122	0.5947	2.969	3.867	3.139	2.27	0.506	0.7129	0.8824	0.6716	0.6688	0.587	0.7056	0.5126	1.052	1.089	0.5623	0.6399	3.59	3.486	5.483	4.567	0.743	0.966	0.7943	0.4856	1.003	0.7945	0.7147	0.6876	1.037	0.8822	1.256	1.876	12.25	9.525	19.83	18.16	0.8486	0.8346	0.8919	0.8277	0.6516	1.011	0.6481	0.5181
137	4148.09	0.699	0.7352	0.6164	0.6528	2.953	3.783	2.869	2.266	0.7326	0.5895	0.78	0.6091	0.9001	0.7663	0.7663	0.6718	0.9959	0.7809	0.7345	0.6063	3.732	4.389	5.362	5.092	0.9094	0.8825	0.7063	0.7918	0.8561	0.5819	0.6304	0.6371	1.239	0.7947	1.298	1.607	11.75	9.164	20.18	18.17	0.7291	0.6628	0.8211	0.857	0.5685	0.8017	0.5637	0.5469
138	4178.81	0.6422	0.746	0.5501	0.645	2.828	3.353	3.164	2.227	0.6792	0.6578	0.9548	0.6125	0.7364	0.8093	0.6145	0.8627	1.105	0.8216	0.6373	0.7151	3.386	3.686	5.18	4.582	0.7932	0.8943	0.7164	0.8301	0.8031	1.051	0.6052	0.7143	1.103	0.94	1.175	1.487	12.2	9.641	20.38	17.77	0.7037	0.701	0.9315	0.7635	0.6622	0.9672	0.7547	0.6534
139	4209.54	0.7617	0.7233	0.6031	0.6339	2.318	3.219	3.062	2.458	0.552	0.5559	0.6199	0.6782	0.8499	0.8844	0.6974	0.6151	0.961	0.5152	0.5495	0.6657	3.746	3.731	5.205	4.89	0.896	0.9068	0.7943	0.7377	0.631	0.7092	0.7358	0.7175	1.151	0.8065	1.322	1.54	12.3	8.899	19.34	17.68	0.797	0.7402	1.018	0.6891	0.6859	0.8672	0.5294	0.6011
140	4240.27	0.6454	0.6453	0.5811	0.6835	2.697	3.573	3.077	2.146	0.6017	0.6826	0.6778	0.9406	0.6221	0.7476	0.6068	0.5773	1.052	0.9276	0.5308	0.5604	3.614	4.244	5.674	5.199	0.6342	0.9043	0.7914	0.9189	1.016	0.8317	0.7996	0.6996	1.306	0.8351	1.331	1.515	12.59	10.05	19.64	18.06	0.8522	0.6801	0.9114	0.8572	0.8542	0.9536	0.5648	0.6512
141	4270.99	0.5337	0.7836	0.4828	0.6613	2.787	3.312	3.104	2.476	0.6643	0.4412	0.8045	0.7574	0.8366	0.9725	0.7197	0.525	1.157	0.8867	0.5203	0.6419	3.396	3.884	5.907	5.44	0.8459	0.642	0.8246	0.7089	0.8201	0.9786	0.666	0.7446	1.069	0.811	1.138	1.75	13.51	9.958	19.33	18.22	0.8148	0.75	0.9871	0.7453	0.6283	0.8334	0.5848	0.5688
142	4301.72	0.5359	0.6049	0.4913	0.7437	2.948	3.907	2.945	2.157	0.4958	0.621	0.7125	0.779	0.8094	0.8905	0.4975	0.6374	0.8347	0.7385	0.5902	0.9201	3.275	3.502	5.28	5.011	1.027	0.621	0.8476	0.8846	0.9711	0.8929	0.7492	0.5587	1.16	0.7707	1.259	1.725	12.51	9.252	20.14	17.46	0.7931	0.7845	1.125	0.6981	0.6664	0.7565	0.5999	0.785
143	4332.45	0.6103	0.5453	0.4272	0.5853	3.147	3.832	3.209	3.007	0.7744	0.6	0.5625	0.8115	0.7362	0.8837	0.7972	0.5254	0.9844	0.9263	0.5888	0.6607	3.581	3.786	5.385	5.338	0.7755	0.763	0.743	0.7341	0.8149	0.7915	0.9628	0.8233	1.259	1.077	1.238	1.538	13.08	9.894	19.46	18.14	0.9392	0.6093	0.9601	0.9465	0.5995	0.9301	0.4932	0.6679
144	4363.18	0.5884	0.7964	0.5491	0.5768	3.071	3.695	2.973	2.455	0.5993	0.5805	0.732	0.7285	0.6137	0.7974	0.7235	0.8036	0.7587	0.7848	0.4248	0.7971	3.862	3.399	5.091	4.783	0.8233	0.8487	0.8156	0.6162	0.9985	0.8381	0.595	0.6865	1.411	0.9126	1.295	1.791	13.33	10.07	20.52	17.93	0.67	0.8907	0.8001	0.8617	0.6277	0.8954	0.5491	0.7465
145	4393.9	0.6495	0.5962	0.6349	0.7528	2.596	3.827	3.055	2.318	0.4475	0.5684	0.7248	0.9134	0.4911	0.9663	0.6684	0.6279	0.983	0.6736	0.5061	0.7354	3.381	3.707	5.197	5.092	0.7151	0.842	0.7862	0.5528	0.7504	0.7538	0.7679	0.6878	0.998	0.905	1.355	1.492	12.41	10.46	20.49	17.66	0.7593	0.8393	0.874	0.84	0.8461	0.9021	0.4655	0.7391
146	4424.63	0.5254	0.8155	0.4606	0.5585	2.975	3.582	3.022	2.606	0.5234	0.6222	0.6744	0.8605	0.779	0.7247	0.5817	0.7433	1.128	0.7793	0.6264	0.6613	3.649	3.636	5.169	4.813	0.7814	0.784	0.8278	0.7271	0.8176	0.7897	0.8368	0.5666	1.225	0.873	1.304	1.536	13.18	9.868	20.15	18.05	0.8493	0.6998	0.9453	0.9808	0.573	0.8491	0.5052	0.7483
147	4455.36	0.5992	0.7141	0.5469	0.5719	3.05	3.911	3.51	2.383	0.6832	0.8595	0.472	0.7785	0.96	0.7984	0.7438	0.5416	1.048	0.8013	0.5623	0.6306	3.438	3.571	4.914	5.536	0.9428	0.6663	0.7744	0.7178	0.7147	0.8778	0.6904	0.7325	1.385	0.7359	1.244	1.582	13.05	10.18	20.06	17.97	0.9762	0.7029	0.9309	0.6066	0.6673	0.7187	0.4403	0.7662
148	4486.08	0.5734	0.724	0.4615	0.848	2.796	3.826	2.865	2.368	0.6422	0.6621	0.6229	0.9185	0.633	0.7677	0.8511	0.6776	1.009	1.038	0.5231	0.5632	3.28	3.768	5.364	5.384	0.7887	0.9351	0.9632	0.744	0.7852	0.7038	0.7132	0.7089	1.33	0.8893	1.201	1.544	12.27	10.45	19.29	18.08	0.6584	0.9109	0.9787	0.6165	0.5619	0.826	0.6423	0.6918
149	4516.81	0.6237	0.6006	0.426	0.5468	2.902	3.707	3.588	2.117	0.5224	0.6558	0.7042	0.8548	0.5908	0.8559	0.6625	0.6165	0.8866	0.9256	0.5872	0.7206	3.68	3.682	5.303	5.222	0.8152	0.7669	0.7942	0.7843	0.957	0.7154	0.8136	0.6318	1.17	0.6633	1.446	1.371	13.18	10.13	20.49	17.85	0.9355	0.79	0.8028	0.7399	0.5468	0.7104	0.4009	0.6759
150	4547.53	0.4976	0.636	0.6854	0.7022	3.143	3.837	3.138	2.44	0.6079	0.6312	0.762	0.8511	0.8104	0.8115	0.5963	0.6029	1.09	0.9802	0.5342	0.7225	3.851	3.982	5.578	5.251	0.7818	0.7496	0.7755	0.5755	0.9619	1.047	0.7861	0.7775	0.7756	0.8167	1.02	1.977	12.79	9.559	19.93	18.14	0.7464	0.7755	0.9174	0.7014	0.581	0.8761	0.5452	0.6422
151	4578.26	0.4537	0.6995	0.5876	0.7054	3.058	3.774	3.141	2.466	0.7563	0.5917	0.756	0.7923	0.6263	0.8926	0.4594	0.7429	0.9529	0.7759	0.4779	0.6194	3.945	4.019	5.07	5.194	0.9156	0.6028	0.7721	0.8654	0.9598	0.7503	0.9134	0.7695	1.176	0.7603	1.359	1.407	13.11	10.77	19.43	17.48	0.7416	0.8561	0.9	0.9734	0.6855	0.9709	0.6208	0.5268
152	4608.99	0.6308	0.6804	0.573	0.6661	2.894	3.474	2.787	2.644	0.7234	0.5634	0.7407	0.7696	0.5647	0.7927	0.5441	0.8145	1.132	0.7589	0.5412	0.6755	3.49	3.821	5.316	5.41	0.8789	0.8307	0.6859	0.6497	0.831	0.908	0.7053	0.5568	1.099	0.746	0.9221	1.877	13.01	10.18	20.09	17.15	0.826	0.6811	0.8221	0.9563	0.5328	0.8304	0.447	0.6431
153	4639.71	0.5712	0.7039	0.6392	0.5281	2.93	3.629	3.101	2.836	0.5578	0.727	0.4782	0.5558	0.7624	0.6241	0.8106	0.6823	1.029	0.6521	0.4213	0.6309	3.852	4.098	5.639	5.154	0.7033	0.9589	0.769	0.8673	0.8913	0.9401	0.78	0.6374	1.125	0.8255	1.164	1.321	12.82	10.74	19.3	17.77	0.8051	0.7484	1.054	0.618	0.645	1.002	0.4562	0.6665
154	4670.44	0.5888	0.5732	0.768	0.6129	2.876	4.289	4.091	2.516	0.5954	0.6165	0.731	1.039	0.7768	0.7018	0.465	0.5618	1.055	0.8128	0.4325	0.6395	3.699	4.015	5.101	5.375	0.6947	0.8802	0.7008	0.721	0.9449	0.7643	0.7367	0.6978	1.488	1.001	1.303	1.836	13.35	9.983	18.83	18.85	0.8003	0.7078	0.8338	0.9701	0.749	0.8787	0.5286	0.5524
155	4701.16	0.5184	0.743	0.7067	0.4843	2.82	3.758	3.222	2.537	0.6333	0.4282	0.8202	0.8152	0.7716	0.807	0.6296	0.7291	1.035	0.7307	0.4974	0.7085	3.708	4.3	5.352	5.287	0.8774	0.6914	0.7981	0.476	0.8255	0.7826	0.6903	0.7418	1.29	0.9506	1.285	1.402	13.14	9.506	19.79	18.27	0.6602	0.7967	0.916	0.8729	0.5966	0.8338	0.6214	0.5938
156	4731.89	0.5703	0.6822	0.6528	0.559	3.383	4.025	3.001	2.426	0.6156	0.5332	0.6275	0.7003	0.6677	0.7604	0.5849	0.5604	1.132	0.7699	0.4789	0.6434	3.87	4.182	5.521	5.172	0.809	0.76	0.6178	0.6501	0.8584	0.649	0.7338	0.6399	1.173	0.7736	1.284	1.284	13.75	10.66	20.55	18.06	0.5657	0.6662	1.03	0.8015	0.8407	0.8888	0.6263	0.749
157	4762.61	0.612	0.7805	0.6908	0.6615	2.882	4.062	3.306	2.602	0.463	0.5335	0.6596	0.7821	0.8627	0.8065	0.6172	0.6692	0.9532	1.017	0.4383	0.7364	3.591	4.147	5.536	5.043	0.6477	0.8159	0.7533	0.8654	1.035	0.8509	0.6516	0.8504	1.267	1.052	1.324	1.56	13.33	9.929	19.93	17.6	0.5814	0.7036	0.888	0.876	0.5154	0.8778	0.6713	0.6734
158	4793.34	0.6342	0.5166	0.7482	0.7712	3.139	4.011	3.024	2.812	0.5187	0.6436	0.748	1.02	0.7793	0.8066	0.5708	0.6926	1.079	1.011	0.5206	0.8055	3.44	4.126	5.303	5.361	0.8943	0.5687	0.6684	0.7992	0.8433	0.8121	0.7693	0.7281	1.167	0.6302	1.216	1.461	13.41	10.21	19.65	17.53	0.744	0.6395	0.8573	0.7474	0.6483	0.8953	0.689	0.6013
159	4824.07	0.6213	0.6555	0.5082	0.6729	3.095	3.915	3.298	2.831	0.5298	0.6245	0.6378	0.9129	0.715	0.9479	0.6436	0.5309	0.9978	0.872	0.5289	0.7389	3.86	4.059	5.177	5.222	0.9469	0.6498	0.961	0.774	0.6916	0.8974	0.9085	0.875	1.169	0.714	1.37	1.545	13.64	9.957	19.72	17.82	0.7695	0.6253	1.241	0.9387	0.4854	0.8678	0.602	0.8002
160	4854.79	0.754	0.6807	0.6595	0.722	2.94	3.752	2.989	2.84	0.5686	0.612	0.6788	0.8284	0.8291	1.064	0.4093	0.5784	1.288	0.951	0.5122	0.6786	3.447	4.404	5.619	5.199	0.699	0.8508	0.9828	0.8276	0.7133	1.005	0.8718	0.7649	1.172	0.871	1.294	1.777	14.11	11.33	20.45	17.44	0.863	0.7367	0.9826	0.627	0.5879	0.7907	0.5168	0.7391
161	4885.52	0.8129	0.6927	0.5444	0.7217	2.756	4.233	3.305	2.768	0.6143	0.6027	0.6859	0.7443	0.7265	0.7665	0.5794	0.6859	1.009	0.8748	0.5347	0.5126	3.548	4.132	5.439	4.762	0.8117	0.6835	0.8639	0.6434	0.7299	0.7057	0.8477	0.4715	1.32	0.768	1.28	1.641	13.97	10.54	19.77	18.85	0.8561	0.6974	0.885	0.8994	0.8491	0.9364	0.5653	0.7497
162	4916.24	0.5489	0.6248	0.513	0.6427	3.235	4.139	3.106	2.741	0.5931	0.6628	0.7094	0.799	0.6663	0.823	0.4978	0.5561	0.9444	0.8017	0.5951	0.5365	3.696	4.285	5.672	5.253	0.6527	0.6796	0.8534	0.7827	0.8023	1.051	0.6405	0.6849	1.139	0.5387	1.293	1.651	12.92	10.29	19.17	17.9	0.7125	0.6465	0.9653	0.6486	0.5445	0.7478	0.6918	0.8367
163	4946.97	0.5186	0.7608	0.5629	0.7447	3.168	4.365	3.341	2.555	0.6765	0.5119	0.6199	0.6697	0.6629	0.7408	0.5683	0.6442	0.808	0.8176	0.5754	0.7476	3.544	4.16	5.543	5.497	0.8611	0.8896	0.7239	0.6397	0.8481	0.7472	0.7862	0.6719	1.123	0.8262	1.055	1.558	14.31	11	19.95	17.84	0.662	0.6659	0.7861	0.7776	0.6831	0.7879	0.5083	0.6628
164	4977.7	0.6054	0.6104	0.5546	0.592	3.156	3.868	3.7	2.956	0.6364	0.6361	0.7664	0.8369	0.7381	0.7717	0.5255	0.615	0.9228	0.882	0.4044	0.6265	3.761	4.133	5.065	5.383	0.6476	1.093	0.6768	0.8955	0.9379	0.8375	0.7418	0.8241	1.059	1.086	1.253	1.351	13.72	10.85	20.51	17.6	0.6745	0.6508	0.8285	0.805	0.6069	0.8139	0.5502	0.8375
165	5008.42	0.5597	0.693	0.4453	0.6551	3.058	4.527	3.628	2.973	0.5567	0.5927	0.6855	0.8831	0.6335	1.007	0.5751	0.7039	1.084	0.8861	0.3941	0.8047	3.908	3.999	5.674	5.458	0.7263	0.6618	0.7567	0.6604	0.8321	1.049	1.074	0.6891	1.074	0.7638	1.396	1.491	13.83	11.22	19.78	17.67	0.929	0.7346	0.8884	0.9729	0.6159	0.8756	0.5598	0.7853
166	5039.15	0.6249	0.7457	0.5696	0.6146	3.456	4.469	3.627	2.32	0.4799	0.7141	0.5557	0.7713	0.7228	0.7408	0.6703	0.6738	0.783	0.8151	0.4864	0.7488	4.268	4.351	5.657	5.602	0.8815	0.6705	0.9728	0.613	0.6756	0.9579	0.7378	0.7487	1.071	0.87	1.26	1.767	13.71	10.73	20.8	17.85	0.9809	0.7795	0.8271	0.8389	0.6483	0.8276	0.7141	0.6109
167	5069.88	0.5935	0.6738	0.5287	0.7134	3.377	4.342	3.379	2.539	0.6327	0.556	0.5576	0.7321	0.8891	0.7892	0.6928	0.7448	1.093	0.846	0.615	0.6871	3.796	3.757	5.599	5.165	0.8511	0.7323	0.9018	0.7223	0.9858	0.6646	0.9741	0.5602	1.34	0.9309	1.275	1.618	13.94	11.03	19.96	18.38	0.8633	0.6655	0.8619	0.7669	0.6451	0.8308	0.5096	0.6883
168	5100.61	0.5657	0.7611	0.487	0.6756	3.244	4.353	3.283	3.217	0.6528	0.6675	0.7381	0.7006	0.8971	0.8233	0.6834	0.8104	0.9474	0.8468	0.3944	0.4287	4.138	4.249	5.871	5.323	0.769	0.7662	0.7297	0.7557	1.092	1.061	0.7036	0.8071	1.22	0.9729	1.195	1.469	14.78	10.69	20.34	19.08	0.6631	0.7997	0.8798	0.7885	0.7172	0.9071	0.4802	0.5893
169	5131.33	0.5756	0.6604	0.5953	0.9038	3.139	3.976	3.302	2.863	0.5061	0.6484	0.7058	0.6976	0.6414	0.8615	0.6091	0.7926	1.114	0.8436	0.6022	0.7638	4.623	4.397	5.596	5.079	0.9084	0.7629	0.848	0.9342	0.9359	0.9152	1.035	0.7505	1.059	0.7746	1.199	1.54	13.71	11.84	19.83	17.51	0.894	0.6197	0.9522	0.8014	0.6201	0.6902	0.5398	0.7131
170	5162.06	0.542	0.6499	0.5244	0.4827	3.064	4.282	3.676	2.839	0.6634	0.5542	0.673	0.7887	0.7009	0.8219	0.506	0.7908	1.208	0.9976	0.4827	0.6334	4.288	4.521	5.171	5.058	0.7402	0.7718	0.7588	0.757	0.8657	0.8998	0.8958	1.001	1.062	0.9215	1.221	1.625	13.75	11.7	19.29	18.42	0.9164	0.783	0.9102	0.864	0.5713	0.9049	0.5735	0.6146
171	5192.78	0.7011	0.6193	0.4974	0.7642	3.308	4.006	3.801	3.168	0.6584	0.6682	0.7016	1.114	0.7958	0.6477	0.5305	0.5793	0.8816	0.9103	0.5337	0.5911	3.683	4.842	5.38	5.595	0.8616	0.6866	0.8451	0.8105	0.9122	0.7842	0.721	0.7058	1.241	0.9287	1.28	1.7	14.53	11.08	20.08	17.5	0.7092	0.7272	0.9914	0.5748	0.6455	1.148	0.5492	0.8404
172	5223.51	0.7415	0.6632	0.4498	0.6829	3.664	3.897	3.422	2.976	0.5843	0.7243	0.6899	0.9236	0.7044	0.879	0.5289	0.7279	0.9403	0.9475	0.7022	0.7708	4.119	4.1	5.217	5.487	0.7135	1.017	0.6313	0.8123	0.8885	0.8292	0.6034	0.6527	1.146	0.6847	1.248	1.712	13.53	11.58	19.15	17.8	0.7198	0.7792	0.8458	0.7056	0.4243	0.9558	0.5228	0.7883
173	5254.24	0.6204	0.551	0.6187	0.6059	2.941	3.908	3.698	2.523	0.614	0.5159	0.6257	0.7114	0.5174	0.9425	0.5503	0.6472	0.7954	0.9703	0.5405	0.5679	4.061	5.019	5.343	5.045	0.9138	0.794	0.7717	0.6162	0.8088	0.7867	0.715	0.7873	1.198	0.8583	1.537	1.747	14.27	10.72	20.35	17.96	0.8055	0.5369	0.8027	0.5882	0.5742	0.8973	0.8268	0.6461
174	5284.96	0.5496	0.7354	0.601	0.7169	3.572	4.875	3.302	2.685	0.5512	0.4799	0.6426	0.6495	0.657	0.7957	0.6423	0.671	1.033	0.8696	0.529	0.4865	4.295	4.478	5.082	5.405	0.8079	0.9172	0.8095	0.6922	0.9894	1.169	0.7058	0.6614	0.9341	0.917	1.251	1.724	14.5	11.22	20.31	17.81	0.8007	0.8333	0.8686	0.7833	0.581	0.9119	0.5961	0.7277
175	5315.69	0.6718	0.7127	0.5867	0.6865	3.194	4.378	3.361	2.865	0.526	0.5499	0.6731	0.7104	0.8013	0.744	0.7207	0.7189	1	0.8654	0.638	0.5906	4.126	4.84	5.177	5.407	0.7542	0.8158	0.7382	0.629	0.8221	1.05	0.7439	0.6482	0.919	0.9605	1.259	1.584	14.89	11.39	19.34	17.84	0.8285	0.8117	0.8224	1.007	0.6839	1.005	0.6804	0.7431
176	5346.41	0.4815	0.6174	0.5066	0.5348	3.325	4.188	3.831	2.828	0.7051	0.5501	0.5531	0.9426	0.7927	0.6472	0.5533	0.6174	0.9477	0.878	0.5607	0.6394	4.112	4.215	5.415	5.077	0.6973	0.9614	0.841	0.7069	0.9462	1.019	0.9872	0.6836	1.143	0.7078	0.9555	1.559	13.96	11.49	19.3	17.84	0.731	0.7718	0.9133	0.9423	0.5279	0.7869	0.6672	0.7908
177	5377.14	0.6141	0.6082	0.5357	0.7562	3.26	4.393	3.985	2.694	0.4722	0.5247	0.5329	0.6847	0.655	0.7495	0.4993	0.688	1.133	1.006	0.6863	0.7462	3.772	4.458	5.631	5.614	0.8224	0.6415	0.8535	0.8507	0.7684	0.9699	0.8006	0.7498	0.7622	0.954	1.356	1.657	13.34	10.49	18.93	18.12	0.6341	0.6694	0.7309	0.8923	0.7244	0.9613	0.5689	0.6481
178	5407.87	0.5166	0.7812	0.5796	0.6891	3.454	4.786	3.405	2.884	0.5527	0.5525	0.5682	0.7207	0.6193	1.008	0.5595	0.5048	0.9489	0.8387	0.6605	0.6532	4.408	4.616	5.02	5.472	0.7685	0.8107	0.9582	0.8837	0.8693	0.8313	1.039	0.6037	1.305	0.7989	1.161	1.304	14.41	11.23	20.26	17.83	0.7626	0.7284	0.9739	0.7177	0.601	1.165	0.5784	0.5443
179	5438.59	0.6668	0.5712	0.5634	0.4956	3.299	4.534	3.668	3.219	0.3933	0.6116	0.6713	0.9705	0.6462	0.6756	0.4946	0.6619	0.908	0.8023	0.5203	0.8082	4.057	4.477	5.685	5.285	0.6731	0.7115	0.78	0.8584	0.8014	0.9808	0.755	0.6795	1.381	0.8059	1.033	1.583	15.62	10.92	19.75	18.14	0.6832	0.8404	0.9779	0.9993	0.7982	1.006	0.5445	0.6067
180	5469.32	0.5138	0.4673	0.6683	0.5253	3.353	4.491	3.551	3.323	0.44	0.5743	0.5491	0.8116	0.8757	0.8994	0.5224	0.7688	0.9961	0.7603	0.6047	0.6692	4.056	4.663	5.438	5.696	0.7959	0.7238	0.7675	0.7622	0.6952	0.7902	0.9	0.7328	0.9757	0.9137	1.291	1.76	14.19	11.44	19.91	18.95	0.9595	0.6632	1.198	0.7939	0.6395	0.9742	0.5917	0.6353
181	5500.05	0.3709	0.6463	0.6378	0.7368	3.636	4.484	3.461	3.059	0.5656	0.5115	0.728	0.7664	0.8592	0.7435	0.6741	0.7267	1.06	1.063	0.4407	0.6109	4.234	4.624	5.6	5.505	0.6774	0.5642	0.8276	0.8345	0.8851	0.9885	0.8717	0.7299	1.167	0.5543	1.132	1.469	14.39	10.62	18.55	19.14	0.6829	0.7553	1.041	0.6609	0.8546	0.8938	0.4951	0.7537
182	5530.78	0.5792	0.6714	0.6746	0.6944	3.16	4.296	3.463	2.823	0.6395	0.7847	0.6648	0.7967	0.6486	0.8172	0.6147	0.6678	1.167	1.039	0.5693	0.7545	3.831	4.705	5.409	5.601	0.8377	0.885	0.7361	0.587	0.8734	0.8414	0.6531	0.649	1.207	0.6311	1.313	1.837	13.97	10.86	19.73	17.44	0.987	0.8519	0.9036	0.7255	0.7032	1.023	0.5268	0.9295
183	5561.5	0.7065	0.6631	0.7224	0.7109	3.855	4.424	3.422	3.239	0.4528	0.5566	0.748	0.8185	0.771	0.537	0.7267	0.5752	0.8994	0.6589	0.4731	0.7952	4.387	4.658	5.478	5.899	0.8355	1.047	0.732	0.6694	0.7496	0.9691	0.8662	0.7209	1.055	0.7807	1.455	1.413	15.28	11.39	19.4	16.87	0.7187	0.7218	0.7841	0.7829	0.5857	0.9446	0.4341	0.6567
184	5592.23	0.5317	0.5413	0.5649	0.7346	3.493	4.276	3.349	3.427	0.5233	0.6629	0.5338	0.8972	0.7431	0.8808	0.5758	0.5391	1.001	0.9417	0.4448	0.692	4.07	5.372	5.501	5.767	1.036	0.9362	1.064	0.7425	0.8175	1.144	0.8463	0.721	1.261	0.9343	1.319	1.506	15.03	11.76	20	18.45	0.6311	0.831	0.8501	0.7957	0.8066	0.8024	0.6073	0.6002
185	5622.95	0.554	0.6816	0.4374	0.5914	3.738	3.996	3.384	2.762	0.5389	0.5567	0.5709	0.8586	0.8796	0.9542	0.6591	0.5958	0.9126	0.9961	0.6963	0.5934	3.931	4.953	5.373	5.244	0.8945	0.6122	0.8436	0.784	0.9178	0.8181	0.8981	0.6818	1.072	0.8612	1.45	1.64	14.89	11.86	19.48	17.42	0.5856	0.7932	0.8684	0.9402	0.714	1.053	0.4822	0.7366
186	5653.68	0.6196	0.4796	0.4137	0.6249	3.407	4.474	3.408	2.671	0.4783	0.5787	0.6692	0.8087	0.7035	0.9074	0.5757	0.5549	1.248	0.7226	0.5281	0.5119	4.094	4.616	5.718	5.922	0.948	0.8124	0.827	0.8869	0.9137	0.8057	0.6685	0.8568	1.127	0.7346	1.168	1.539	15.26	11.91	20.35	18.13	1.013	0.7268	0.8568	0.7346	0.7798	0.8332	0.4732	0.6839
187	5684.41	0.6529	0.5387	0.6073	0.732	3.389	4.308	3.551	3.466	0.6394	0.6202	0.6751	0.6679	0.6992	1.039	0.5386	0.757	1.026	1.017	0.5997	0.6023	4.3	4.873	5.221	5.269	1.089	0.7802	0.8607	0.8019	0.8457	0.8486	0.7084	0.6849	1.219	0.8204	1.077	1.265	14.83	11.88	19.71	18.59	0.7236	0.7551	0.9969	0.6798	0.7174	1.071	0.6048	0.618
188	5715.13	0.61	0.5908	0.5218	0.6284	3.566	4.28	3.566	3.044	0.4303	0.4675	0.7358	0.7584	0.6523	0.8758	0.488	0.97	1.032	0.801	0.4798	0.5135	4.037	4.871	5.351	5.82	0.7682	0.8247	0.6525	0.7611	0.8035	0.6584	0.8197	0.7403	1.221	0.7085	1.384	1.68	15.1	11.59	20.1	17.73	0.7846	0.6518	0.9696	0.75	0.5712	1.152	0.6176	0.9295
189	5745.86	0.5073	0.6238	0.4171	0.5412	3.688	4.29	3.758	2.924	0.6152	0.432	0.6525	0.7959	0.7239	0.8498	0.823	0.7381	0.9277	0.7563	0.5689	0.6017	4.559	4.881	6.007	5.954	1.047	0.8142	0.9579	0.7185	0.8825	0.7683	0.6449	0.6852	1.333	0.8227	1.279	1.517	14.64	11.45	19.88	18.31	0.7598	0.7774	0.8458	0.9077	0.6799	1.053	0.4451	0.7322
190	5776.59	0.578	0.6046	0.4321	0.6149	3.409	3.981	3.523	3.355	0.4751	0.3894	0.6083	0.6858	0.8292	0.7608	0.435	0.5619	0.9392	1.058	0.5091	0.486	4.093	4.986	5.4	5.962	0.7975	0.8986	0.7409	0.6879	0.8089	0.9694	0.7825	0.6651	1.226	0.6878	1.385	1.447	15.15	12.03	19.73	17.89	0.8062	0.8154	0.9137	0.7281	0.5992	0.7652	0.7048	0.6608
191	5807.31	0.5513	0.5708	0.5597	0.784	3.589	4.246	3.07	2.664	0.4899	0.4252	0.7236	0.8478	0.6724	0.6886	0.6347	0.5924	0.9892	0.8728	0.4587	0.683	4.368	4.684	5.402	5.908	0.9139	0.761	0.6836	0.7035	0.876	0.8033	0.8738	0.657	1.001	0.6592	1.181	1.364	15.34	11.54	18.85	18.06	0.8606	0.6496	0.9958	0.78	0.5959	0.673	0.4161	0.744
192	5838.04	0.5529	0.6582	0.4209	0.602	3.376	4.352	3.515	3.131	0.6171	0.6646	0.6558	0.8246	0.9616	0.8024	0.6714	0.6658	1.129	0.9311	0.8603	0.633	4.086	4.772	5.848	5.707	0.7711	0.5851	0.7378	0.792	0.9303	0.7385	0.8769	0.6676	1.065	0.9082	1.309	1.796	14.91	10.93	19.87	17.41	0.655	0.7051	0.8557	0.8031	0.53	0.8904	0.5827	0.77
193	5868.76	0.7407	0.6566	0.4458	0.7478	3.491	4.464	3.558	2.975	0.3964	0.5328	0.751	0.727	0.6742	0.8073	0.6384	0.7183	0.8727	0.9679	0.5883	0.5151	4.441	5.082	5.474	5.586	0.8252	0.6702	0.8836	0.8511	0.9197	0.9538	0.8068	0.6081	0.9101	0.7983	1.274	1.648	15.17	12.59	18.8	17.86	0.7643	0.6698	0.9838	0.9028	0.7542	0.9716	0.4972	0.5969
194	5899.49	0.5954	0.4841	0.5385	0.5856	3.431	4.614	3.569	3.358	0.3887	0.5466	0.5633	0.8524	0.6951	0.8987	0.5527	0.6725	0.8275	0.8328	0.6407	0.575	4.522	4.948	5.45	5.617	0.6775	0.8456	0.8368	0.6899	0.8654	1.083	0.7633	0.6557	1.298	0.9138	1.158	1.479	15.11	12.64	19.32	18.46	0.8367	0.657	1.016	0.6286	0.5416	0.887	0.5377	0.4624
195	5930.22	0.5853	0.5852	0.5471	0.67	3.774	4.555	3.317	3.065	0.5996	0.4742	0.7787	0.7345	0.8625	0.7784	0.6057	0.597	0.8605	0.9106	0.7447	0.5538	4.34	5.067	5.157	5.637	0.7295	0.8014	0.8504	0.6234	0.7563	0.861	0.7978	0.6973	1.194	0.8562	1.175	1.882	15.47	11.96	19.32	18.5	0.8961	0.8646	0.8654	0.7725	0.5257	1.009	0.56	0.5598
196	5960.94	0.6393	0.5603	0.5649	0.6672	3.563	4.735	3.835	3.243	0.4931	0.6138	0.7013	0.6265	0.7602	0.7657	0.5255	0.6193	1.228	1.163	0.6192	0.6398	4.119	4.703	5.443	5.862	0.9262	0.6137	0.7349	0.8097	0.8975	0.9201	0.9316	0.7585	1.265	0.6838	1.299	1.7	15.19	12.2	18.89	17.4	0.8603	0.6339	0.8363	0.8194	0.7216	0.9522	0.5522	0.7438
197	5991.67	0.5689	0.5365	0.5631	0.565	3.242	4.644	3.652	3.193	0.5169	0.6451	0.77	0.7067	0.8866	0.8452	0.6297	0.5833	1.057	0.9351	0.5573	0.4552	5.071	5.486	5.704	6.067	1.039	0.716	0.76	0.6784	0.7963	0.992	0.7176	0.6533	1.292	0.6535	1.263	1.444	15.28	12.25	19.8	18.15	0.715	0.8154	0.9144	0.7711	0.7802	0.7823	0.539	0.7143
198	6022.4	0.6522	0.6057	0.5288	0.7391	3.51	4.984	3.554	3.111	0.6773	0.6681	0.72	0.9384	0.7785	0.673	0.5775	0.6592	0.9518	0.864	0.7114	0.6756	4.397	5.348	5.189	5.357	0.8635	0.8172	0.8553	0.7291	0.6461	0.8122	0.5767	0.5566	1.251	0.8822	1.052	1.353	14.08	12.17	19.62	18.64	0.6731	0.7267	0.9752	0.8669	0.6841	0.9847	0.546	0.7045
199	6053.12	0.6502	0.7072	0.4959	0.8487	3.395	4.311	4.036	2.987	0.569	0.5435	0.6153	0.8033	0.6928	0.8992	0.7692	0.9207	0.8148	0.9735	0.658	0.6399	4.242	4.827	5.641	5.707	0.9071	0.5879	0.7224	0.7766	0.8417	0.8543	0.7844	0.8029	1.213	0.8216	1.396	1.38	15.28	11.71	20.25	17.64	0.8296	0.5746	0.9614	0.9468	0.73	0.9528	0.6167	0.671
200	6083.85	0.5946	0.5667	0.7035	0.6282	3.729	4.867	3.678	3.053	0.5874	0.332	0.7644	0.7684	0.7674	0.9533	0.6873	0.5824	1.144	0.7944	0.3581	0.498	4.516	4.763	5.853	5.82	0.747	0.9675	0.7356	0.6742	0.8849	0.8504	0.8728	0.5099	1.222	0.7569	1.35	1.377	14.9	11.75	20.05	17.96	0.6617	0.6607	0.9202	0.8909	0.5077	0.9595	0.7001	0.6211
201	6114.58	0.4475	0.5753	0.5404	0.5361	3.694	5.217	4.044	2.971	0.4513	0.6469	0.7155	0.5719	0.8073	0.7218	0.5963	0.5105	0.9208	0.8545	0.4062	0.6071	4.185	4.615	5.733	5.844	0.8934	0.7565	0.6586	0.8171	0.9843	0.7253	0.6884	0.5747	1.201	0.7243	1.17	1.457	15.61	12.23	20.06	18.3	0.843	0.6315	0.9714	0.6702	0.7047	0.9289	0.573	0.6782
202	6145.3	0.4955	0.4979	0.5178	0.6055	3.697	4.246	3.675	3.043	0.4866	0.5741	0.7976	0.959	0.7064	0.7386	0.5611	0.5959	0.9037	0.8398	0.7561	0.4443	4.381	5.131	5.371	5.481	0.77	0.8428	0.7467	0.6616	0.8493	0.8785	0.7191	0.7009	1.124	0.8257	1.297	1.705	14.4	11.78	19.35	17.63	0.9022	0.6566	0.7117	0.8241	0.8006	0.7683	0.5712	0.5183
203	6176.03	0.745	0.5376	0.5371	0.712	3.942	4.422	3.566	3.119	0.5911	0.4829	0.5661	1.089	0.6681	0.6954	0.6483	1.017	0.8979	0.9431	0.6194	0.5762	4.438	5.083	5.72	5.644	1.023	0.8879	0.7444	0.7752	0.7977	0.724	0.7259	0.7764	1.215	0.8414	1.267	1.495	15.3	12.25	20.22	18.56	0.8305	0.8884	0.869	0.8632	0.7678	0.8318	0.5724	0.7994
204	6206.76	0.6994	0.6194	0.5582	0.6394	3.462	4.103	3.386	3.176	0.5311	0.6499	0.7518	0.6902	0.8129	0.8474	0.8424	0.7581	1.111	1.098	0.5696	0.5061	4.29	5.001	5.207	5.571	0.8244	0.8548	0.8355	0.7348	0.7931	0.7489	0.6553	0.6166	1.128	0.6731	1.193	1.489	14.97	12.57	19.77	18.52	0.6852	0.6073	0.8057	0.9532	0.7055	0.8436	0.6537	0.6506
205	6237.48	0.6376	0.5591	0.4548	0.7182	3.86	5.18	3.686	3.438	0.6217	0.4529	0.5163	0.7289	0.8574	0.8081	0.6627	0.5871	1.041	1.066	0.4411	0.5166	4.347	4.862	5.354	5.553	1.07	0.6766	0.923	0.8808	0.7758	0.866	0.957	0.7319	1.052	1.003	1.085	1.613	15.67	12.33	19.52	18.33	0.7042	0.7968	0.8662	0.9429	0.6545	1.016	0.4894	0.7101
206	6268.21	0.7173	0.6367	0.5111	0.6395	3.379	4.748	3.971	3.399	0.3625	0.646	0.8514	0.7114	0.6404	0.7696	0.5131	0.6463	0.8217	1.041	0.7464	0.522	4.581	5	5.375	5.332	0.8395	0.6912	0.6913	0.6923	0.9146	0.9362	0.8794	0.6025	1.303	0.5908	1.344	1.304	15.53	11.58	20.16	17.84	0.7439	0.6896	1.062	0.7582	0.5479	0.9208	0.5424	0.7521
207	6298.94	0.6636	0.5987	0.4996	0.5368	3.461	4.912	3.549	2.817	0.6761	0.531	0.6713	0.7517	0.9148	0.8692	0.5619	0.6928	1.075	0.7755	0.4897	0.6629	4.626	4.963	5.426	5.56	0.9417	0.8165	0.8748	0.6706	0.8627	0.9556	0.7385	0.619	1.126	0.7794	1.128	1.554	15.57	12.62	18.84	18.04	0.7953	0.8197	0.9841	0.7879	0.6154	1.092	0.5143	0.6052
208	6329.66	0.5166	0.5923	0.4275	0.7164	3.803	4.33	3.72	3.242	0.5466	0.6221	0.5216	0.885	0.7544	0.7849	0.6947	0.7188	1.16	0.8591	0.5903	0.5223	4.417	5.394	5.086	5.996	1.002	0.7746	0.9153	0.8862	0.7654	0.8661	0.9173	0.7043	1.37	0.7932	1.193	1.305	14.9	12.44	19.91	17.8	0.7058	0.6367	0.8467	0.8854	0.8251	0.932	0.5883	0.7655
209	6360.39	0.6408	0.4468	0.5721	0.7637	3.395	5.19	3.563	2.723	0.4074	0.4521	0.6472	0.8926	0.7593	0.9325	0.7374	0.5556	0.7867	0.8266	0.4949	0.5673	4.454	5.038	5.659	5.79	0.7794	0.711	0.7733	0.7213	0.7795	0.9671	0.6725	0.86	1.149	0.7318	1.232	1.654	15.19	12.52	19.37	17.91	0.7022	0.8047	0.9736	0.6876	0.5293	0.9395	0.5331	0.6381
210	6391.12	0.4814	0.4939	0.453	0.5696	3.524	4.757	3.795	3.127	0.6962	0.6548	0.5139	0.7296	0.7517	0.9796	0.545	0.4885	1.098	0.8037	0.5072	0.6713	4.3	4.766	5.169	5.572	0.9886	0.7945	0.881	0.6274	0.8458	0.7329	0.7936	0.7212	1.172	0.8211	1.197	1.335	15.3	12.29	18.7	17.59	0.7265	0.8806	0.8802	0.6906	0.5004	1.119	0.5436	0.4663
211	6421.84	0.5809	0.4148	0.456	0.5816	3.758	4.57	3.944	3.083	0.4853	0.6899	0.6033	0.7617	0.7133	0.8555	0.8767	0.4811	0.8396	0.8618	0.7201	0.6611	4.797	5.686	5.286	6.154	0.8533	0.6282	0.8308	0.7039	0.882	0.906	0.7722	0.7886	1.163	0.7596	1.176	1.586	14.97	12.71	19.11	18.22	0.6455	1.054	0.8922	0.6907	0.6265	0.9096	0.6456	0.7805
212	6452.57	0.585	0.6495	0.5541	0.7362	3.716	4.248	3.383	3.254	0.7743	0.5331	0.6902	0.9416	0.8627	1.002	0.7111	0.5955	0.8369	0.875	0.6361	0.583	4.597	5.348	5.467	5.683	0.8536	0.8663	0.6531	0.6403	0.7074	0.9194	0.7397	0.7859	1.253	0.6291	1.251	1.811	15.66	12.43	18.51	18.37	0.7675	0.8606	0.8042	0.7352	0.5166	0.8935	0.604	0.5487
213	6483.29	0.6903	0.4515	0.5905	0.6609	3.604	4.998	3.813	3.404	0.5998	0.5446	0.6111	0.9293	0.8297	0.7665	0.7187	0.6411	0.7079	1.038	0.713	0.5601	4.18	4.935	5.401	5.606	1.038	0.7838	0.821	0.9071	0.8757	0.9797	0.7812	0.6877	1.235	0.9605	1.087	1.417	15.08	12.01	19.76	17.14	0.7122	0.6571	0.7447	0.9096	0.5603	0.9162	0.6497	0.7463
214	6514.02	0.7821	0.5972	0.5948	0.5857	3.691	4.804	3.202	3.514	0.4494	0.4661	0.5757	0.7832	0.594	0.7288	0.5598	0.7338	1.09	0.8959	0.7524	0.8853	4.504	5.222	5.286	5.685	0.8635	0.8615	0.6742	0.7053	0.6645	0.7781	0.6969	0.751	1.438	0.9777	1.126	1.668	14.93	12.89	19.21	18.08	0.6392	0.5636	0.745	0.8618	0.645	1.028	0.5531	0.7321
215	6544.74	0.5799	0.5108	0.6223	0.7728	3.706	4.932	3.917	3.039	0.5194	0.5143	0.6401	0.7696	0.6714	0.7213	0.5294	0.7904	0.9582	0.9138	0.6951	0.6083	4.494	5.276	5.779	4.931	0.9626	0.9479	0.7149	0.7959	0.6218	0.8597	0.7385	0.7978	1.067	0.8935	1.202	1.299	15.78	12.41	19.64	17.82	0.6892	0.6643	0.7515	0.714	0.7124	0.981	0.6148	0.7246
216	6575.47	0.6521	0.5041	0.6191	0.7757	3.814	4.704	3.71	3.125	0.4527	0.5196	0.5459	0.8862	0.7601	0.8018	0.5741	0.7114	0.7932	0.9137	0.5436	0.7225	4.615	5.293	5.33	6.095	0.7116	1.058	0.9096	0.7958	0.929	0.7619	0.7989	0.9205	0.9996	0.8578	1.411	1.341	15.47	12.84	19.81	17.98	0.8449	0.7809	0.9183	0.7523	0.7495	1.033	0.5927	0.7397
217	6606.2	0.6484	0.7565	0.6472	0.6731	3.842	5.08	3.427	3.486	0.4956	0.5541	0.602	0.9344	0.6843	0.8123	0.844	0.634	0.8043	1.086	0.5708	0.6021	4.297	5.282	5.211	5.799	0.9706	0.697	0.6705	0.6476	0.6539	0.758	0.8995	0.6101	1.033	0.7265	1.186	1.641	15.29	13.38	19.77	17.5	0.6432	0.5842	0.8921	0.667	0.7185	1.157	0.6331	0.743
218	6636.92	0.7442	0.6031	0.5824	0.6688	3.628	4.631	3.293	3.574	0.5578	0.6842	0.7412	0.7325	0.8334	0.9356	0.5393	0.5071	0.8847	0.9352	0.4596	0.5088	4.373	5.274	5.365	6.158	0.7416	0.7308	0.7864	0.6394	0.9912	0.9159	0.7777	0.8268	1.063	0.9482	1.121	1.342	15.54	13.01	19.89	18.71	0.7165	0.8379	0.8124	0.9401	0.5721	1.058	0.5438	0.6076
219	6667.65	0.6795	0.5044	0.4557	0.7266	3.912	4.786	3.579	3.143	0.6301	0.6228	0.5319	1.053	0.9556	0.9236	0.6541	0.7198	1.055	0.8762	0.562	0.8075	4.124	5.077	5.445	5.711	0.8011	0.7927	0.7291	0.7491	0.7745	0.9273	0.6811	0.6669	1.194	0.7943	1.046	1.294	15.46	12.53	20.11	18.25	0.7787	0.8928	0.9699	0.9481	0.707	1.022	0.527	0.6493
220	6698.38	0.6552	0.5131	0.7853	0.5502	3.557	4.638	3.679	3.161	0.4318	0.4938	0.5544	0.8027	0.9263	0.8619	0.5369	0.8242	1.041	1.02	0.6273	0.6194	4.208	4.955	5.396	5.67	0.7078	0.7611	0.6851	0.601	0.9204	0.9092	0.8048	0.6892	1.221	0.7445	1.069	1.317	15.79	12.87	18.48	18.39	0.7482	0.675	0.7751	0.8627	0.7096	1.003	0.6734	0.8764
221	6729.1	0.5698	0.551	0.4424	0.6619	3.828	4.36	3.772	3.109	0.5986	0.6343	0.4837	0.8235	0.788	0.8704	0.6012	0.6736	0.9496	0.8292	0.444	0.6996	4.835	5.261	5.196	5.984	0.7063	0.7159	0.97	0.7463	1.024	0.9454	0.728	0.7448	1.018	0.9973	1.402	1.422	16.01	13.14	18.96	18.13	0.6866	0.7042	0.9658	0.8516	0.6244	0.8177	0.5682	0.6323
222	6759.83	0.6685	0.4993	0.7124	0.7436	4.095	4.432	3.598	3.306	0.4523	0.4855	0.5759	0.7596	0.7279	0.8194	0.4528	0.6413	1.262	1.017	0.5692	0.587	4.973	5.265	5.829	6.197	0.8504	0.9259	0.8138	0.5817	0.8886	0.7123	0.7028	0.565	1.18	0.7459	1.323	1.869	14.97	12.11	19	17.14	0.8032	0.7228	0.8946	0.8296	0.6909	0.9129	0.6657	0.671
223	6790.55	0.4897	0.6263	0.4629	0.6479	3.894	5.079	3.348	3.235	0.3606	0.4509	0.5569	0.782	0.5587	0.7837	0.6359	0.6283	0.8208	0.8725	0.4297	0.7162	4.452	4.837	5.621	6.224	0.715	0.6632	0.794	0.7255	0.8553	0.8658	0.8725	0.5941	1.16	0.7708	1.224	1.513	14.77	12.27	19.51	17.78	0.8668	0.6419	0.9519	1.104	0.5373	0.9464	0.5771	0.7134
224	6821.28	0.4585	0.6297	0.58	0.5809	3.577	4.965	3.514	3.455	0.6207	0.5113	0.6296	0.6735	0.5723	0.7556	0.4847	0.8078	1.038	0.9481	0.5352	0.5706	4.726	5.357	5.566	5.948	1.158	0.8241	0.8744	0.5849	0.9676	0.8311	0.7641	0.9409	1.191	0.6306	1.232	1.706	16.19	12.67	19.22	18.15	0.7754	0.7508	0.8025	0.8506	0.6849	0.8949	0.6348	0.8635
225	6852.01	0.5052	0.4212	0.4848	0.6918	3.817	5.005	3.83	3.314	0.527	0.4952	0.622	0.7064	0.7446	0.7423	0.6565	0.6824	0.9345	0.902	0.4695	0.6537	4.546	5.667	5.244	5.512	0.8105	0.7321	0.8246	0.5248	0.7775	0.8308	0.8981	0.8929	1.272	0.932	1.252	1.353	16.7	13.42	18.7	18.23	0.6563	0.7782	0.989	0.8049	0.5642	1.14	0.5795	0.8554
226	6882.73	0.602	0.7416	0.4814	0.6865	3.753	4.634	3.644	3.276	0.396	0.552	0.6703	0.97	0.666	0.868	0.8057	0.5586	1.045	0.8964	0.5765	0.5573	4.569	5.041	5.235	5.864	0.7578	0.8903	0.8808	0.7366	0.7752	0.9009	0.7903	0.648	1.069	0.9041	1.093	1.349	16.1	12.67	20.41	18.45	0.744	0.4839	0.8803	0.8694	0.7004	0.7922	0.4085	0.7188
227	6913.46	0.5815	0.5363	0.5272	0.7796	3.895	4.312	3.459	3.275	0.5501	0.6473	0.5543	0.7591	0.6479	0.8067	0.6157	0.6499	0.7796	0.8888	0.5571	0.7026	4.453	6.133	5.68	5.887	0.9593	0.8709	0.9117	0.6115	0.9725	0.8897	0.6296	0.6156	1.227	0.5599	1.118	1.809	16.12	12.13	19.02	17.93	0.7277	0.6997	0.8206	1.083	0.5139	0.8293	0.6076	0.7354
228	6944.18	0.5012	0.5869	0.5458	0.5826	3.982	4.068	3.333	3.438	0.4199	0.4352	0.6401	0.7427	0.8171	0.9747	0.6388	0.6741	0.9743	0.8187	0.4281	0.5629	4.422	5.429	5.826	6.04	0.869	0.7538	0.768	0.7046	0.814	0.861	0.8971	0.8484	1.228	0.891	1.249	1.415	15.62	12.51	19.86	18.41	0.8541	0.6747	1.129	0.7453	0.7048	0.9952	0.6746	0.7339
229	6974.91	0.6033	0.6789	0.5698	0.5437	3.422	4.515	3.895	3.376	0.5439	0.4573	0.6092	0.614	0.6807	0.6861	0.8355	0.6639	0.8216	0.9245	0.6445	0.5625	4.705	5.62	5.631	6.158	1.016	0.6424	0.7846	0.5969	1.014	1.056	0.8487	0.7718	1.311	0.9265	1.317	1.598	16.05	13.17	20.02	17.82	0.7334	0.7289	0.8246	0.8452	0.5854	0.8531	0.5556	0.5316
230	7005.63	0.5766	0.5378	0.5076	0.6054	4.346	4.705	3.682	3.067	0.4293	0.6474	0.63	0.6529	0.8431	0.7023	0.6224	0.4606	1.026	0.9105	0.6328	0.695	4.953	5.547	5.112	6.228	0.8628	0.6893	0.5194	0.7753	0.8849	0.9753	0.8056	0.572	1.129	0.944	0.9668	1.659	16.47	13.66	19.17	18.12	0.7688	0.5206	1.022	0.729	0.8328	1.004	0.8415	0.7334
231	7036.36	0.8099	0.5925	0.749	0.7151	3.943	4.679	3.693	3.433	0.5424	0.6507	0.6275	0.8005	0.8322	0.8165	0.6067	0.5864	1.108	0.8875	0.5319	0.7108	4.379	5.904	5.441	5.48	0.8577	0.8599	0.8442	0.5538	0.712	0.6862	0.7214	0.6649	1.073	0.7406	1.316	1.482	15.64	13.74	20.66	19.07	0.8546	0.7582	1.086	0.8118	0.613	0.8216	0.541	0.6747
232	7067.09	0.591	0.4792	0.6299	0.6911	3.821	4.888	3.373	3.854	0.5408	0.5367	0.6695	0.6926	0.5973	0.9189	0.5478	0.5538	0.7936	0.9645	0.5974	0.5445	4.788	5.583	5.419	5.618	0.7726	0.643	0.9782	0.7981	0.8757	1.002	0.7238	0.634	1.353	0.703	1.169	1.822	14.7	12.2	19.43	17.68	0.5541	0.7223	0.9563	0.8828	0.7093	0.956	0.5917	0.6354
233	7097.81	0.676	0.5069	0.5015	0.7441	3.918	4.393	4.005	3.212	0.4814	0.6353	0.4808	0.7259	0.6072	0.7297	0.6049	0.6798	1.064	1.143	0.5171	0.6792	5.145	5.313	5.423	6.124	0.8154	0.7652	0.829	0.5689	0.8611	0.973	0.7357	0.6967	1.437	0.7033	1.396	1.379	15.99	12.28	19.8	17.93	0.7225	0.6726	0.8992	0.8536	0.6644	1.078	0.6376	0.6411
234	7128.54	0.5259	0.4956	0.5966	0.7014	3.814	4.949	3.616	3.126	0.5458	0.5513	0.6163	0.7362	0.6495	0.8512	0.5826	0.5458	1.156	0.9255	0.5218	0.6237	4.754	4.987	5.528	5.739	0.8152	0.6679	0.7928	0.7597	0.8519	0.8715	0.7228	0.6658	1.344	0.9472	1.269	1.505	16.52	12.69	19.5	17.62	0.7656	0.7476	0.9848	0.8856	0.5633	1.008	0.7259	0.6727
235	7159.27	0.453	0.6016	0.4465	0.6304	3.827	4.728	3.907	3.152	0.6631	0.6254	0.6981	0.9799	0.9531	0.737	0.6332	0.4914	1.073	0.6889	0.6583	0.7141	4.582	5.52	5.622	6.084	0.7856	0.735	0.8776	0.767	0.659	0.8629	0.8161	0.6811	1.068	0.8005	1.008	1.491	15.99	13.04	19.83	18.57	0.9771	0.757	0.861	0.8481	0.6446	0.9457	0.6172	0.741
236	7189.99	0.6965	0.853	0.4172	0.6724	3.78	4.713	4.045	3.081	0.4219	0.6124	0.6464	0.9626	0.5787	0.7962	0.3549	0.6092	0.8455	0.9277	0.5311	0.5337	5.116	5.608	5.507	5.892	0.6707	1.001	0.7343	0.7302	0.8089	0.9332	0.8557	0.7354	1.035	0.6609	1.482	1.348	15.97	13.45	18.78	18.22	0.5697	0.7332	0.8145	1.071	0.7571	0.9517	0.6936	0.8654
237	7220.72	0.5793	0.6532	0.4976	0.6979	3.764	4.738	3.73	3.268	0.5458	0.5737	0.5264	0.7924	0.6203	0.8032	0.6298	0.5972	1.027	0.8482	0.5809	0.5801	4.298	5.126	5.497	5.9	0.9265	0.6704	0.7709	0.7286	1.004	0.9381	0.7105	0.7477	1.216	0.7523	1.291	1.562	15.89	12.91	19.35	17.63	0.7239	0.65	0.8045	0.9446	0.6624	1.055	0.6443	0.6606
238	7251.44	0.7005	0.4557	0.6029	0.6565	4.19	5.265	4.196	2.999	0.7597	0.4988	0.773	0.5981	0.6835	0.9164	0.4535	0.5677	0.9311	0.8211	0.5517	0.514	4.533	5.922	5.358	5.736	0.9641	0.7935	0.9615	0.84	0.8712	0.9821	0.735	0.7861	1.251	0.951	1.252	1.557	16.17	12.89	20.09	17.9	0.7933	0.7348	1.126	0.983	0.7058	1.007	0.5595	0.5877
239	7282.17	0.7368	0.6142	0.5962	0.5943	4.087	4.884	3.822	3.474	0.658	0.546	0.8627	0.7623	0.7056	0.6424	0.7216	0.6218	0.8724	0.8548	0.4897	0.697	4.799	4.85	5.62	5.447	0.8454	0.7022	0.8745	0.642	0.909	1.059	0.7808	0.8323	1.248	0.8197	1.211	1.254	16.67	13.17	19.45	18.33	0.721	0.8655	0.9494	0.9922	0.899	0.9768	0.6306	0.6865
240	7312.9	0.6687	0.6542	0.5116	0.4966	4.003	4.731	3.701	3.136	0.3692	0.4838	0.6887	0.8851	0.6984	0.7591	0.5128	0.5976	1.249	0.8496	0.6228	0.62	5.017	6.085	5.138	5.966	0.8226	0.7781	0.7393	0.9751	0.7543	0.8796	0.8397	0.679	1.109	0.8576	1.499	1.109	15.74	13.25	19.57	18.55	0.8061	0.7672	1.214	0.8529	0.7331	0.8476	0.4962	0.9021
241	7343.62	0.7059	0.578	0.6609	0.6684	4.235	5.448	3.436	2.949	0.8194	0.5467	0.5302	0.8129	0.8344	0.8165	0.6166	0.5005	1.021	0.9243	0.4669	0.5992	4.579	5.722	5.455	5.772	0.8486	1.045	0.8365	0.6896	0.8483	0.8741	0.7068	0.7194	1.197	0.7362	1.217	1.248	16.25	13.18	19.46	19.21	0.6185	0.5829	0.8865	0.8682	0.5769	0.9052	0.6151	0.7439
	7374.35	0.7316	0.4229	0.6195	0.5823	4.094	4.433	3.747	3.804	0.4286	0.4342	0.7051	0.8463	0.5669	0.8685	0.5143	0.6549	1.21	1.096	0.4738	0.6373	4.675	5.647	5.223	5.871	1.003	0.8367	0.6633	0.6784	0.9416	0.8565	0.7843	0.6489	1.074	0.6588	1.169	2.075	15.65	12.39	20.07	17.63	0.6537	1.022	1.016	0.9433	0.7289	1.003	0.7275	0.7324
[truncated: 60 more columns]
