# Supplementary material for: PrimedSherlock: a tool for rapid design of highly specific CRISPR-Cas12 crRNAs
Source: BMC Bioinformatics. 2022 Oct 14;23:428. doi: 10.1186/s12859-022-04968-5 (PMC9569017; doi:10.1186/s12859-022-04968-5)
Supplement: Supplementary file 7 — Additional file 7. Batch script used to run PrimedSherlock from command line. [file 12859_2022_4968_MOESM7_ESM.txt]

@echo off
python V1.txt %*
pause
